# Supplementary material for: Suppression of abscisic acid biosynthesis at the early infection stage of Verticillium longisporum in oilseed rape (Brassica napus)
Source: Mol Plant Pathol. 2019 Oct 11;20(12):1645–61. doi: 10.1111/mpp.12867 (PMC6859492; doi:10.1111/mpp.12867)
Supplement: Supplementary file 10 — Table S1 Differentially expressed Brassica napus and Arabidopsis thaliana genes identified by RNA‐Seq. [file MPP-20-1645-s010.xlsx]

## Sheet: B. napus
Bna ID	Chromosome	Strand	Start	End	Length	bna mock fpkm	bna inf fpkm	bna log2 fc
BnaA01g00010D	chrA01	+	831	1437	607	1.94851	2.90714	0.57723
BnaA01g00020D	chrA01	-	1487	2436	819	0.001	0.21762	7.76567
BnaA01g00030D	chrA01	-	2665	5455	2168	0.031523	0.00889	-1.82615
BnaA01g00040D	chrA01	+	8421	9623	1104	0.001	0.159959	7.32156
BnaA01g00050D	chrA01	-	14270	15906	1397	110.623	111.56	0.0121794
BnaA01g00060D	chrA01	+	18236	19430	1106	4.82784	6.54915	0.43993
BnaA01g00070D	chrA01	-	20032	20463	432	47.7689	66.6377	0.480268
BnaA01g00080D	chrA01	+	24909	25673	609	15.625	8.57685	-0.865336
BnaA01g00090D	chrA01	+	26915	29919	2094	2.05571	2.08586	0.0210049
BnaA01g00100D	chrA01	-	30066	31758	1362	6.45807	8.36948	0.374036
BnaA01g00110D	chrA01	+	34222	37744	1995	0.001	0.001	0
BnaA01g00120D	chrA01	-	38068	39457	1020	1.16244	0.774769	-0.585314
BnaA01g00130D	chrA01	-	40416	41144	729	0.001	0.001	0
BnaA01g00140D	chrA01	-	44789	46403	1203	4.0027	2.13498	-0.906752
BnaA01g00150D	chrA01	-	48079	51257	1089	20.8287	10.26	-1.02155
BnaA01g00160D	chrA01	+	58061	61046	690	2.54091	0.088659	-4.84093
BnaA01g00170D	chrA01	+	61499	64484	1794	3.42973	4.6519	0.439727
BnaA01g00180D	chrA01	+	64925	66638	1296	2.92904	1.75673	-0.737538
BnaA01g00190D	chrA01	+	66872	69292	2049	21.674	24.3086	0.1655
BnaA01g00200D	chrA01	-	69698	71327	1433	17.4927	19.8408	0.181719
BnaA01g00210D	chrA01	+	74738	78436	2422	104.914	98.7115	-0.0879141
BnaA01g00220D	chrA01	+	79087	80471	996	0.001	0.001	0
BnaA01g00230D	chrA01	+	86120	87429	1011	0.347697	0.560146	0.687972
BnaA01g00240D	chrA01	+	92498	94714	1473	0.001	0.001	0
BnaA01g00250D	chrA01	-	101007	101534	369	0.001	0.001	0
BnaA01g00260D	chrA01	+	106287	106649	363	5.10698	4.67029	-0.128956
BnaA01g00270D	chrA01	-	131736	133679	1536	0.001	0.170603	7.4145
BnaA01g00280D	chrA01	-	141991	144581	1867	0.001	0.001	0
BnaA01g00290D	chrA01	-	147063	149809	1995	10.7601	9.06238	-0.247727
BnaA01g00300D	chrA01	+	165666	167400	1356	2.08111	0.424629	-2.29308
BnaA01g00310D	chrA01	-	168274	169014	741	11.9379	10.8025	-0.144176
BnaA01g00320D	chrA01	-	172747	174959	1684	0.644625	4.47489	2.79532
BnaA01g00330D	chrA01	-	178046	178216	171	0.580911	0.001	-9.18217
BnaA01g00340D	chrA01	+	178788	181369	1971	0.890737	0.490294	-0.861352
BnaA01g00350D	chrA01	-	186450	186620	171	0.578998	0.001	-9.17741
BnaA01g00360D	chrA01	+	196994	198709	1299	3.5644	5.96695	0.743332
BnaA01g00370D	chrA01	-	202213	203821	1176	0.001	0.300332	8.23041
BnaA01g00380D	chrA01	-	211060	214623	2588	0.001	0.289246	8.17615
BnaA01g00390D	chrA01	-	214811	217210	1711	2.16515	1.3859	-0.643642
BnaA01g00400D	chrA01	+	220575	221824	1090	2.95922	1.21012	-1.29007
BnaA01g00410D	chrA01	-	228257	229939	1332	25.3828	31.7954	0.324969
BnaA01g00420D	chrA01	+	233459	236551	1671	1.82045	1.79653	-0.0190837
BnaA01g00430D	chrA01	+	236634	238521	1343	3.85859	4.34921	0.17268
BnaA01g00440D	chrA01	+	242845	249815	3486	0.001	0.001	0
BnaA01g00450D	chrA01	+	251208	252153	805	49.5135	41.6907	-0.248098
BnaA01g00460D	chrA01	+	254128	257848	1936	2.18139	1.01656	-1.10156
BnaA01g00470D	chrA01	+	258213	259109	582	0.001	0.001	0
BnaA01g00480D	chrA01	+	260353	263363	1029	0.37215	0.001	-8.53974
BnaA01g00490D	chrA01	+	263438	264204	360	0.838778	0.981086	0.226091
BnaA01g00500D	chrA01	-	264722	266383	1406	0.501427	1.35875	1.43817
BnaA01g00510D	chrA01	-	278804	280759	1446	0.001	0.001	0
BnaA01g00520D	chrA01	-	282887	284561	1497	10.7793	3.03337	-1.82927
BnaA01g00530D	chrA01	-	287347	289074	1728	0.203995	0.102197	-0.997181
BnaA01g00540D	chrA01	-	292030	292236	207	6.83586	4.21374	-0.698021
BnaA01g00550D	chrA01	+	292421	293219	306	0.001	0.001	0
BnaA01g00560D	chrA01	-	293386	293643	258	9.54311	10.0339	0.0723584
BnaA01g00570D	chrA01	-	305687	307778	1419	0.001	0.001	0
BnaA01g00580D	chrA01	-	315446	317614	1840	1.37982	1.82407	0.402679
BnaA01g00590D	chrA01	+	326489	329668	1299	0.001	0.001	0
BnaA01g00600D	chrA01	+	329720	332302	1542	0.448444	2.1164	2.23861
BnaA01g00610D	chrA01	-	332614	333546	731	8.96305	10.7389	0.260788
BnaA01g00620D	chrA01	+	333700	335077	939	1.26905	1.3742	0.114844
BnaA01g00630D	chrA01	-	342750	343013	264	1.03769	1.52366	0.554158
BnaA01g00640D	chrA01	+	352324	352581	258	1.02757	1.63134	0.666817
BnaA01g00650D	chrA01	+	353066	355779	1180	0.001	0.001	0
BnaA01g00660D	chrA01	+	355880	360183	2780	7.37098	8.94535	0.279281
BnaA01g00670D	chrA01	-	360234	361364	1044	0.001	0.001	0
BnaA01g00680D	chrA01	+	376993	379368	2280	5.49302	0.001	-12.4234
BnaA01g00690D	chrA01	-	379803	381866	1347	1.69323	3.25718	0.943843
BnaA01g00700D	chrA01	-	384083	389303	2595	8.54031	8.94157	0.0662382
BnaA01g00710D	chrA01	+	396407	397000	594	8.32964	5.22007	-0.674186
BnaA01g00720D	chrA01	-	401173	401524	165	0.001	0.001	0
BnaA01g00730D	chrA01	+	430859	432758	1232	0.140272	0.001	-7.13208
BnaA01g00740D	chrA01	-	434668	435732	1065	0.001	0.61813	9.27177
BnaA01g00750D	chrA01	+	443546	444241	309	0.001	0.001	0
BnaA01g00760D	chrA01	-	444852	446534	1385	7.37739	10.7062	0.537269
BnaA01g00770D	chrA01	-	448931	452159	2042	0.094428	0.554738	2.55452
BnaA01g00780D	chrA01	+	458803	459943	913	1.35186	2.35009	0.797768
BnaA01g00790D	chrA01	+	460210	462288	1545	0.001	0.001	0
BnaA01g00800D	chrA01	+	464328	466189	1226	3.86915	2.08461	-0.89224
BnaA01g00810D	chrA01	-	466241	468633	1224	1.34282	0.936735	-0.519554
BnaA01g00820D	chrA01	-	470489	473270	1646	5.58173	2.20647	-1.33897
BnaA01g00830D	chrA01	-	474938	477715	1227	64.5091	16.0828	-2.00399
BnaA01g00840D	chrA01	+	483654	484694	958	0.001	0.001	0
BnaA01g00850D	chrA01	+	485306	488142	1978	2.9889	3.47894	0.219033
BnaA01g00860D	chrA01	+	488638	490056	744	7.68629	9.36779	0.28542
BnaA01g00870D	chrA01	-	491869	494187	1803	1.92592	1.51825	-0.343143
BnaA01g00880D	chrA01	-	496244	497897	1324	0.011986	0.001	-3.58328
BnaA01g00890D	chrA01	+	499086	501075	1562	8.08907	8.41586	0.0571369
BnaA01g00900D	chrA01	-	501311	502567	910	8.75512	4.68334	-0.90259
BnaA01g00910D	chrA01	-	503586	505823	1626	0.001	0.321498	8.32867
BnaA01g00920D	chrA01	+	512029	513583	1228	6.01855	2.50864	-1.26251
BnaA01g00930D	chrA01	-	514609	516217	1005	9.48391	8.35241	-0.18329
BnaA01g00940D	chrA01	+	516416	519612	1252	0.001	0.001	0
BnaA01g00950D	chrA01	+	520225	521730	462	1.24155	0.001	-10.2779
BnaA01g00960D	chrA01	+	529733	530421	689	0.9534	0.256307	-1.89521
BnaA01g00970D	chrA01	+	532506	535215	1529	7.09038	6.75467	-0.0699775
BnaA01g00980D	chrA01	-	535291	540515	2505	0.352584	0.001	-8.46182
BnaA01g00990D	chrA01	+	546209	551328	2061	0.001	0.00606	2.59932
BnaA01g01000D	chrA01	+	554007	556307	1182	0.001	0.001	0
BnaA01g01010D	chrA01	-	557040	558209	1063	1.04762	0.840093	-0.318497
BnaA01g01020D	chrA01	-	560148	561444	1297	19.2709	17.1694	-0.166584
BnaA01g01030D	chrA01	-	563843	565807	1461	3.19102	4.31254	0.434522
BnaA01g01040D	chrA01	+	568314	570054	1337	15.1578	18.75	0.306827
BnaA01g01050D	chrA01	+	571039	572424	1386	0.001	0.001	0
BnaA01g01060D	chrA01	+	573233	574731	698	0.001	0.001	0
BnaA01g01070D	chrA01	-	574889	578111	2059	0.001	0.001	0
BnaA01g01080D	chrA01	-	578472	579912	804	3.29866	3.72422	0.175061
BnaA01g01090D	chrA01	+	589502	591466	844	5.36731	0.887511	-2.59636
BnaA01g01100D	chrA01	+	594146	596359	1113	7.63114	10.9872	0.525852
BnaA01g01110D	chrA01	-	596450	597906	630	0.001	0.560621	9.13088
BnaA01g01120D	chrA01	-	598185	599648	1464	1.4467	2.44936	0.759644
BnaA01g01130D	chrA01	+	606066	608022	1068	0.001	0.001	0
BnaA01g01140D	chrA01	+	610364	612031	1446	0.001	0.001	0
BnaA01g01150D	chrA01	+	612254	613786	886	2.24949	2.88498	0.358966
BnaA01g01160D	chrA01	+	614333	614669	267	0.001	0.001	0
BnaA01g01170D	chrA01	+	615223	616280	1058	6.08817	6.08078	-0.00175083
BnaA01g01180D	chrA01	+	616379	618808	1357	8.13416	6.42297	-0.340754
BnaA01g01190D	chrA01	+	630012	631556	559	0.001	0.001	0
BnaA01g01200D	chrA01	+	631613	632040	342	0.001	0.001	0
BnaA01g01210D	chrA01	+	635930	640425	3826	0.001	0.001	0
BnaA01g01220D	chrA01	+	640663	641034	372	0.435521	2.33667	2.42364
BnaA01g01230D	chrA01	+	642295	642666	372	12.3371	12.6143	0.032057
BnaA01g01240D	chrA01	-	643227	644689	1113	4.33269	2.79194	-0.633994
BnaA01g01250D	chrA01	+	648840	651902	1570	2.87993	1.68839	-0.770387
BnaA01g01260D	chrA01	+	652263	657730	2629	1.14729	0.821549	-0.481814
BnaA01g01270D	chrA01	+	658128	661322	1810	2.18935	2.40239	0.133968
BnaA01g01280D	chrA01	+	662364	663599	996	85.698	74.4283	-0.20341
BnaA01g01290D	chrA01	-	666761	668137	330	0.001	0.001	0
BnaA01g01300D	chrA01	-	671836	672911	632	4.93204	6.5548	0.410367
BnaA01g01310D	chrA01	+	681638	685079	2123	4.40954	5.78254	0.391073
BnaA01g01320D	chrA01	+	687603	693550	1584	1.64177	1.38514	-0.245221
BnaA01g01330D	chrA01	+	699955	705111	3598	11.5058	1.80346	-2.67353
BnaA01g01340D	chrA01	+	706696	715008	4311	3.15783	3.52676	0.159411
BnaA01g01350D	chrA01	+	720686	722006	942	0.691085	0.374938	-0.882211
BnaA01g01360D	chrA01	-	724079	727023	1624	0.324681	0.264603	-0.295194
BnaA01g01370D	chrA01	+	729685	730459	708	0.747522	0.373348	-1.0016
BnaA01g01380D	chrA01	-	731002	731794	777	0.001	0.828898	9.69505
BnaA01g01390D	chrA01	-	739137	739642	371	0.001	0.001	0
BnaA01g01400D	chrA01	+	744031	746343	1792	0.001	0.001	0
BnaA01g01410D	chrA01	-	749986	754276	2318	0.001	0.075107	6.23088
BnaA01g01420D	chrA01	-	754634	757215	1704	0.001	0.001	0
BnaA01g01430D	chrA01	+	757393	761343	3316	0.001	0.001	0
BnaA01g01440D	chrA01	+	771295	773282	1032	0.75972	0.88925	0.227121
BnaA01g01450D	chrA01	-	777343	781758	3405	0.185055	0.414909	1.16484
BnaA01g01460D	chrA01	+	782309	787262	4402	2.64416	1.86299	-0.505186
BnaA01g01470D	chrA01	-	787754	789268	986	152.068	160.383	0.076806
BnaA01g01480D	chrA01	+	790434	793841	2433	3.5763	3.74646	0.0670619
BnaA01g01490D	chrA01	-	797663	798148	486	0.001	0.179664	7.48916
BnaA01g01500D	chrA01	-	803528	805395	1142	0.579251	0.770744	0.412063
BnaA01g01510D	chrA01	+	805676	807741	1392	0.001	0.001	0
BnaA01g01520D	chrA01	+	809537	826586	11805	1.20558	1.52924	0.343085
BnaA01g01530D	chrA01	-	827113	827336	147	0.001	0.001	0
BnaA01g01540D	chrA01	+	827927	830617	1985	2.08666	2.16757	0.0548837
BnaA01g01550D	chrA01	+	832498	833312	815	9.94432	14.1228	0.506083
BnaA01g01560D	chrA01	+	839899	841015	922	0.001	0.001	0
BnaA01g01570D	chrA01	+	843496	845460	1384	7.77789	9.39049	0.271822
BnaA01g01580D	chrA01	-	845872	847416	918	4.52231	4.23213	-0.0956759
BnaA01g01590D	chrA01	+	847635	848283	445	9.13501	15.0249	0.717882
BnaA01g01600D	chrA01	-	848378	849926	1008	15.1498	12.1585	-0.317343
BnaA01g01610D	chrA01	+	850827	852373	594	0.001	0.001	0
BnaA01g01620D	chrA01	-	852682	854173	1082	2.58543	4.33056	0.744147
BnaA01g01630D	chrA01	+	857637	861321	1840	11.088	11.5949	0.0644924
BnaA01g01640D	chrA01	-	868633	869717	789	0.001	0.001	0
BnaA01g01650D	chrA01	-	874669	878093	2114	9.5703	9.21798	-0.0541132
BnaA01g01660D	chrA01	-	884126	886777	1887	7.37806	6.29673	-0.228639
BnaA01g01670D	chrA01	+	888017	889646	857	47.1233	37.3488	-0.335379
BnaA01g01680D	chrA01	-	889716	892956	1676	17.1543	18.5622	0.113797
BnaA01g01690D	chrA01	-	894403	895955	1177	6.6998	5.01462	-0.417976
BnaA01g01700D	chrA01	+	898955	903827	3148	1.67234	2.70903	0.695908
BnaA01g01710D	chrA01	-	904050	905597	624	0.001	0.001	0
BnaA01g01720D	chrA01	-	905678	905810	75	0.001	0.001	0
BnaA01g01730D	chrA01	-	906817	909631	849	0.001	0.001	0
BnaA01g01740D	chrA01	-	910237	911873	879	0.001	0.001	0
BnaA01g01750D	chrA01	+	912923	924258	8151	0.001	0.001	0
BnaA01g01760D	chrA01	+	924395	926661	1059	0.001	0.001	0
BnaA01g01770D	chrA01	-	926869	927057	189	1.37155	1.80125	0.393198
BnaA01g01780D	chrA01	-	930045	931130	773	0.001	2.05292	11.0035
BnaA01g01790D	chrA01	+	931390	933692	1521	4.36789	3.27803	-0.414108
BnaA01g01800D	chrA01	+	934181	935356	1017	30.8165	16.69	-0.884716
BnaA01g01810D	chrA01	-	935850	937891	1475	9.59602	10.2309	0.0924243
BnaA01g01820D	chrA01	-	939322	940156	738	0.001	0.001	0
BnaA01g01830D	chrA01	-	941868	942626	759	0.001	0.001	0
BnaA01g01840D	chrA01	-	943456	944298	732	0.001	0.001	0
BnaA01g01850D	chrA01	-	946199	947092	894	1.92317	2.84888	0.56691
BnaA01g01860D	chrA01	+	950815	951612	798	0.001	0.001	0
BnaA01g01870D	chrA01	-	952270	958005	1284	3.56399	4.73294	0.409244
BnaA01g01880D	chrA01	-	959407	961503	1080	0.981903	0.41263	-1.25073
BnaA01g01890D	chrA01	+	962299	962481	183	0.36486	3.02903	3.05344
BnaA01g01900D	chrA01	+	966187	967475	720	22.1155	20.9549	-0.0777701
BnaA01g01910D	chrA01	+	970204	971701	940	6.93808	5.25194	-0.401687
BnaA01g01920D	chrA01	-	971751	973201	1451	2.14246	1.8479	-0.213377
BnaA01g01930D	chrA01	+	973416	975179	1027	0.344192	1.14158	1.72974
BnaA01g01940D	chrA01	+	976501	977268	768	0.112509	0.459884	2.03123
BnaA01g01950D	chrA01	-	981396	983318	1406	9.17863	5.66183	-0.69701
BnaA01g01960D	chrA01	+	987491	988150	660	9.91722	3.4011	-1.54394
BnaA01g01970D	chrA01	-	992391	995214	2075	7.37089	7.88769	0.0977634
BnaA01g01980D	chrA01	-	997393	999715	1674	4.4689	4.80948	0.105962
BnaA01g01990D	chrA01	+	999945	1003795	2502	0.388522	0.881095	1.1813
BnaA01g02000D	chrA01	+	1003960	1005593	1019	0.260171	0.001	-8.02332
BnaA01g02010D	chrA01	-	1005693	1007412	1110	0.001	0.001	0
BnaA01g02020D	chrA01	-	1008094	1009487	931	0.018857	2.33148	6.95
BnaA01g02030D	chrA01	-	1012289	1013197	909	4.52604	4.86496	0.104176
BnaA01g02040D	chrA01	-	1016412	1023036	5067	0.001	0.001	0
BnaA01g02050D	chrA01	+	1025746	1028196	1362	12.5523	10.178	-0.302493
BnaA01g02060D	chrA01	-	1028246	1029663	1200	86.1922	56.9295	-0.59838
BnaA01g02070D	chrA01	-	1030058	1032660	1061	5.3343	4.71703	-0.177418
BnaA01g02080D	chrA01	+	1033366	1033791	426	0.001	1.23442	10.2696
BnaA01g02090D	chrA01	-	1035057	1038277	2054	60.1822	77.3252	0.361603
BnaA01g02100D	chrA01	+	1041395	1044953	2811	3.477	2.22283	-0.645447
BnaA01g02110D	chrA01	-	1045391	1046294	831	2.50025	1.95627	-0.353967
BnaA01g02120D	chrA01	-	1046483	1048368	1749	0.757901	1.44095	0.926935
BnaA01g02130D	chrA01	+	1050452	1053062	1551	0.664215	0.001	-9.37551
BnaA01g02140D	chrA01	+	1053451	1054278	828	0.001	0.001	0
BnaA01g02150D	chrA01	+	1061127	1065935	3016	0.001	0.001	0
BnaA01g02160D	chrA01	+	1067319	1069586	1523	0.001	0.001	0
BnaA01g02170D	chrA01	-	1069636	1072378	1384	14.6822	15.2596	0.0556479
BnaA01g02180D	chrA01	+	1082634	1085804	2536	0.001	0.001	0
BnaA01g02190D	chrA01	+	1087445	1090623	1850	23.5306	18.2516	-0.366514
BnaA01g02200D	chrA01	-	1135262	1135375	114	0.442071	0.585478	0.405337
BnaA01g02210D	chrA01	-	1135519	1137250	1209	0.356311	0.608037	0.771022
BnaA01g02220D	chrA01	-	1139263	1141135	1008	13.0112	15.6273	0.264315
BnaA01g02230D	chrA01	+	1142699	1147072	2878	0.001	0.001	0
BnaA01g02240D	chrA01	+	1150657	1151733	864	8.52119	7.69199	-0.147699
BnaA01g02250D	chrA01	-	1153361	1154296	734	0.722381	1.44089	0.996124
BnaA01g02260D	chrA01	-	1157370	1159357	1083	12.1518	11.1434	-0.124982
BnaA01g02270D	chrA01	+	1164246	1166547	1647	2.15995	2.11851	-0.0279453
BnaA01g02280D	chrA01	-	1167352	1169358	1893	0.001	0.001	0
BnaA01g02290D	chrA01	-	1171099	1174336	2106	2.98194	2.95847	-0.0113961
BnaA01g02300D	chrA01	+	1174666	1181053	4074	20.0813	16.9645	-0.243329
BnaA01g02310D	chrA01	-	1181130	1181998	597	0.888154	1.22813	0.467578
BnaA01g02320D	chrA01	-	1182070	1184932	915	0.604939	0.799291	0.401931
BnaA01g02330D	chrA01	+	1185122	1186341	848	4.96336	3.24348	-0.613772
BnaA01g02340D	chrA01	-	1189251	1189918	668	64.2279	49.2041	-0.384422
BnaA01g02350D	chrA01	+	1196586	1199005	1870	15.7861	12.5689	-0.328791
BnaA01g02360D	chrA01	-	1199091	1200589	1324	0.133492	0.371972	1.47844
BnaA01g02370D	chrA01	+	1201393	1207384	3655	0.162799	0.403033	1.30781
BnaA01g02380D	chrA01	-	1207546	1207860	273	0.001	0.823289	9.68526
BnaA01g02390D	chrA01	-	1210053	1210331	279	2.1081	3.35468	0.670232
BnaA01g02400D	chrA01	-	1212353	1212670	318	0.001	0.001	0
BnaA01g02410D	chrA01	-	1215910	1216658	620	0.001	0.001	0
BnaA01g02420D	chrA01	+	1225690	1226301	612	2.44513	4.13114	0.756629
BnaA01g02430D	chrA01	-	1232292	1233049	758	3.19378	4.91837	0.622918
BnaA01g02440D	chrA01	+	1234298	1237975	2819	1.46178	1.25046	-0.225266
BnaA01g02450D	chrA01	+	1242505	1246474	2116	0.187935	0.001	-7.55409
BnaA01g02460D	chrA01	+	1248044	1251570	1947	0.001	3.75315	11.8739
BnaA01g02470D	chrA01	-	1251800	1253393	635	0.001	0.001	0
BnaA01g02480D	chrA01	-	1254335	1255451	1039	6.49341	5.09995	-0.348495
BnaA01g02490D	chrA01	-	1257779	1259308	1033	44.1284	30.0672	-0.553515
BnaA01g02500D	chrA01	+	1259659	1262489	1508	12.5912	11.3505	-0.149665
BnaA01g02510D	chrA01	-	1262847	1265371	1291	4.69579	2.49253	-0.91376
BnaA01g02520D	chrA01	-	1265982	1269775	1686	0.001	0.001	0
BnaA01g02530D	chrA01	+	1270475	1271575	1029	0.001	0.001	0
BnaA01g02540D	chrA01	+	1272128	1273452	697	10.5431	12.9624	0.298034
BnaA01g02550D	chrA01	-	1274925	1275466	240	107.856	97.7479	-0.141972
BnaA01g02560D	chrA01	-	1276957	1277994	1038	0.001	0.001	0
BnaA01g02570D	chrA01	-	1280574	1281038	465	48.0519	56.9301	0.2446
BnaA01g02580D	chrA01	-	1289689	1294141	2841	0.001	0.001	0
BnaA01g02590D	chrA01	+	1295439	1298537	2083	0.303615	0.528013	0.79833
BnaA01g02600D	chrA01	-	1301071	1301930	860	1.31301	0.001	-10.3587
BnaA01g02610D	chrA01	-	1304663	1306004	1035	9.6938	8.31269	-0.221747
BnaA01g02620D	chrA01	-	1306916	1308748	1370	0.615717	0.802456	0.382155
BnaA01g02630D	chrA01	+	1312897	1315852	1557	6.12791	8.71005	0.507287
BnaA01g02640D	chrA01	+	1316343	1319352	1780	0.001	0.001	0
BnaA01g02650D	chrA01	+	1320165	1323462	1786	8.96907	13.1024	0.546799
BnaA01g02660D	chrA01	+	1323940	1326508	1622	12.4076	12.1263	-0.0330852
BnaA01g02670D	chrA01	-	1326690	1331673	3036	35.2455	33.6829	-0.0654221
BnaA01g02680D	chrA01	-	1332074	1334872	2019	0.001	0.001	0
BnaA01g02690D	chrA01	-	1335267	1339080	3094	0.246957	0.257135	0.0582661
BnaA01g02700D	chrA01	-	1339988	1341750	1032	0.001	0.001	0
BnaA01g02710D	chrA01	+	1345967	1348413	1264	2.45553	2.64365	0.106496
BnaA01g02720D	chrA01	-	1348475	1349263	789	0.001	0.726177	9.50418
BnaA01g02730D	chrA01	-	1353170	1353406	237	0.001	0.001	0
BnaA01g02740D	chrA01	-	1356452	1358840	1998	5.33781	5.28598	-0.0140764
BnaA01g02750D	chrA01	-	1358903	1359425	135	4.43802	2.98916	-0.570178
BnaA01g02760D	chrA01	-	1360817	1362256	1440	0.001	0.001	0
BnaA01g02770D	chrA01	-	1363570	1366772	2220	6.04445	5.19909	-0.217352
BnaA01g02780D	chrA01	+	1369239	1372578	1686	0.001	0.208321	7.70266
BnaA01g02790D	chrA01	+	1373314	1374357	1044	3.06327	2.93198	-0.0631987
BnaA01g02800D	chrA01	-	1374613	1380567	3790	2.9058	2.17354	-0.418885
BnaA01g02810D	chrA01	-	1385740	1386893	744	2.95891	3.19908	0.112592
BnaA01g02820D	chrA01	-	1387143	1391259	2429	4.44949	3.82862	-0.216815
BnaA01g02830D	chrA01	+	1391499	1392874	946	19.2395	16.442	-0.226684
BnaA01g02840D	chrA01	+	1393294	1395058	929	12.4011	11.6632	-0.08851
BnaA01g02850D	chrA01	-	1396237	1398073	1468	0.136041	0.001	-7.0879
BnaA01g02860D	chrA01	-	1398977	1403299	2829	7.80056	7.76615	-0.00637757
BnaA01g02870D	chrA01	-	1406035	1407429	1395	0.779891	1.13862	0.545944
BnaA01g02880D	chrA01	-	1410741	1413775	1833	0.096423	0.192684	0.998788
BnaA01g02890D	chrA01	+	1416091	1417901	1074	0.001	0.355699	8.47451
BnaA01g02900D	chrA01	+	1419050	1422183	994	12.0976	11.3422	-0.0930229
BnaA01g02910D	chrA01	+	1425014	1427569	2413	5.37449	4.05221	-0.407418
BnaA01g02920D	chrA01	+	1428197	1429884	1618	0.109235	0.326826	1.58109
BnaA01g02930D	chrA01	+	1431694	1434256	1791	23.6331	26.4669	0.163378
BnaA01g02940D	chrA01	+	1434988	1435993	682	3.80091	3.10294	-0.292712
BnaA01g02950D	chrA01	-	1436042	1439972	1799	48.6899	50.2502	0.0455082
BnaA01g02960D	chrA01	+	1441002	1442515	1008	0.001	0.001	0
BnaA01g02970D	chrA01	-	1450646	1452014	1122	4.70473	4.79831	0.028415
BnaA01g02980D	chrA01	-	1452682	1454792	1100	2.08476	3.45164	0.727401
BnaA01g02990D	chrA01	-	1454913	1457560	1535	2.34588	3.12145	0.412084
BnaA01g03000D	chrA01	-	1457632	1457785	154	0.001	0.001	0
BnaA01g03010D	chrA01	+	1458555	1460367	1679	12.7758	13.6668	0.0972599
BnaA01g03020D	chrA01	+	1460983	1462443	1461	3.35635	1.6291	-1.04282
BnaA01g03030D	chrA01	+	1465709	1467438	1449	0.486547	0.243748	-0.997189
BnaA01g03040D	chrA01	-	1467745	1469440	804	0.439658	0.873703	0.990761
BnaA01g03050D	chrA01	-	1469887	1473466	2310	0.001	0.001	0
BnaA01g03060D	chrA01	-	1474541	1479049	3698	15.845	12.5979	-0.330848
BnaA01g03070D	chrA01	-	1479502	1485870	3384	1.30656	0.465255	-1.48968
BnaA01g03080D	chrA01	+	1489499	1490590	532	0.001	1.82193	10.8313
BnaA01g03090D	chrA01	+	1492367	1494367	2001	0.001	0.001	0
BnaA01g03100D	chrA01	-	1499923	1500350	428	3.48713	3.80056	0.124171
BnaA01g03110D	chrA01	-	1505018	1507141	1115	8.6927	4.01585	-1.1141
BnaA01g03120D	chrA01	-	1508779	1511199	1435	8.58943	5.61749	-0.612638
BnaA01g03130D	chrA01	-	1511859	1513135	849	2.56909	2.68903	0.0658295
BnaA01g03140D	chrA01	-	1513894	1514770	399	3.44281	0.001	-11.7494
BnaA01g03150D	chrA01	-	1515140	1516016	463	138.892	136.784	-0.0220578
BnaA01g03160D	chrA01	+	1524365	1525952	1044	2.80659	3.00482	0.0984617
BnaA01g03170D	chrA01	-	1527521	1529015	1206	0.001	0.001	0
BnaA01g03180D	chrA01	+	1531422	1532916	1152	0.001	0.001	0
BnaA01g03190D	chrA01	+	1535835	1536801	534	0.001	0.001	0
BnaA01g03200D	chrA01	+	1539795	1547472	1730	0.001	0.001	0
BnaA01g03210D	chrA01	+	1548682	1549552	701	1.74389	0.001	-10.7681
BnaA01g03220D	chrA01	+	1552336	1553545	895	0.001	0.001	0
BnaA01g03230D	chrA01	+	1553956	1557611	2264	3.49108	4.13408	0.243894
BnaA01g03240D	chrA01	-	1559338	1561787	2450	3.43626	0.154171	-4.47824
BnaA01g03250D	chrA01	-	1562408	1562926	519	8.03306	6.51411	-0.302383
BnaA01g03260D	chrA01	-	1564882	1565406	525	49.2653	250.958	2.3488
BnaA01g03270D	chrA01	+	1568964	1571855	1609	9.45226	8.35204	-0.178532
BnaA01g03280D	chrA01	-	1571908	1573071	941	2.82117	0.399203	-2.8211
BnaA01g03290D	chrA01	+	1573590	1576588	1377	0.894215	0.001	-9.80448
BnaA01g03300D	chrA01	-	1576742	1577137	396	5.11284	2.57659	-0.988661
BnaA01g03310D	chrA01	+	1577919	1578619	510	0.850983	1.21385	0.512392
BnaA01g03320D	chrA01	-	1579125	1584879	3020	0.001	0.001	0
BnaA01g03330D	chrA01	+	1585892	1586611	516	39.0421	40.4489	0.0510707
BnaA01g03340D	chrA01	+	1587155	1588543	749	0.001	0.030535	4.93239
BnaA01g03350D	chrA01	-	1588633	1594073	2511	2.75352	2.87664	0.0631091
BnaA01g03360D	chrA01	-	1594950	1597409	1215	0.127939	0.186697	0.545243
BnaA01g03370D	chrA01	-	1597636	1600850	1645	0.245226	0.001	-7.93797
BnaA01g03380D	chrA01	+	1601349	1604978	2702	8.9287	8.16276	-0.129393
BnaA01g03390D	chrA01	-	1605201	1610344	3102	1.95107	2.25296	0.207555
BnaA01g03400D	chrA01	-	1610993	1613841	1770	8.90647	8.98109	0.0120375
BnaA01g03410D	chrA01	+	1617583	1621978	2697	0.180216	0.300024	0.735351
BnaA01g03420D	chrA01	+	1622857	1624297	1441	1.69329	1.22551	-0.46645
BnaA01g03430D	chrA01	+	1624374	1626371	1603	8.64601	8.49499	-0.0254228
BnaA01g03440D	chrA01	+	1626977	1628147	765	0.001	2.58418	11.3355
BnaA01g03450D	chrA01	+	1628238	1629813	697	0.001	0.001	0
BnaA01g03460D	chrA01	+	1629929	1632664	1476	0.239488	0.477913	0.996795
BnaA01g03470D	chrA01	+	1633033	1633658	547	1.93329	0.001	-10.9168
BnaA01g03480D	chrA01	+	1633890	1635679	1078	2.28356	0.982906	-1.21616
BnaA01g03490D	chrA01	+	1636584	1637489	811	2.1781	1.08815	-1.00119
BnaA01g03500D	chrA01	-	1643531	1646444	1498	3.75391	3.13348	-0.260628
BnaA01g03510D	chrA01	+	1647554	1651306	2461	13.6555	17.8969	0.390234
BnaA01g03520D	chrA01	-	1651377	1653296	1206	24.9889	24.2697	-0.0421304
BnaA01g03530D	chrA01	-	1654736	1656253	1321	2.14071	3.20468	0.582091
BnaA01g03540D	chrA01	+	1658184	1660424	1896	2.25038	1.37631	-0.709364
BnaA01g03550D	chrA01	-	1660739	1666144	3552	0.128294	0.226022	0.81701
BnaA01g03560D	chrA01	+	1667080	1669179	911	3.49055	3.20939	-0.121156
BnaA01g03570D	chrA01	+	1670757	1674416	2117	3.33926	4.01888	0.267267
BnaA01g03580D	chrA01	+	1675529	1679500	2619	1.06889	2.44776	1.19535
BnaA01g03590D	chrA01	+	1679977	1682519	1726	0.001	0.001	0
BnaA01g03600D	chrA01	+	1682967	1684745	934	22.3777	19.0382	-0.233164
BnaA01g03610D	chrA01	+	1685545	1693089	5657	0.001	0.001	0
BnaA01g03620D	chrA01	-	1693258	1696622	1554	0.001	0.227278	7.82831
BnaA01g03630D	chrA01	+	1698533	1703796	3325	6.86756	7.6923	0.163617
BnaA01g03640D	chrA01	+	1704517	1718397	5149	1.58473	2.8705	0.857066
BnaA01g03650D	chrA01	-	1718897	1720972	1197	13.2762	12.6304	-0.0719469
BnaA01g03660D	chrA01	+	1721270	1724236	2967	0.119139	0.237418	0.994784
BnaA01g03670D	chrA01	-	1724300	1725576	1277	1.67854	1.1309	-0.569735
BnaA01g03680D	chrA01	+	1729353	1735454	3305	0.233379	0.001	-7.86653
BnaA01g03690D	chrA01	+	1735931	1736119	189	0.935146	0.934367	-0.0012023
BnaA01g03700D	chrA01	+	1737397	1737582	186	0.001	0.001	0
BnaA01g03710D	chrA01	+	1738707	1738892	186	0.001	0.001	0
BnaA01g03720D	chrA01	+	1738947	1740310	1364	0.001	0.001	0
BnaA01g03730D	chrA01	-	1740957	1742917	1169	7.23282	5.75811	-0.328963
BnaA01g03740D	chrA01	+	1743826	1745478	1043	2.5409	3.28671	0.371304
BnaA01g03750D	chrA01	+	1746687	1748024	813	0.001	0.001	0
BnaA01g03760D	chrA01	+	1748099	1749426	1095	0.001	0.161275	7.33338
BnaA01g03770D	chrA01	+	1751785	1754109	1068	1.42872	2.98551	1.06325
BnaA01g03780D	chrA01	-	1754182	1755303	913	0.157854	0.08425	-0.905842
BnaA01g03790D	chrA01	+	1755592	1760092	2851	54.1586	55.1564	0.0263375
BnaA01g03800D	chrA01	-	1760345	1764919	1841	0.001	0.001	0
BnaA01g03810D	chrA01	-	1765023	1768002	1543	0.824392	0.433741	-0.926497
BnaA01g03820D	chrA01	+	1769055	1771004	1279	1.37332	1.40018	0.0279434
BnaA01g03830D	chrA01	+	1775188	1775622	435	45.6077	67.9611	0.575431
BnaA01g03840D	chrA01	-	1778840	1781458	1708	4.48582	0.001	-12.1312
BnaA01g03850D	chrA01	+	1782259	1784637	1251	1.12083	1.90257	0.763383
BnaA01g03860D	chrA01	+	1786289	1791034	3600	68.5168	79.8474	0.220788
BnaA01g03870D	chrA01	+	1791157	1792377	1221	0.001	0.144632	7.17624
BnaA01g03880D	chrA01	-	1792689	1794598	1111	3.01995	4.18762	0.471608
BnaA01g03890D	chrA01	+	1798245	1799923	1401	0.001	0.001	0
BnaA01g03900D	chrA01	-	1802303	1803074	331	0.001	0.001	0
BnaA01g03910D	chrA01	-	1803186	1803747	381	0.351784	0.001	-8.45855
BnaA01g03920D	chrA01	-	1805557	1806288	291	0.001	0.001	0
BnaA01g03930D	chrA01	-	1806934	1807421	316	0.001	0.001	0
BnaA01g03940D	chrA01	-	1808987	1809958	875	0.201991	0.001	-7.65815
BnaA01g03950D	chrA01	+	1810871	1811887	669	0.001	0.001	0
BnaA01g03960D	chrA01	-	1812109	1814478	1499	0.001	0.001	0
BnaA01g03970D	chrA01	-	1817001	1817081	81	0.001	0.001	0
BnaA01g03980D	chrA01	-	1817622	1818311	457	0.001	0.001	0
BnaA01g03990D	chrA01	+	1825844	1826242	309	0.001	0.001	0
BnaA01g04000D	chrA01	+	1829647	1832349	1799	127.156	170.123	0.419982
BnaA01g04010D	chrA01	-	1838789	1840412	646	7.44635	8.72043	0.227865
BnaA01g04020D	chrA01	+	1842637	1850023	4648	3.77762	2.56124	-0.560638
BnaA01g04030D	chrA01	-	1850289	1854174	2334	7.91836	7.29551	-0.118192
BnaA01g04040D	chrA01	+	1854572	1856511	868	2.29186	3.0187	0.39741
BnaA01g04050D	chrA01	-	1859069	1860201	942	1.51168	2.28295	0.594747
BnaA01g04060D	chrA01	-	1865082	1865294	213	0.001	0.001	0
BnaA01g04070D	chrA01	-	1874231	1874722	492	0.359233	0.001	-8.48878
BnaA01g04080D	chrA01	+	1878424	1879005	582	5.02424	7.01426	0.481385
BnaA01g04090D	chrA01	-	1879999	1880314	168	0.001	0.001	0
BnaA01g04100D	chrA01	-	1880493	1885326	2978	0.001	0.001	0
BnaA01g04110D	chrA01	+	1892311	1895556	1707	7.38987	8.18136	0.146792
BnaA01g04120D	chrA01	-	1895762	1897683	990	4.75365	12.5584	1.40154
BnaA01g04130D	chrA01	+	1898582	1908186	5809	2.83849	2.49629	-0.185338
BnaA01g04140D	chrA01	-	1908477	1911763	1710	1.18805	1.12233	-0.0820886
BnaA01g04150D	chrA01	-	1920679	1921631	860	1.46455	1.30578	-0.16554
BnaA01g04160D	chrA01	-	1926874	1930331	1470	8.00952	11.5488	0.527952
BnaA01g04170D	chrA01	-	1932927	1934908	777	0.001	0.372621	8.54157
BnaA01g04180D	chrA01	-	1935308	1936518	888	0.001	0.001	0
BnaA01g04190D	chrA01	-	1939312	1940421	1110	0.001	0.001	0
BnaA01g04200D	chrA01	-	1940686	1945243	2379	13.6496	15.8271	0.213531
BnaA01g04210D	chrA01	+	1952525	1953253	513	0.001	0.342328	8.41924
BnaA01g04220D	chrA01	-	1953722	1957953	2745	1.51011	1.5239	0.0131222
BnaA01g04230D	chrA01	-	1960162	1961461	966	0.706076	0.715066	0.0182529
BnaA01g04240D	chrA01	-	1966991	1967720	556	0.001	0.001	0
BnaA01g04250D	chrA01	-	1968499	1969260	605	0.001	0.001	0
BnaA01g04260D	chrA01	-	1970330	1971037	568	0.001	0.001	0
BnaA01g04270D	chrA01	-	1971319	1973127	1300	2.48625	4.53639	0.867572
BnaA01g04280D	chrA01	+	1973965	1974651	672	1.6675	2.35535	0.498257
BnaA01g04290D	chrA01	-	1975670	1986403	6033	0.721705	0.992219	0.459249
BnaA01g04300D	chrA01	-	1986857	1988566	881	8.31329	7.95559	-0.0634509
BnaA01g04310D	chrA01	+	1988812	1990696	886	6.28595	7.91512	0.332481
BnaA01g04320D	chrA01	+	1991378	1994601	2538	0.001	0.138775	7.1166
BnaA01g04330D	chrA01	+	1996503	2005371	2934	0.103982	0.001	-6.70019
BnaA01g04340D	chrA01	-	2005607	2008608	1496	0.001	0.001	0
BnaA01g04350D	chrA01	+	2010128	2013789	1956	15.732	26.0931	0.729962
BnaA01g04360D	chrA01	-	2014402	2022378	3701	0.932436	9.60931	3.36536
BnaA01g04370D	chrA01	-	2023471	2026603	1842	0.001	0.001	0
BnaA01g04380D	chrA01	-	2027391	2029956	2151	0.001	0.001	0
BnaA01g04390D	chrA01	-	2030102	2034550	4029	2.64306	2.69095	0.0259096
BnaA01g04400D	chrA01	+	2037040	2043126	1134	0.001	0.001	0
BnaA01g04410D	chrA01	-	2057269	2057977	641	0.001	0.001	0
BnaA01g04420D	chrA01	+	2062163	2064137	1359	14.2622	14.6578	0.0394775
BnaA01g04430D	chrA01	+	2064584	2066113	961	4.49775	5.04223	0.164859
BnaA01g04440D	chrA01	-	2066181	2068483	1940	6.74881	6.992	0.0510731
BnaA01g04450D	chrA01	-	2069060	2070357	754	0.841504	0.409479	-1.03918
BnaA01g04460D	chrA01	+	2071675	2073881	1334	2.05066	1.0372	-0.983389
BnaA01g04470D	chrA01	-	2074798	2077059	1148	4.58578	3.46756	-0.403247
BnaA01g04480D	chrA01	-	2077282	2086311	3848	3.73248	0.264691	-3.81775
BnaA01g04490D	chrA01	-	2094886	2096808	1257	0.001	0.14049	7.13432
BnaA01g04500D	chrA01	-	2103336	2105276	1705	0.001	0.001	0
BnaA01g04510D	chrA01	+	2105832	2107371	906	41.2556	40.6371	-0.0217941
BnaA01g04520D	chrA01	+	2107641	2114667	4066	0.001	0.086864	6.44069
BnaA01g04530D	chrA01	-	2115048	2118907	2631	0.001	0.001	0
BnaA01g04540D	chrA01	+	2119904	2121869	751	22.8726	22.1464	-0.046551
BnaA01g04550D	chrA01	+	2125820	2128452	1442	17.5578	30.7977	0.810711
BnaA01g04560D	chrA01	-	2128745	2130310	1566	0.564312	0.225537	-1.32313
BnaA01g04570D	chrA01	-	2132740	2135684	2010	3.08005	2.49347	-0.304798
BnaA01g04580D	chrA01	-	2139062	2141504	2443	0.651118	0.463866	-0.489211
BnaA01g04590D	chrA01	+	2141722	2146521	2524	4.8603	4.67454	-0.0562222
BnaA01g04600D	chrA01	+	2147740	2153117	3705	0.001	0.001	0
BnaA01g04610D	chrA01	-	2153173	2155182	1689	5.32693	6.36341	0.256496
BnaA01g04620D	chrA01	-	2156044	2157550	1507	70.0637	74.001	0.0788784
BnaA01g04630D	chrA01	-	2158293	2161692	1221	0.325692	0.001	-8.34736
BnaA01g04640D	chrA01	-	2162638	2165507	2195	7.58033	4.63524	-0.709618
BnaA01g04650D	chrA01	+	2166453	2168298	1171	5.59123	6.8743	0.298049
BnaA01g04660D	chrA01	-	2168474	2171582	2440	0.415346	0.345647	-0.265014
BnaA01g04670D	chrA01	-	2181108	2184205	3038	0.001	0.001	0
BnaA01g04680D	chrA01	-	2190444	2192067	1124	0.136275	0.018262	-2.8996
BnaA01g04690D	chrA01	+	2193464	2193922	459	0.001	0.001	0
BnaA01g04700D	chrA01	-	2195320	2197860	2298	0.001	0.001	0
BnaA01g04710D	chrA01	-	2199469	2200723	914	0.001	0.349697	8.44996
BnaA01g04720D	chrA01	+	2207712	2208960	892	8.51349	9.27192	0.123117
BnaA01g04730D	chrA01	-	2209066	2211828	2550	1.6435	1.77759	0.113148
BnaA01g04740D	chrA01	-	2212606	2213720	1033	6.22125	4.90638	-0.342547
BnaA01g04750D	chrA01	-	2214311	2217217	2659	2.88589	3.54486	0.296714
BnaA01g04760D	chrA01	+	2219583	2225096	2953	9.28169	11.2149	0.272954
BnaA01g04770D	chrA01	-	2225165	2229514	2538	0.001	0.001	0
BnaA01g04780D	chrA01	+	2231491	2232692	893	17.3488	18.0276	0.0553719
BnaA01g04790D	chrA01	+	2233543	2235445	667	41.5859	51.4188	0.306201
BnaA01g04800D	chrA01	+	2236319	2238836	1357	8.48981	8.54528	0.00939618
BnaA01g04810D	chrA01	+	2240962	2241753	617	0.001	0.001	0
BnaA01g04820D	chrA01	+	2244046	2244724	535	0.001	0.001	0
BnaA01g04830D	chrA01	+	2245861	2246627	593	0.001	0.001	0
BnaA01g04840D	chrA01	+	2247440	2249693	2178	11.1251	13.0861	0.23422
BnaA01g04850D	chrA01	-	2250477	2253006	1780	0.001	0.001	0
BnaA01g04860D	chrA01	-	2253438	2257899	2013	0.001	0.175065	7.45175
BnaA01g04870D	chrA01	-	2258376	2260668	1496	2.43476	2.02211	-0.267917
BnaA01g04880D	chrA01	-	2261364	2263829	1174	9.13947	9.06125	-0.0124003
BnaA01g04890D	chrA01	-	2265243	2266516	1274	88.2287	82.6237	-0.094691
BnaA01g04900D	chrA01	+	2273088	2275887	1409	0.966571	1.19833	0.310079
BnaA01g04910D	chrA01	+	2276046	2278899	1824	3.25951	2.17088	-0.58638
BnaA01g04920D	chrA01	-	2279076	2280770	543	68.9791	66.2509	-0.0582206
BnaA01g04930D	chrA01	-	2282309	2283744	804	2.28134	1.50753	-0.597688
BnaA01g04940D	chrA01	-	2286444	2293481	3591	0.001	0.001	0
BnaA01g04950D	chrA01	-	2297219	2298508	1290	0.09134	1.64351	4.16939
BnaA01g04960D	chrA01	-	2299553	2304895	2436	0.001	0.001	0
BnaA01g04970D	chrA01	+	2323535	2326441	2497	0.001	0.828301	9.69401
BnaA01g04980D	chrA01	+	2328607	2334291	3137	1.33948	0.152932	-3.13071
BnaA01g04990D	chrA01	-	2346490	2347947	1458	0.001	0.001	0
BnaA01g05000D	chrA01	+	2351674	2352066	393	0.449726	0.449352	-0.00120027
BnaA01g05010D	chrA01	-	2352821	2356141	2373	0.001	0.001	0
BnaA01g05020D	chrA01	-	2356669	2357537	741	17.3867	17.1048	-0.0235842
BnaA01g05030D	chrA01	+	2358131	2358433	303	0.001	0.001	0
BnaA01g05040D	chrA01	+	2365026	2368895	2244	4.94605	5.05189	0.0305467
BnaA01g05050D	chrA01	+	2369159	2370271	1113	0.001	0.001	0
BnaA01g05060D	chrA01	-	2371397	2372853	1000	1.36671	3.50124	1.35716
BnaA01g05070D	chrA01	-	2377090	2378879	1225	9.94728	8.78332	-0.179535
BnaA01g05080D	chrA01	-	2379303	2381869	1880	3.20598	3.4124	0.0900217
BnaA01g05090D	chrA01	+	2385599	2388187	1387	11.4784	9.68212	-0.24553
BnaA01g05100D	chrA01	-	2388264	2390272	784	29.1537	32.9646	0.17724
BnaA01g05110D	chrA01	+	2398030	2400415	889	13.196	16.4473	0.317741
BnaA01g05120D	chrA01	-	2400521	2402020	1050	0.001	0.001	0
BnaA01g05130D	chrA01	+	2403005	2404703	1037	36.7696	38.2003	0.0550706
BnaA01g05140D	chrA01	+	2405121	2407901	1979	1.68531	2.08809	0.309172
BnaA01g05150D	chrA01	-	2412997	2414623	1101	0.001	0.001	0
BnaA01g05160D	chrA01	+	2414681	2415785	717	0.001	0.001	0
BnaA01g05170D	chrA01	-	2422617	2423970	921	0.001	0.001	0
BnaA01g05180D	chrA01	+	2429170	2430339	1170	0.001	0.001	0
BnaA01g05190D	chrA01	+	2434137	2434987	851	0.001	0.620239	9.27668
BnaA01g05200D	chrA01	+	2439200	2439309	60	0.001	0.001	0
BnaA01g05210D	chrA01	+	2439386	2440831	1446	0.001	0.001	0
BnaA01g05220D	chrA01	-	2440911	2443961	2154	8.16885	8.36155	0.0336372
BnaA01g05230D	chrA01	-	2444220	2446942	1294	0.792684	0.001	-9.6306
BnaA01g05240D	chrA01	-	2447624	2452258	3470	0.001	0.001	0
BnaA01g05250D	chrA01	-	2456339	2456698	360	0.001	0.001	0
BnaA01g05260D	chrA01	-	2459392	2461698	1404	0.001	0.001	0
BnaA01g05270D	chrA01	-	2463323	2466286	1488	0.144398	0.897632	2.63607
BnaA01g05280D	chrA01	+	2484723	2488070	1868	3.19385	2.82619	-0.176441
BnaA01g05290D	chrA01	-	2489820	2491268	639	0.001	0.271514	8.08488
BnaA01g05300D	chrA01	+	2494980	2499881	2847	22.6873	22.8989	0.0133892
BnaA01g05310D	chrA01	+	2500136	2501734	111	0.001	0.001	0
BnaA01g05320D	chrA01	-	2501787	2503356	1343	213.358	150.228	-0.506125
BnaA01g05330D	chrA01	-	2504961	2505562	496	0.001	0.001	0
BnaA01g05340D	chrA01	-	2506615	2509194	2580	0.001	0.001	0
BnaA01g05350D	chrA01	-	2509600	2510660	462	0.001	0.001	0
BnaA01g05360D	chrA01	-	2510758	2511481	571	0.464298	0.001	-8.85891
BnaA01g05370D	chrA01	-	2511846	2514315	1876	2.57444	1.26427	-1.02596
BnaA01g05380D	chrA01	-	2515012	2517460	1543	6.14173	0.238861	-4.6844
BnaA01g05390D	chrA01	+	2517652	2518544	577	0.001	0.001	0
BnaA01g05400D	chrA01	-	2519077	2519575	359	0.001	0.001	0
BnaA01g05410D	chrA01	-	2522160	2523212	639	19.9969	18.3302	-0.125552
BnaA01g05420D	chrA01	+	2524349	2525940	1312	0.130855	0.398572	1.60687
BnaA01g05430D	chrA01	+	2526680	2527222	447	0.926914	4.76276	2.36129
BnaA01g05440D	chrA01	-	2527837	2528226	390	0.093155	0.311935	1.74354
BnaA01g05450D	chrA01	+	2535318	2540565	3894	13.888	18.5381	0.416656
BnaA01g05460D	chrA01	+	2541654	2542671	282	0.001	0.001	0
BnaA01g05470D	chrA01	+	2542728	2542790	63	0.001	0.001	0
BnaA01g05480D	chrA01	+	2545939	2548032	1496	9.05831	10.4621	0.207854
BnaA01g05490D	chrA01	+	2554585	2558169	3381	0.001	0.001	0
BnaA01g05500D	chrA01	-	2566480	2568673	930	1.37678	1.14559	-0.265206
BnaA01g05510D	chrA01	+	2575392	2590565	9566	2.61907	3.33705	0.349519
BnaA01g05520D	chrA01	-	2591558	2593069	1512	0.001	0.001	0
BnaA01g05530D	chrA01	-	2593632	2596720	1463	25.3312	26.2908	0.0536463
BnaA01g05540D	chrA01	+	2596918	2599725	1125	0.331239	0.001	-8.37173
BnaA01g05550D	chrA01	-	2599782	2600841	768	0.684868	0.792023	0.209716
BnaA01g05560D	chrA01	-	2601438	2602725	1288	2.59808	2.94478	0.180716
BnaA01g05570D	chrA01	-	2603618	2604774	801	0.480997	0.789466	0.714849
BnaA01g05580D	chrA01	-	2605603	2606841	1239	0.001	0.001	0
BnaA01g05590D	chrA01	-	2608317	2611711	2148	0.001	0.001	0
BnaA01g05600D	chrA01	+	2618485	2618875	279	0.001	0.001	0
BnaA01g05610D	chrA01	+	2619656	2622966	2795	0.001	0.001	0
BnaA01g05620D	chrA01	+	2625123	2627336	1489	0.534144	0.829541	0.635085
BnaA01g05630D	chrA01	+	2628849	2631719	1885	0.001	0.201552	7.65501
BnaA01g05640D	chrA01	-	2632398	2632737	276	0.001	0.001	0
BnaA01g05650D	chrA01	-	2632908	2632988	81	0.001	0.001	0
BnaA01g05660D	chrA01	+	2633735	2636585	1874	0.001	0.001	0
BnaA01g05670D	chrA01	+	2638787	2641360	1803	76.0988	90.0822	0.243368
BnaA01g05680D	chrA01	+	2644673	2644888	216	5.73686	13.6444	1.24997
BnaA01g05690D	chrA01	-	2645151	2647954	2178	6.79533	8.14418	0.261227
BnaA01g05700D	chrA01	+	2648032	2649758	708	0.499273	0.834492	0.741069
BnaA01g05710D	chrA01	+	2652724	2653475	477	1.82457	3.39422	0.895526
BnaA01g05720D	chrA01	-	2654176	2655846	1005	0.439658	0.439292	-0.00120149
BnaA01g05730D	chrA01	-	2657846	2658718	873	5.01749	5.62467	0.164802
BnaA01g05740D	chrA01	-	2668519	2669866	810	0.001	0.001	0
BnaA01g05750D	chrA01	+	2670160	2671224	1065	0.001	0.001	0
BnaA01g05760D	chrA01	-	2694259	2695412	1118	0.001	0.001	0
BnaA01g05770D	chrA01	-	2698248	2701184	2208	0.72659	0.578076	-0.329882
BnaA01g05780D	chrA01	-	2701358	2702149	609	13.3968	14.4956	0.113728
BnaA01g05790D	chrA01	-	2703232	2703622	276	0.001	0.001	0
BnaA01g05800D	chrA01	-	2703840	2705507	1668	0.93893	1.00285	0.0950134
BnaA01g05810D	chrA01	-	2706555	2710051	1856	2.73244	1.58078	-0.789554
BnaA01g05820D	chrA01	+	2711194	2712955	1347	4.31906	3.53249	-0.290032
BnaA01g05830D	chrA01	-	2713116	2714814	1489	1.54807	1.17736	-0.394905
BnaA01g05840D	chrA01	-	2715387	2719090	2396	4.98348	3.09087	-0.689142
BnaA01g05850D	chrA01	-	2720717	2721963	543	0.001	0.001	0
BnaA01g05860D	chrA01	-	2725327	2725946	620	0.001	0.001	0
BnaA01g05870D	chrA01	-	2726563	2726816	254	6.39074	2.88725	-1.14629
BnaA01g05880D	chrA01	+	2734171	2734976	468	0.001	0.001	0
BnaA01g05890D	chrA01	-	2736104	2737662	914	6.85667	7.51701	0.13265
BnaA01g05900D	chrA01	-	2737963	2740864	1705	0.001	2.01001	10.973
BnaA01g05910D	chrA01	+	2741751	2742901	1151	0.001	0.001	0
BnaA01g05920D	chrA01	-	2743000	2746933	1870	52.3362	56.8426	0.119164
BnaA01g05930D	chrA01	-	2748947	2749812	789	0.215297	0.001	-7.75018
BnaA01g05940D	chrA01	+	2755581	2756147	567	7.74266	12.877	0.733892
BnaA01g05950D	chrA01	-	2757837	2760280	1049	17.8292	20.9241	0.230924
BnaA01g05960D	chrA01	-	2760843	2763181	1183	8.53085	7.2524	-0.23423
BnaA01g05970D	chrA01	+	2765247	2772786	4125	0.429999	0.657702	0.613101
BnaA01g05980D	chrA01	+	2772836	2774764	1258	11.0835	4.7245	-1.23018
BnaA01g05990D	chrA01	-	2774988	2781442	3576	4.1171	4.43407	0.107002
BnaA01g06000D	chrA01	+	2781735	2784360	2379	2.74532	3.29173	0.261869
BnaA01g06010D	chrA01	-	2784477	2787196	1930	35.0799	38.2371	0.124329
BnaA01g06020D	chrA01	+	2787532	2789844	1807	5.12097	8.52233	0.734831
BnaA01g06030D	chrA01	-	2790176	2793261	2230	11.8995	7.35066	-0.694956
BnaA01g06040D	chrA01	+	2797774	2798989	879	16.1528	16.0601	-0.00830196
BnaA01g06050D	chrA01	-	2801151	2803660	2004	0.001	0.001	0
BnaA01g06060D	chrA01	-	2812591	2814905	1548	0.001	0.097066	6.60089
BnaA01g06070D	chrA01	-	2815177	2816377	234	0.001	0.001	0
BnaA01g06080D	chrA01	+	2816895	2819500	2364	1.23016	1.83001	0.573008
BnaA01g06090D	chrA01	-	2819956	2822857	1365	0.774732	0.129374	-2.58215
BnaA01g06100D	chrA01	+	2823027	2825443	1792	2.17419	1.74942	-0.313597
BnaA01g06110D	chrA01	+	2828089	2829348	885	0.129272	0.001	-7.01427
BnaA01g06120D	chrA01	-	2829650	2832027	1826	0.001	0.035199	5.13746
BnaA01g06130D	chrA01	-	2832720	2834038	803	14.5635	17.7634	0.286554
BnaA01g06140D	chrA01	-	2834350	2835072	408	0.001	0.001	0
BnaA01g06150D	chrA01	-	2835125	2836307	858	0.001	0.61518	9.26486
BnaA01g06160D	chrA01	-	2837973	2840109	1077	6.78868	7.62323	0.16727
BnaA01g06170D	chrA01	+	2841642	2844153	1232	6.73743	8.54667	0.343164
BnaA01g06180D	chrA01	-	2868417	2870372	1881	0.001	0.001	0
BnaA01g06190D	chrA01	+	2881879	2884277	1641	0.375169	0.807109	1.10522
BnaA01g06200D	chrA01	-	2884570	2885299	303	0.001	0.001	0
BnaA01g06210D	chrA01	+	2886695	2888544	1285	6.37511	5.61853	-0.182257
BnaA01g06220D	chrA01	+	2888743	2891632	2022	12.1751	11.808	-0.044169
BnaA01g06230D	chrA01	-	2891751	2892428	468	1.55102	0.498254	-1.63826
BnaA01g06240D	chrA01	-	2892662	2894201	733	0.001	0.001	0
BnaA01g06250D	chrA01	+	2894471	2897617	2628	0.001	0.001	0
BnaA01g06260D	chrA01	-	2897719	2898492	676	1.23319	0.001	-10.2682
BnaA01g06270D	chrA01	+	2902453	2904349	1194	14.9925	10.5812	-0.502742
BnaA01g06280D	chrA01	+	2904920	2905961	417	0.2913	0.41206	0.500349
BnaA01g06290D	chrA01	+	2906038	2906401	171	0.001	0.001	0
BnaA01g06300D	chrA01	+	2907306	2908275	885	0.631303	0.001	-9.30219
BnaA01g06310D	chrA01	-	2908664	2911303	2640	0.8004	0.601287	-0.412667
BnaA01g06320D	chrA01	-	2911963	2914412	1407	0.001	0.001	0
BnaA01g06330D	chrA01	-	2916476	2919469	1849	35.7189	23.108	-0.628293
BnaA01g06340D	chrA01	+	2923421	2927356	3558	0.001	0.001	0
BnaA01g06350D	chrA01	-	2927448	2929956	2059	5.69303	5.64589	-0.011997
BnaA01g06360D	chrA01	+	2931222	2931683	462	0.001	0.001	0
BnaA01g06370D	chrA01	+	2936577	2941641	4029	0.524405	0.463165	-0.179155
BnaA01g06380D	chrA01	+	2942292	2944903	1521	5.55436	4.75382	-0.224531
BnaA01g06390D	chrA01	+	2945201	2945813	584	3.41492	3.10725	-0.136214
BnaA01g06400D	chrA01	-	2958488	2959973	747	0.001	0.001	0
BnaA01g06410D	chrA01	+	2970928	2971956	1029	0.170807	0.505321	1.56483
BnaA01g06420D	chrA01	-	2972293	2974442	1897	0.001	0.001	0
BnaA01g06430D	chrA01	-	2976792	2980710	2431	0.669277	0.435455	-0.62008
BnaA01g06440D	chrA01	-	2980759	2982419	1025	0.001	1.04374	10.0275
BnaA01g06450D	chrA01	+	2984520	2984892	290	0.304729	0.152237	-1.00121
BnaA01g06460D	chrA01	+	2990692	2992674	1782	7.58834	6.23226	-0.284029
BnaA01g06470D	chrA01	-	2992811	2994786	1326	0.001	0.001	0
BnaA01g06480D	chrA01	-	3000234	3000764	228	0.001	0.001	0
BnaA01g06490D	chrA01	-	3005981	3006709	646	23.1918	18.4842	-0.327319
BnaA01g06500D	chrA01	-	3007165	3008376	870	0.001	0.001	0
BnaA01g06510D	chrA01	+	3016270	3017463	1194	0.001	0.001	0
BnaA01g06520D	chrA01	-	3017920	3019265	952	0.001	0.001	0
BnaA01g06530D	chrA01	+	3025679	3028680	2204	34.9409	36.7253	0.0718579
BnaA01g06540D	chrA01	-	3029631	3031140	1033	46.6741	35.8167	-0.381988
BnaA01g06550D	chrA01	+	3033307	3039576	927	0.001	0.001	0
BnaA01g06560D	chrA01	+	3040854	3041258	405	0.001	0.001	0
BnaA01g06570D	chrA01	-	3044145	3046624	773	3.53309	3.85438	0.125567
BnaA01g06580D	chrA01	+	3046773	3046974	102	0.001	0.001	0
BnaA01g06590D	chrA01	-	3051775	3052929	309	0.001	0.001	0
BnaA01g06600D	chrA01	+	3053044	3053792	749	21.7375	15.1633	-0.519601
BnaA01g06610D	chrA01	+	3072466	3073755	1290	18.0191	21.6896	0.26748
BnaA01g06620D	chrA01	+	3076642	3077956	780	0.453185	0.226404	-1.0012
BnaA01g06630D	chrA01	-	3078077	3079759	1140	0.001	0.001	0
BnaA01g06640D	chrA01	+	3083776	3084876	894	1.87264	2.60013	0.473508
BnaA01g06650D	chrA01	-	3091719	3092589	679	0.001	0.186657	7.54425
BnaA01g06660D	chrA01	+	3093969	3094732	764	2.65653	2.65561	-0.000502974
BnaA01g06670D	chrA01	+	3095672	3099840	2517	0.001	0.001	0
BnaA01g06680D	chrA01	-	3102779	3105392	2448	6.25361	5.83201	-0.100697
BnaA01g06690D	chrA01	-	3105451	3105890	384	3.44269	4.85146	0.494881
BnaA01g06700D	chrA01	+	3112352	3115459	1940	1.08601	2.64647	1.28504
BnaA01g06710D	chrA01	-	3116087	3116593	507	6.49566	10.3991	0.678912
BnaA01g06720D	chrA01	+	3121113	3122299	1113	0.001	0.001	0
BnaA01g06730D	chrA01	+	3123723	3124923	1006	93.0753	118.704	0.350893
BnaA01g06740D	chrA01	+	3126090	3127353	984	30.3806	65.9327	1.11784
BnaA01g06750D	chrA01	+	3132439	3133759	1129	6.69938	6.51045	-0.0412706
BnaA01g06760D	chrA01	+	3134156	3135651	1154	7.9101	6.17387	-0.357522
BnaA01g06770D	chrA01	+	3138684	3140252	1542	0.001	0.001	0
BnaA01g06780D	chrA01	+	3141839	3143714	1333	9.86028	7.97234	-0.306626
BnaA01g06790D	chrA01	-	3144961	3145719	759	0.001	0.001	0
BnaA01g06800D	chrA01	-	3148897	3152927	2513	0.001	0.001	0
BnaA01g06810D	chrA01	+	3165531	3169058	2180	7.47192	6.9261	-0.109435
BnaA01g06820D	chrA01	+	3187746	3192639	3285	275.242	332.302	0.271793
BnaA01g06830D	chrA01	-	3201739	3203433	1107	41.039	65.8333	0.681822
BnaA01g06840D	chrA01	-	3207335	3207866	396	0.001	0.001	0
BnaA01g06850D	chrA01	-	3210331	3216495	4270	0.041392	0.383527	3.2119
BnaA01g06860D	chrA01	-	3225654	3232338	5721	1.30647	1.2318	-0.0849025
BnaA01g06870D	chrA01	-	3233480	3235047	1215	0.2182	0.290692	0.41384
BnaA01g06880D	chrA01	-	3235203	3235820	618	0.001	0.646119	9.33566
BnaA01g06890D	chrA01	+	3238583	3241738	2277	0.001	0.075991	6.24776
BnaA01g06900D	chrA01	+	3246075	3248839	1483	0.001	0.291745	8.18856
BnaA01g06910D	chrA01	+	3255750	3258976	2186	0.751308	0.001	-9.55326
BnaA01g06920D	chrA01	-	3262861	3263505	471	0.001	0.001	0
BnaA01g06930D	chrA01	+	3265772	3267067	1296	0.001	0.001	0
BnaA01g06940D	chrA01	-	3267222	3270627	2594	2.01919	7.46366	1.88611
BnaA01g06950D	chrA01	-	3275109	3276476	1368	4.31377	2.23049	-0.951591
BnaA01g06960D	chrA01	-	3280410	3281238	751	0.001	0.001	0
BnaA01g06970D	chrA01	+	3282384	3284557	1909	1.94375	2.62873	0.435528
BnaA01g06980D	chrA01	+	3286171	3289587	2640	0.368214	3.11949	3.08269
BnaA01g06990D	chrA01	+	3290897	3292403	1043	10.0337	10.323	0.0410175
BnaA01g07000D	chrA01	-	3292588	3297450	4389	0.001	0.001	0
BnaA01g07010D	chrA01	+	3308947	3312429	2576	1.06577	1.34424	0.334888
BnaA01g07020D	chrA01	-	3312880	3318176	792	4.90854	0.001	-12.2611
BnaA01g07030D	chrA01	-	3319325	3319753	429	0.001	0.001	0
BnaA01g07040D	chrA01	-	3319885	3320205	321	0.001	0.001	0
BnaA01g07050D	chrA01	+	3326283	3327931	1185	8.05809	8.56774	0.088475
BnaA01g07060D	chrA01	+	3328087	3330101	958	7.52542	0.001	-12.8776
BnaA01g07070D	chrA01	+	3331926	3333772	954	0.001	0.001	0
BnaA01g07080D	chrA01	+	3335987	3337591	994	0.001	0.001	0
BnaA01g07090D	chrA01	+	3338411	3339003	593	0.001	0.001	0
BnaA01g07100D	chrA01	+	3343810	3352276	3708	1.60677	1.36005	-0.240501
BnaA01g07110D	chrA01	-	3352659	3353427	769	6.30129	6.30753	0.00142773
BnaA01g07120D	chrA01	+	3353610	3356349	1415	1.24421	1.50299	0.272606
BnaA01g07130D	chrA01	+	3356465	3357885	715	9.33426	9.533	0.0303948
BnaA01g07140D	chrA01	+	3358295	3359872	1578	7.79424	9.8006	0.330461
BnaA01g07150D	chrA01	-	3359960	3361210	1069	8.22309	8.75819	0.0909515
BnaA01g07160D	chrA01	+	3361471	3362979	987	11.6903	8.87947	-0.396768
BnaA01g07170D	chrA01	+	3368978	3371235	1482	19.6046	24.8525	0.3422
BnaA01g07180D	chrA01	+	3371823	3373499	1467	0.481916	1.073	1.1548
BnaA01g07190D	chrA01	-	3373662	3381361	4174	0.001	0.001	0
BnaA01g07200D	chrA01	+	3389992	3396489	1710	5.71541	4.13548	-0.466803
BnaA01g07210D	chrA01	+	3396617	3399733	1428	0.001	0.001	0
BnaA01g07220D	chrA01	+	3406030	3407821	1657	0.001	0.001	0
BnaA01g07230D	chrA01	-	3419115	3419426	312	0.001	0.001	0
BnaA01g07240D	chrA01	+	3422568	3423917	1350	49.7094	19.2275	-1.37035
BnaA01g07250D	chrA01	+	3424822	3425731	597	1.53266	1.15921	-0.402902
BnaA01g07260D	chrA01	+	3425800	3426201	306	0.001	0.001	0
BnaA01g07270D	chrA01	+	3428038	3429730	1693	25.2249	19.0451	-0.405429
BnaA01g07280D	chrA01	+	3430323	3431903	1120	4.88409	4.15034	-0.234859
BnaA01g07290D	chrA01	+	3432136	3433009	625	6.18285	7.39346	0.257979
BnaA01g07300D	chrA01	+	3433295	3433822	528	0.001	0.001	0
BnaA01g07310D	chrA01	-	3437070	3438458	855	0.413433	0.001	-8.69151
BnaA01g07320D	chrA01	-	3442572	3445440	1361	1.96976	0.46382	-2.08639
BnaA01g07330D	chrA01	+	3445748	3447421	998	3.361	6.8789	1.03329
BnaA01g07340D	chrA01	-	3447491	3449654	1400	9.31405	10.5435	0.178876
BnaA01g07350D	chrA01	-	3449883	3453437	1696	29.9909	22.8363	-0.393197
BnaA01g07360D	chrA01	+	3453655	3454862	634	69.2784	84.884	0.293089
BnaA01g07370D	chrA01	+	3454951	3455165	138	0.001	0.001	0
BnaA01g07380D	chrA01	+	3455453	3456191	591	0.001	0.001	0
BnaA01g07390D	chrA01	+	3456616	3457560	567	0.001	0.001	0
BnaA01g07400D	chrA01	+	3458467	3462004	2676	0.066048	0.41881	2.66471
BnaA01g07410D	chrA01	+	3463657	3465655	1108	0.001	0.001	0
BnaA01g07420D	chrA01	+	3466609	3470468	2951	0.001	0.001	0
BnaA01g07430D	chrA01	-	3470706	3471905	704	9.773	10.2052	0.0624366
BnaA01g07440D	chrA01	+	3472092	3473915	1338	2.4074	1.37409	-0.808994
BnaA01g07450D	chrA01	+	3473967	3476138	716	0.001	0.001	0
BnaA01g07460D	chrA01	-	3476322	3477988	1072	0.872589	1.73611	0.992486
BnaA01g07470D	chrA01	+	3478168	3479185	414	62.4576	63.4127	0.0218966
BnaA01g07480D	chrA01	-	3479335	3485604	4540	0.001	0.001	0
BnaA01g07490D	chrA01	-	3489873	3493955	1905	0.001	0.001	0
BnaA01g07500D	chrA01	-	3494161	3496957	1065	0.001	0.001	0
BnaA01g07510D	chrA01	-	3499437	3499610	174	0.001	0.001	0
BnaA01g07520D	chrA01	-	3499736	3500104	369	0.001	0.001	0
BnaA01g07530D	chrA01	-	3504890	3506286	821	0.855128	1.28342	0.585779
BnaA01g07540D	chrA01	-	3506804	3514280	1120	0.001	0.001	0
BnaA01g07550D	chrA01	+	3516216	3518970	1584	4.16782	5.45946	0.389465
BnaA01g07560D	chrA01	+	3524182	3524699	403	0.001	0.001	0
BnaA01g07570D	chrA01	+	3532834	3534746	688	0.512359	0.574677	0.165596
BnaA01g07580D	chrA01	+	3540376	3540889	401	0.001	0.001	0
BnaA01g07590D	chrA01	+	3543670	3545166	792	0.001	0.222974	7.80073
BnaA01g07600D	chrA01	-	3546638	3551381	1425	3.49807	2.11216	-0.727839
BnaA01g07610D	chrA01	+	3560942	3563910	1994	12.7908	12.1015	-0.0799303
BnaA01g07620D	chrA01	-	3563971	3566830	1967	0.001	0.001	0
BnaA01g07630D	chrA01	-	3587577	3589405	1053	0.001	0.001	0
BnaA01g07640D	chrA01	-	3593497	3595193	642	0.829581	0.500887	-0.727898
BnaA01g07650D	chrA01	-	3595267	3597095	1053	0.001	0.062657	5.9694
BnaA01g07660D	chrA01	-	3598211	3603053	3229	0.001217	0.146544	6.91186
BnaA01g07670D	chrA01	-	3610257	3611040	734	0.357678	0.607296	0.763738
BnaA01g07680D	chrA01	-	3611143	3611960	373	0.001	0.001	0
BnaA01g07690D	chrA01	-	3639223	3643082	1450	20.3059	20.1059	-0.0142857
BnaA01g07700D	chrA01	-	3653228	3655103	1376	0.001	0.001	0
BnaA01g07710D	chrA01	+	3669868	3670017	150	0.001	0.001	0
BnaA01g07720D	chrA01	-	3672194	3673333	1140	25.2539	13.2111	-0.934753
BnaA01g07730D	chrA01	-	3674258	3675409	1152	0.001	0.001	0
BnaA01g07740D	chrA01	+	3675813	3676866	132	0.001	0.001	0
BnaA01g07750D	chrA01	+	3676985	3685534	3339	4.32973	3.53461	-0.292727
BnaA01g07760D	chrA01	-	3687152	3687425	129	0.001	0.001	0
BnaA01g07770D	chrA01	-	3691202	3693133	1557	0.001	0.001	0
BnaA01g07780D	chrA01	-	3697086	3698728	1242	0.001	0.001	0
BnaA01g07790D	chrA01	-	3699258	3700857	1254	0.045415	0.124222	1.45168
BnaA01g07800D	chrA01	-	3700912	3703552	846	0.001	0.001	0
BnaA01g07810D	chrA01	+	3704599	3705565	631	7.3775	7.39468	0.00335629
BnaA01g07820D	chrA01	-	3705726	3707348	1033	3.76127	2.51492	-0.580705
BnaA01g07830D	chrA01	-	3707418	3711315	3184	0.471832	2.54855	2.43333
BnaA01g07840D	chrA01	-	3711704	3714056	1732	0.001	0.001	0
BnaA01g07850D	chrA01	+	3718079	3719669	1176	0.001	0.001	0
BnaA01g07860D	chrA01	-	3720304	3722721	1514	46.5191	54.8475	0.237602
BnaA01g07870D	chrA01	-	3723980	3727109	880	0.001	0.001	0
BnaA01g07880D	chrA01	-	3728168	3728622	153	0.001	0.001	0
BnaA01g07890D	chrA01	-	3731283	3731878	575	0.001	0.001	0
BnaA01g07900D	chrA01	-	3733367	3734067	536	0.001	0.001	0
BnaA01g07910D	chrA01	+	3737025	3741726	2606	6.47668	4.63407	-0.482976
BnaA01g07920D	chrA01	-	3741875	3745039	2239	0.312683	0.273425	-0.193556
BnaA01g07930D	chrA01	-	3745385	3747099	1157	1.60397	2.0317	0.34104
BnaA01g07940D	chrA01	-	3747615	3749649	1674	5.75709	6.70467	0.219826
BnaA01g07950D	chrA01	-	3750259	3752032	1146	1.84299	2.20359	0.257804
BnaA01g07960D	chrA01	-	3752785	3758595	4386	9.2805	8.86299	-0.0664098
BnaA01g07970D	chrA01	-	3760039	3762382	1044	0.337647	1.50847	2.1595
BnaA01g07980D	chrA01	+	3771930	3774183	1788	5.11635	6.47024	0.338704
BnaA01g07990D	chrA01	+	3776545	3777867	828	0.001	0.001	0
BnaA01g08000D	chrA01	-	3778126	3778798	515	9.51302	9.45271	-0.00917481
BnaA01g08010D	chrA01	+	3787567	3788820	1254	5.3852	6.99121	0.376544
BnaA01g08020D	chrA01	-	3793923	3796515	1385	3.56321	6.32856	0.8287
BnaA01g08030D	chrA01	-	3797048	3798559	879	13.974	23.0901	0.724534
BnaA01g08040D	chrA01	-	3800421	3802048	546	6.81937	1.97924	-1.78469
BnaA01g08050D	chrA01	-	3813826	3815137	627	0.707581	1.11501	0.656095
BnaA01g08060D	chrA01	+	3816043	3817558	788	1.00247	1.11928	0.159014
BnaA01g08070D	chrA01	-	3817745	3820246	780	0.001	0.001	0
BnaA01g08080D	chrA01	-	3820689	3821143	455	10.4254	7.8875	-0.402468
BnaA01g08090D	chrA01	-	3822895	3828945	1734	0.001	0.001	0
BnaA01g08100D	chrA01	-	3829324	3829772	321	0.001	0.001	0
BnaA01g08110D	chrA01	-	3829823	3833708	1116	0.001	0.001	0
BnaA01g08120D	chrA01	-	3845659	3848204	1293	0.001	0.001	0
BnaA01g08130D	chrA01	+	3850633	3852150	935	39.4966	33.9634	-0.217749
BnaA01g08140D	chrA01	-	3852505	3856474	2781	3.73044	4.51314	0.274783
BnaA01g08150D	chrA01	+	3861058	3864573	2175	0.283961	0.001	-8.14955
BnaA01g08160D	chrA01	-	3864644	3866157	757	4.94843	6.29476	0.347181
BnaA01g08170D	chrA01	-	3871348	3873138	1573	0.926347	1.86643	1.01066
BnaA01g08180D	chrA01	-	3888913	3893755	271	0.001	0.001	0
BnaA01g08190D	chrA01	-	3893838	3894836	846	0.001	0.001	0
BnaA01g08200D	chrA01	-	3895603	3908759	5721	5.27501	5.48446	0.0561746
BnaA01g08210D	chrA01	-	3915222	3915864	527	0.819376	0.001	-9.67838
BnaA01g08220D	chrA01	-	3918680	3920188	1509	0.001	0.001	0
BnaA01g08230D	chrA01	-	3920874	3922134	948	0.001	0.001	0
BnaA01g08240D	chrA01	-	3925189	3929918	2221	0.001	0.001	0
BnaA01g08250D	chrA01	-	3933419	3935896	1848	0.001	0.001	0
BnaA01g08260D	chrA01	-	3935996	3937009	741	0.357778	0.001	-8.48292
BnaA01g08270D	chrA01	+	3939095	3942270	3076	0.001	0.001	0
BnaA01g08280D	chrA01	-	3942360	3944177	1169	5.80994	2.81233	-1.04676
BnaA01g08290D	chrA01	+	3945372	3948016	2064	0.698097	0.9747	0.481531
BnaA01g08300D	chrA01	+	3948585	3951254	1863	1.97484	2.52655	0.355432
BnaA01g08310D	chrA01	-	3951346	3954393	2524	6.38081	7.01492	0.136686
BnaA01g08320D	chrA01	+	3956730	3958055	1326	0.001	0.001	0
BnaA01g08330D	chrA01	-	3966148	3969436	1874	4.85647	7.23291	0.574667
BnaA01g08340D	chrA01	+	4002211	4005531	1005	0.001	0.001	0
BnaA01g08350D	chrA01	-	4008963	4011161	1679	0.001	0.001	0
BnaA01g08360D	chrA01	+	4012067	4014097	1199	5.62709	7.75827	0.463345
BnaA01g08370D	chrA01	-	4014234	4016899	1246	4.06497	3.2388	-0.327786
BnaA01g08380D	chrA01	-	4019132	4020464	1248	0.001	0.424508	8.72965
BnaA01g08390D	chrA01	-	4020716	4020979	123	0.001	0.001	0
BnaA01g08400D	chrA01	-	4021283	4021694	387	0.001	0.001	0
BnaA01g08410D	chrA01	-	4021798	4022426	570	0.001	0.001	0
BnaA01g08420D	chrA01	+	4024444	4025129	603	0.429732	0.439292	0.031743
BnaA01g08430D	chrA01	-	4025276	4027073	1120	0.001	0.001	0
BnaA01g08440D	chrA01	+	4027280	4032855	3022	0.001	0.001	0
BnaA01g08450D	chrA01	-	4036748	4038243	759	10.7751	7.26055	-0.569545
BnaA01g08460D	chrA01	-	4038456	4040383	1341	2.42217	3.57976	0.563559
BnaA01g08470D	chrA01	-	4040670	4042890	1612	3.6864	2.84184	-0.375389
BnaA01g08480D	chrA01	-	4044735	4047857	2171	1.16021	1.44971	0.321373
BnaA01g08490D	chrA01	-	4051802	4055235	2944	1.06617	0.001	-10.0582
BnaA01g08500D	chrA01	-	4056386	4065259	5437	2.42351	2.8844	0.251176
BnaA01g08510D	chrA01	+	4073485	4075547	688	2.90218	4.42915	0.609892
BnaA01g08520D	chrA01	+	4076590	4079684	1691	0.698941	1.59852	1.19349
BnaA01g08530D	chrA01	+	4079870	4081741	1263	10.7123	10.2606	-0.0621509
BnaA01g08540D	chrA01	+	4081961	4083700	1478	5.19452	4.87556	-0.0914228
BnaA01g08550D	chrA01	-	4085413	4086183	589	25.4928	25.1668	-0.0185697
BnaA01g08560D	chrA01	+	4101047	4103188	1795	0.443087	1.03192	1.21967
BnaA01g08570D	chrA01	+	4105811	4106377	405	0.001	0.001	0
BnaA01g08580D	chrA01	-	4108871	4110229	351	0.001	0.001	0
BnaA01g08590D	chrA01	-	4110344	4110992	318	0.001	0.001	0
BnaA01g08600D	chrA01	+	4112019	4113062	1044	0.001	0.001	0
BnaA01g08610D	chrA01	-	4114283	4118446	939	1.21198	0.863274	-0.489469
BnaA01g08620D	chrA01	-	4139775	4141518	1473	1.23312	0.447454	-1.4625
BnaA01g08630D	chrA01	+	4142215	4143988	1275	10.1952	10.3464	0.0212364
BnaA01g08640D	chrA01	-	4144293	4145692	1293	5.30858	3.1891	-0.735177
BnaA01g08650D	chrA01	-	4150197	4150604	408	0.79178	0.001	-9.62896
BnaA01g08660D	chrA01	+	4151877	4152366	390	0.001	0.001	0
BnaA01g08670D	chrA01	-	4153085	4154672	1047	2.58629	4.50734	0.801394
BnaA01g08680D	chrA01	+	4163481	4164859	1133	15.0964	11.1149	-0.441709
BnaA01g08690D	chrA01	-	4167788	4168663	876	14.1328	14.676	0.0544096
BnaA01g08700D	chrA01	+	4192101	4194421	1299	8.12016	6.40311	-0.342735
BnaA01g08710D	chrA01	-	4194505	4196204	1305	0.752077	0.405966	-0.889521
BnaA01g08720D	chrA01	+	4206467	4210934	465	0.001	0.001	0
BnaA01g08730D	chrA01	+	4211006	4211173	168	0.001	0.001	0
BnaA01g08740D	chrA01	+	4211515	4211583	69	0.001	0.001	0
BnaA01g08750D	chrA01	-	4227372	4229479	2075	0.001	0.001	0
BnaA01g08760D	chrA01	+	4232879	4236645	1434	3.40379	2.76161	-0.301633
BnaA01g08770D	chrA01	+	4244336	4246535	1231	20.5234	15.3969	-0.414632
BnaA01g08780D	chrA01	-	4247911	4248831	921	3.83806	1.6948	-1.17926
BnaA01g08790D	chrA01	-	4252132	4253016	885	0.001	0.001	0
BnaA01g08800D	chrA01	+	4255189	4256046	690	1.51436	0.006439	-7.87766
BnaA01g08810D	chrA01	-	4256372	4258249	1570	5.06555	4.11119	-0.301165
BnaA01g08820D	chrA01	+	4260542	4261999	787	2.60011	4.5838	0.817973
BnaA01g08830D	chrA01	-	4267127	4268299	879	0.804289	0.602714	-0.41624
BnaA01g08840D	chrA01	+	4275921	4276088	168	0.001	0.001	0
BnaA01g08850D	chrA01	-	4276592	4279560	1878	1.96283	1.5432	-0.347008
BnaA01g08860D	chrA01	-	4288489	4290081	1211	3.49342	2.81201	-0.313036
BnaA01g08870D	chrA01	-	4290306	4291572	776	0.001	0.5664	9.14568
BnaA01g08880D	chrA01	-	4299073	4300330	471	0.001	0.001	0
BnaA01g08890D	chrA01	-	4314468	4318372	2126	0.001	0.040959	5.35611
BnaA01g08900D	chrA01	-	4327135	4331622	2559	0.740236	0.43993	-0.750711
BnaA01g08910D	chrA01	-	4332397	4333767	863	18.0176	15.7207	-0.196742
BnaA01g08920D	chrA01	-	4334069	4334964	666	81.0556	79.4392	-0.0290612
BnaA01g08930D	chrA01	+	4336239	4339607	2249	2.29203	2.14265	-0.0972324
BnaA01g08940D	chrA01	-	4339719	4343137	3243	1.41669	0.982296	-0.528293
BnaA01g08950D	chrA01	+	4346057	4349850	2478	0.045317	0.004098	-3.46706
BnaA01g08960D	chrA01	+	4351358	4352763	1320	1.23259	0.668922	-0.881778
BnaA01g08970D	chrA01	+	4353464	4353810	252	0.001	0.001	0
BnaA01g08980D	chrA01	+	4354753	4355985	315	0.001	0.001	0
BnaA01g08990D	chrA01	+	4367334	4369784	2234	3.07112	2.87317	-0.0961219
BnaA01g09000D	chrA01	+	4375757	4378706	1446	1.8237	0.366381	-2.31545
BnaA01g09010D	chrA01	+	4378781	4379965	321	0.001	0.001	0
BnaA01g09020D	chrA01	+	4380491	4381749	1176	0.001	0.21977	7.77985
BnaA01g09030D	chrA01	-	4381902	4383440	973	2.43448	0.249248	-3.28796
BnaA01g09040D	chrA01	+	4389638	4396723	3012	1.79855	1.95498	0.120321
BnaA01g09050D	chrA01	-	4397460	4403618	1944	0.705604	1.18043	0.742383
BnaA01g09060D	chrA01	+	4417855	4420851	2055	0.001	0.001	0
BnaA01g09070D	chrA01	-	4422832	4424612	1206	3.42893	4.45759	0.378509
BnaA01g09080D	chrA01	+	4439550	4439685	48	0.001	0.001	0
BnaA01g09090D	chrA01	+	4447853	4449598	1746	0.001	0.001	0
BnaA01g09100D	chrA01	-	4452152	4454319	1107	0.001	0.001	0
BnaA01g09110D	chrA01	+	4455769	4457290	1019	0.172483	0.346606	1.00684
BnaA01g09120D	chrA01	-	4457350	4458057	538	14.1719	15.4585	0.125367
BnaA01g09130D	chrA01	+	4458776	4461448	2038	0.606583	0.565309	-0.101665
BnaA01g09140D	chrA01	+	4465070	4465851	717	0.001	0.001	0
BnaA01g09150D	chrA01	+	4465910	4466728	819	1.89064	2.57997	0.448477
BnaA01g09160D	chrA01	-	4472099	4472818	720	3.41757	2.54333	-0.426253
BnaA01g09170D	chrA01	+	4482131	4482319	189	0.001	0.001	0
BnaA01g09180D	chrA01	-	4482381	4483399	465	5.23048	3.13736	-0.73739
BnaA01g09190D	chrA01	+	4483894	4484130	237	0.401876	1.38263	1.78259
BnaA01g09200D	chrA01	-	4484498	4484881	384	12.2316	10.3832	-0.236367
BnaA01g09210D	chrA01	-	4487760	4488434	675	30.092	8.32687	-1.85354
BnaA01g09220D	chrA01	-	4496956	4499312	1721	0.001	0.001	0
BnaA01g09230D	chrA01	-	4499770	4500678	780	0.001	0.452808	8.82276
BnaA01g09240D	chrA01	+	4512898	4515379	1372	0.644106	0.449784	-0.518066
BnaA01g09250D	chrA01	-	4515430	4516740	836	0.208523	0.62753	1.58948
BnaA01g09260D	chrA01	+	4516968	4521644	2270	2.82544	2.21962	-0.34816
BnaA01g09270D	chrA01	-	4521817	4523415	1390	2.65608	1.18981	-1.15857
BnaA01g09280D	chrA01	-	4526155	4534140	1077	0.001	0.001	0
BnaA01g09290D	chrA01	-	4536134	4538019	1539	2.26208	1.79738	-0.331751
BnaA01g09300D	chrA01	+	4540250	4540625	266	0.002051	0.006221	1.60082
BnaA01g09310D	chrA01	+	4540739	4543761	1584	1.11566	0.683797	-0.706259
BnaA01g09320D	chrA01	+	4543815	4544158	186	1.36587	3.0593	1.16339
BnaA01g09330D	chrA01	+	4548199	4552433	2661	0.132839	0.152761	0.201598
BnaA01g09340D	chrA01	+	4552509	4553736	366	0.001	0.001	0
BnaA01g09350D	chrA01	+	4562229	4562465	237	0.116005	3.1461	4.7613
BnaA01g09360D	chrA01	+	4574079	4578217	1594	0.055391	0.001	-5.79158
BnaA01g09370D	chrA01	+	4599527	4602570	2041	2.45404	2.79473	0.187551
BnaA01g09380D	chrA01	-	4602619	4603945	631	8.89003	12.0529	0.439119
BnaA01g09390D	chrA01	+	4604167	4605102	837	0.447986	0.503273	0.167888
BnaA01g09400D	chrA01	+	4606099	4607425	667	4.98157	4.82526	-0.0459929
BnaA01g09410D	chrA01	+	4607772	4608290	519	0.137164	0.340261	1.31074
BnaA01g09420D	chrA01	-	4608404	4613282	2750	0.001	0.001	0
BnaA01g09430D	chrA01	-	4613432	4616511	2181	0.968846	1.55552	0.68306
BnaA01g09440D	chrA01	+	4627340	4627930	591	7.68936	6.1986	-0.31092
BnaA01g09450D	chrA01	-	4628722	4629630	483	0.001	0.001	0
BnaA01g09460D	chrA01	+	4636999	4637499	501	0.001	0.001	0
BnaA01g09470D	chrA01	+	4640283	4642141	1743	8.32618	5.92535	-0.490753
BnaA01g09480D	chrA01	+	4643316	4646737	2446	1.34604	2.2357	0.732003
BnaA01g09490D	chrA01	-	4649239	4650237	720	0.001	0.001	0
BnaA01g09500D	chrA01	+	4658554	4659997	1333	0.001	0.001	0
BnaA01g09510D	chrA01	-	4665143	4666356	759	1.62659	0.001	-10.6676
BnaA01g09520D	chrA01	-	4672712	4674196	1404	0.001	0.001	0
BnaA01g09530D	chrA01	+	4679184	4681995	1635	23.6515	26.3648	0.156679
BnaA01g09540D	chrA01	+	4682352	4683511	759	74.0088	82.5624	0.157788
BnaA01g09550D	chrA01	-	4683571	4684545	673	0.525238	0.258617	-1.02215
BnaA01g09560D	chrA01	+	4684756	4687365	2610	0.892365	1.11566	0.322186
BnaA01g09570D	chrA01	-	4687911	4689203	1293	3.69903	2.71714	-0.445057
BnaA01g09580D	chrA01	+	4692365	4694099	1314	0.001	0.001	0
BnaA01g09590D	chrA01	-	4695268	4695771	504	0.001	0.001	0
BnaA01g09600D	chrA01	-	4695831	4696512	489	0.001	0.001	0
BnaA01g09610D	chrA01	-	4698497	4699933	1119	0.001	0.001	0
BnaA01g09620D	chrA01	-	4701181	4702360	955	14.6946	15.0871	0.0380327
BnaA01g09630D	chrA01	-	4706474	4707613	1140	0.001	0.001	0
BnaA01g09640D	chrA01	-	4731337	4735093	2275	0.077689	0.001	-6.27964
BnaA01g09650D	chrA01	+	4742419	4746865	3370	0.001	0.541114	9.07979
BnaA01g09660D	chrA01	+	4749288	4750268	981	0.081075	0.001	-6.34119
BnaA01g09670D	chrA01	+	4754026	4754220	195	0.001	0.001	0
BnaA01g09680D	chrA01	-	4756203	4757167	486	0.001	0.001	0
BnaA01g09690D	chrA01	-	4758848	4761452	1842	1.66849	2.12383	0.348127
BnaA01g09700D	chrA01	+	4771792	4774732	1216	5.93987	4.77472	-0.315013
BnaA01g09710D	chrA01	+	4775658	4778921	2009	0.001	0.001	0
BnaA01g09720D	chrA01	+	4783530	4785823	1196	0.886668	1.54546	0.801567
BnaA01g09730D	chrA01	+	4786310	4789503	1632	0.001	11.1112	13.4397
BnaA01g09740D	chrA01	+	4791578	4794321	1764	0.001	0.001	0
BnaA01g09750D	chrA01	+	4798728	4799340	183	0.001	0.001	0
BnaA01g09760D	chrA01	+	4799395	4803636	1047	0.001	0.001	0
BnaA01g09770D	chrA01	-	4805978	4807656	1113	3.22625	0.157829	-4.35343
BnaA01g09780D	chrA01	+	4816110	4816460	318	0.001	0.001	0
BnaA01g09790D	chrA01	-	4817436	4819556	1020	0.001	0.17016	7.41075
BnaA01g09800D	chrA01	-	4820324	4821936	1111	1.44701	1.68116	0.216385
BnaA01g09810D	chrA01	-	4822167	4824727	1891	1.96433	1.84803	-0.0880447
BnaA01g09820D	chrA01	+	4828328	4834033	3297	4.01991	4.99695	0.313885
BnaA01g09830D	chrA01	-	4834624	4840576	2587	21.9852	19.3851	-0.181587
BnaA01g09840D	chrA01	-	4841683	4845723	3635	3.20935	2.03678	-0.65599
BnaA01g09850D	chrA01	-	4854558	4855699	1142	2.74279	1.51115	-0.860002
BnaA01g09860D	chrA01	-	4856846	4861713	2398	0.001	0.001	0
BnaA01g09870D	chrA01	+	4867540	4869192	1189	0.001	0.104376	6.70565
BnaA01g09880D	chrA01	-	4869265	4870502	799	12.208	10.6532	-0.196545
BnaA01g09890D	chrA01	+	4875010	4877755	1944	0.187591	0.119675	-0.648469
BnaA01g09900D	chrA01	+	4881104	4883125	2022	1.91573	1.07449	-0.834246
BnaA01g09910D	chrA01	-	4887093	4889981	2685	4.74934	3.83884	-0.307056
BnaA01g09920D	chrA01	-	4890583	4893208	1331	0.03246	0.001	-5.02059
BnaA01g09930D	chrA01	+	4893375	4896280	2145	4.03027	3.23302	-0.317993
BnaA01g09940D	chrA01	+	4897672	4899199	991	8.01378	2.04415	-1.97098
BnaA01g09950D	chrA01	-	4899255	4902119	1525	0.001	0.001	0
BnaA01g09960D	chrA01	+	4903123	4904229	885	0.001	0.001	0
BnaA01g09970D	chrA01	+	4907100	4910823	2847	0.401015	0.498692	0.314493
BnaA01g09980D	chrA01	-	4959722	4960845	742	3.43798	1.90399	-0.852534
BnaA01g09990D	chrA01	-	4961631	4964724	1372	2.25295	3.80247	0.75512
BnaA01g10000D	chrA01	-	4969524	4976700	1626	6.78543	8.46534	0.319129
BnaA01g10010D	chrA01	-	4987776	4988384	609	0.001	0.001	0
BnaA01g10020D	chrA01	+	4995119	4998968	1859	0.001	0.001	0
BnaA01g10030D	chrA01	-	4999402	5000883	1482	1.49074	1.55504	0.0609192
BnaA01g10040D	chrA01	+	5002568	5008394	4713	1.89894	2.0763	0.12882
BnaA01g10050D	chrA01	+	5008731	5016049	3579	0.108593	0.001	-6.76279
BnaA01g10060D	chrA01	+	5016302	5018223	1317	3.11868	3.34701	0.101939
BnaA01g10070D	chrA01	+	5019501	5021648	1276	0.594585	0.415025	-0.518685
BnaA01g10080D	chrA01	+	5023029	5024756	1659	0.001	0.001	0
BnaA01g10090D	chrA01	+	5027045	5028385	921	0.575708	1.17946	1.03471
BnaA01g10100D	chrA01	+	5028957	5037142	4346	0.057251	0.451333	2.97882
BnaA01g10110D	chrA01	-	5038004	5038914	831	26.164	26.2095	0.00250798
BnaA01g10120D	chrA01	+	5040463	5040746	175	0.001	0.001	0
BnaA01g10130D	chrA01	+	5041384	5042346	738	0.232836	0.001	-7.86317
BnaA01g10140D	chrA01	-	5043429	5044835	655	0.688925	0.001	-9.4282
BnaA01g10150D	chrA01	-	5048018	5049746	912	0.001	0.001	0
BnaA01g10160D	chrA01	-	5050809	5052495	973	0.583701	0.047091	-3.63171
BnaA01g10170D	chrA01	-	5054138	5055505	813	1.33898	2.09538	0.646074
BnaA01g10180D	chrA01	-	5060445	5061113	501	0.001	0.001	0
BnaA01g10190D	chrA01	+	5061328	5062367	138	0.001	0.001	0
BnaA01g10200D	chrA01	+	5067699	5069654	1827	1.02033	0.570598	-0.838488
BnaA01g10210D	chrA01	-	5070183	5073004	2199	0.001	0.001	0
BnaA01g10220D	chrA01	-	5074643	5077217	2271	12.8936	17.3129	0.42519
BnaA01g10230D	chrA01	-	5078290	5081411	2005	0.001	0.600514	9.23005
BnaA01g10240D	chrA01	+	5083160	5084408	1065	0.001	0.001	0
BnaA01g10250D	chrA01	+	5093485	5094958	834	5.29066	0.001	-12.3692
BnaA01g10260D	chrA01	+	5122312	5123408	731	15.4808	5.30001	-1.54641
BnaA01g10270D	chrA01	-	5126231	5129054	2006	26.8325	20.2003	-0.409604
BnaA01g10280D	chrA01	-	5130402	5139312	5637	12.3221	12.9337	0.0698859
BnaA01g10290D	chrA01	-	5140147	5141634	1488	0.759522	0.800429	0.0756817
BnaA01g10300D	chrA01	-	5141706	5142249	474	0.001	0.745129	9.54135
BnaA01g10310D	chrA01	+	5147681	5150918	2439	0.001	0.001	0
BnaA01g10320D	chrA01	+	5152360	5154921	1119	0.315894	1.33968	2.08437
BnaA01g10330D	chrA01	-	5159087	5159517	431	1.21656	0.819469	-0.570043
BnaA01g10340D	chrA01	-	5164131	5165793	1029	0.338266	0.171618	-0.978957
BnaA01g10350D	chrA01	+	5174235	5174855	621	9.17708	13.8395	0.592682
BnaA01g10360D	chrA01	-	5177982	5179997	1522	0.494314	0.532651	0.107763
BnaA01g10370D	chrA01	+	5180215	5181178	537	5.32458	6.93885	0.382028
BnaA01g10380D	chrA01	-	5181270	5182905	1457	0.787139	0.363615	-1.11421
BnaA01g10390D	chrA01	-	5184735	5186938	1524	0.431049	0.231752	-0.89527
BnaA01g10400D	chrA01	-	5190691	5194895	3381	0.417431	0.467211	0.162536
BnaA01g10410D	chrA01	-	5195682	5197721	2040	1.5311	1.18259	-0.37261
BnaA01g10420D	chrA01	+	5198865	5202182	2120	10.3415	19.0791	0.883552
BnaA01g10430D	chrA01	+	5205496	5209500	2829	0.001	0.001	0
BnaA01g10440D	chrA01	-	5209677	5211381	1627	1.21365	0.404012	-1.58688
BnaA01g10450D	chrA01	+	5214188	5218405	3399	0.153973	0.123813	-0.314515
BnaA01g10460D	chrA01	+	5220337	5222717	1799	4.76269	4.90652	0.0429226
BnaA01g10470D	chrA01	-	5224938	5226113	1176	0.435009	0.001	-8.7649
BnaA01g10480D	chrA01	-	5226763	5229977	1698	5.87176	12.0469	1.0368
BnaA01g10490D	chrA01	+	5230837	5232131	1011	14.6431	10.5425	-0.473995
BnaA01g10500D	chrA01	+	5233000	5236824	1647	19.2003	16.4194	-0.225724
BnaA01g10510D	chrA01	+	5237183	5239512	1858	0.129194	0.786208	2.60537
BnaA01g10520D	chrA01	+	5262868	5263653	786	17.2445	18.9652	0.137214
BnaA01g10530D	chrA01	+	5269984	5274643	2354	0.174236	0.001	-7.4449
BnaA01g10540D	chrA01	+	5274924	5279275	1990	0.887167	0.795478	-0.157384
BnaA01g10550D	chrA01	+	5279389	5280996	1104	0.001	0.001	0
BnaA01g10560D	chrA01	+	5282083	5284271	849	0.001	0.001	0
BnaA01g10570D	chrA01	-	5284452	5286559	717	1.6009	2.5924	0.695405
BnaA01g10580D	chrA01	+	5288017	5289864	1004	17.7765	17.7405	-0.00292861
BnaA01g10590D	chrA01	+	5290593	5295855	3552	2.3553	1.52606	-0.626099
BnaA01g10600D	chrA01	-	5295914	5298594	1200	34.0008	38.528	0.180339
BnaA01g10610D	chrA01	+	5298646	5299569	906	0.001	0.001	0
BnaA01g10620D	chrA01	-	5299629	5303256	2775	3.62685	5.15821	0.508155
BnaA01g10630D	chrA01	-	5304343	5306129	1787	16.2341	16.2513	0.00153101
BnaA01g10640D	chrA01	-	5307552	5308032	216	0.001	0.144189	7.17182
BnaA01g10650D	chrA01	-	5308110	5311008	1684	13.086	15.2015	0.216191
BnaA01g10660D	chrA01	+	5320302	5323048	2178	0.323694	0.524777	0.697074
BnaA01g10670D	chrA01	+	5323122	5324556	912	4.64255	2.23999	-1.05142
BnaA01g10680D	chrA01	-	5324745	5327054	1449	0.12582	0.362795	1.52779
BnaA01g10690D	chrA01	-	5328690	5330971	1967	1.13229	1.55761	0.460093
BnaA01g10700D	chrA01	-	5337623	5339244	1545	0.001	0.001	0
BnaA01g10710D	chrA01	+	5341915	5343498	1584	0.001	0.001	0
BnaA01g10720D	chrA01	+	5344280	5345860	1581	0.001	0.001	0
BnaA01g10730D	chrA01	-	5346780	5348474	1430	1.14049	0.452237	-1.3345
BnaA01g10740D	chrA01	+	5351767	5353416	1650	0.910492	0.374596	-1.28131
BnaA01g10750D	chrA01	+	5357539	5359631	1707	16.2431	18.1297	0.158527
BnaA01g10760D	chrA01	-	5361866	5370956	4492	0.026261	0.010569	-1.31308
BnaA01g10770D	chrA01	+	5381088	5381891	804	4.62355	2.85886	-0.693564
BnaA01g10780D	chrA01	-	5392562	5394801	1749	1.13102	0.03776	-4.90463
BnaA01g10790D	chrA01	-	5398435	5399637	1203	2.00911	0.989241	-1.02216
BnaA01g10800D	chrA01	+	5401910	5403651	1563	12.7792	12.7409	-0.00432513
BnaA01g10810D	chrA01	-	5403847	5407940	3001	0.586328	0.470764	-0.316704
BnaA01g10820D	chrA01	-	5408569	5411274	2013	0.34982	0.438638	0.326418
BnaA01g10830D	chrA01	-	5411918	5415507	2803	0.339901	0.126005	-1.43163
BnaA01g10840D	chrA01	+	5418435	5422676	3336	2.03846	2.02956	-0.0063162
BnaA01g10850D	chrA01	+	5427236	5429795	786	0.001	0.001	0
BnaA01g10860D	chrA01	+	5429897	5431226	153	0.001	0.001	0
BnaA01g10870D	chrA01	+	5432540	5433856	1293	0.001	0.001	0
BnaA01g10880D	chrA01	+	5434921	5436380	1057	0.001	0.001	0
BnaA01g10890D	chrA01	+	5438513	5439250	738	0.001	0.001	0
BnaA01g10900D	chrA01	-	5442227	5442322	96	0.001	0.001	0
BnaA01g10910D	chrA01	+	5445196	5445921	726	0.001	0.001	0
BnaA01g10920D	chrA01	+	5452838	5453590	753	0.001	0.001	0
BnaA01g10930D	chrA01	+	5456128	5456799	672	0.001	0.001	0
BnaA01g10940D	chrA01	+	5462877	5463167	291	1.74279	0.151714	-3.52198
BnaA01g10950D	chrA01	+	5464331	5464814	303	0.001	0.001	0
BnaA01g10960D	chrA01	+	5468152	5471504	2228	0.001	0.337241	8.39764
BnaA01g10970D	chrA01	+	5472335	5474186	1776	0.845343	0.845192	-0.000257725
BnaA01g10980D	chrA01	+	5474694	5478975	2787	0.634168	0.498669	-0.346783
BnaA01g10990D	chrA01	-	5479108	5481049	1007	6.21904	6.15346	-0.0152938
BnaA01g11000D	chrA01	+	5481844	5482913	506	33.5729	30.9934	-0.115338
BnaA01g11010D	chrA01	-	5485564	5487129	1566	8.81038	13.4116	0.606207
BnaA01g11020D	chrA01	+	5489510	5490756	697	15.4691	14.6302	-0.0804391
BnaA01g11030D	chrA01	-	5491595	5492317	723	5.53967	4.49563	-0.301278
BnaA01g11040D	chrA01	-	5495075	5496246	742	0.876037	1.31062	0.581182
BnaA01g11050D	chrA01	-	5496810	5498387	1437	0.001	0.001	0
BnaA01g11060D	chrA01	+	5500958	5506087	2352	0.001	0.001	0
BnaA01g11070D	chrA01	+	5506241	5521052	2324	1.64043	1.51493	-0.114831
BnaA01g11080D	chrA01	-	5521143	5522858	1614	1.26648	0.641471	-0.981369
BnaA01g11090D	chrA01	+	5523216	5526372	2086	5.45946	4.66758	-0.226082
BnaA01g11100D	chrA01	-	5526562	5528162	1117	0.316459	0.001	-8.30587
BnaA01g11110D	chrA01	-	5531120	5531400	195	0.001	0.001	0
BnaA01g11120D	chrA01	+	5540288	5544413	1017	2.82213	4.4173	0.646381
BnaA01g11130D	chrA01	+	5547109	5548783	1328	0.483442	1.05549	1.1265
BnaA01g11140D	chrA01	-	5549796	5553133	1313	7.39456	5.86522	-0.334279
BnaA01g11150D	chrA01	-	5557530	5558065	297	0.001	0.001	0
BnaA01g11160D	chrA01	-	5558120	5558792	414	0.001	0.001	0
BnaA01g11170D	chrA01	-	5558964	5560252	666	0.001	0.001	0
BnaA01g11180D	chrA01	+	5561801	5563384	1242	1.03135	0.566608	-0.864113
BnaA01g11190D	chrA01	+	5568483	5569606	962	0.643034	1.47061	1.19345
BnaA01g11200D	chrA01	+	5570361	5572898	1680	0.967234	0.932002	-0.0535319
BnaA01g11210D	chrA01	-	5572976	5573637	507	6.66706	2.82715	-1.2377
BnaA01g11220D	chrA01	-	5588162	5591978	2675	0.163712	0.228492	0.480984
BnaA01g11230D	chrA01	-	5594952	5597871	2070	4.36994	9.29211	1.08839
BnaA01g11240D	chrA01	-	5597940	5598357	168	3.52485	6.91758	0.972707
BnaA01g11250D	chrA01	-	5599906	5603198	1965	0.001	0.001	0
BnaA01g11260D	chrA01	+	5604745	5605347	603	0.146553	0.001	-7.19528
BnaA01g11270D	chrA01	-	5605487	5610033	3127	1.12306	0.489953	-1.19672
BnaA01g11280D	chrA01	-	5619164	5620422	1065	3.94605	0.182128	-4.43738
BnaA01g11290D	chrA01	+	5625950	5626998	673	0.001	0.001	0
BnaA01g11300D	chrA01	+	5629187	5631727	612	0.001	0.001	0
BnaA01g11310D	chrA01	+	5634702	5636798	1234	32.3869	34.9816	0.111187
BnaA01g11320D	chrA01	+	5636957	5639090	1432	10.3055	11.9724	0.216294
BnaA01g11330D	chrA01	-	5639251	5642056	1542	0.131883	0.001	-7.04311
BnaA01g11340D	chrA01	-	5644995	5645669	615	0.429365	0.001	-8.74606
BnaA01g11350D	chrA01	-	5652196	5653343	984	1.92788	2.84854	0.563205
BnaA01g11360D	chrA01	-	5653799	5656703	1363	0.461775	0.649336	0.491775
BnaA01g11370D	chrA01	+	5657157	5662058	2322	2.40254	1.02545	-1.2283
BnaA01g11380D	chrA01	+	5663114	5668479	2169	1.16294	0.879935	-0.402309
BnaA01g11390D	chrA01	-	5668629	5670443	1375	0.001	0.001	0
BnaA01g11400D	chrA01	-	5670903	5672734	1592	0.202844	1.73043	3.09269
BnaA01g11410D	chrA01	+	5676663	5677844	1182	0.001	0.001	0
BnaA01g11420D	chrA01	-	5678535	5680556	1611	0.001	0.001	0
BnaA01g11430D	chrA01	+	5681908	5683209	825	0.189849	0.081083	-1.22738
BnaA01g11440D	chrA01	+	5683289	5683798	436	0.217779	0.195195	-0.157949
BnaA01g11450D	chrA01	+	5684270	5686206	1007	0.343227	0.613788	0.838577
BnaA01g11460D	chrA01	+	5691234	5693095	912	0.001	0.001	0
BnaA01g11470D	chrA01	+	5693877	5694980	972	0.001	0.001	0
BnaA01g11480D	chrA01	-	5695652	5698962	2256	0.001	0.001	0
BnaA01g11490D	chrA01	-	5700158	5704702	1991	2.31407	3.08125	0.413087
BnaA01g11500D	chrA01	+	5710734	5715317	2580	0.001	0.001	0
BnaA01g11510D	chrA01	-	5715790	5718126	2061	2.03527	2.05404	0.0132483
BnaA01g11520D	chrA01	+	5737199	5740091	2860	0.001	0.001	0
BnaA01g11530D	chrA01	-	5752111	5758598	3752	0.001	0.001	0
BnaA01g11540D	chrA01	+	5758832	5760623	734	3.84267	1.73762	-1.145
BnaA01g11550D	chrA01	+	5761093	5761518	426	4.26874	7.3282	0.779648
BnaA01g11560D	chrA01	+	5765270	5767336	993	0.001	0.001	0
BnaA01g11570D	chrA01	+	5776933	5778006	486	0.643019	0.751733	0.225359
BnaA01g11580D	chrA01	+	5786031	5789108	2241	0.001	0.001	0
BnaA01g11590D	chrA01	+	5790098	5794239	1413	0.001	0.001	0
BnaA01g11600D	chrA01	-	5794309	5796730	1655	1.01394	1.91221	0.915268
BnaA01g11610D	chrA01	+	5800605	5800952	348	1.76912	5.02947	1.50738
BnaA01g11620D	chrA01	+	5811722	5814316	1185	0.518075	0.139998	-1.88775
BnaA01g11630D	chrA01	+	5814645	5816836	1708	0.227931	0.200348	-0.186089
BnaA01g11640D	chrA01	-	5817027	5818772	894	9.45658	9.30714	-0.0229801
BnaA01g11650D	chrA01	+	5820561	5826589	3832	1.84113	1.30418	-0.497446
BnaA01g11660D	chrA01	-	5826672	5827735	855	4.47483	2.88588	-0.632822
BnaA01g11670D	chrA01	-	5828300	5829310	901	3.30425	1.38335	-1.25616
BnaA01g11680D	chrA01	+	5830175	5834708	2507	0.219973	0.667232	1.60086
BnaA01g11690D	chrA01	-	5834795	5837856	2916	0.001	0.138117	7.10975
BnaA01g11700D	chrA01	-	5839816	5840637	822	0.001	0.001	0
BnaA01g11710D	chrA01	-	5845729	5846529	801	0.001	0.001	0
BnaA01g11720D	chrA01	-	5851570	5852385	816	0.001	0.064924	6.02068
BnaA01g11730D	chrA01	-	5853459	5854707	852	0.001	0.001	0
BnaA01g11740D	chrA01	-	5856692	5859447	1802	2.36589	2.48279	0.0695817
BnaA01g11750D	chrA01	+	5860946	5861299	354	0.001	0.878543	9.77897
BnaA01g11760D	chrA01	-	5863534	5867151	1567	0.953078	0.001	-9.89645
BnaA01g11770D	chrA01	+	5880054	5880575	522	0.338588	0.169153	-1.0012
BnaA01g11780D	chrA01	+	5881094	5884212	1914	2.31369	3.44305	0.573494
BnaA01g11790D	chrA01	+	5885702	5888399	1992	1.19509	1.81879	0.605855
BnaA01g11800D	chrA01	-	5895775	5897782	1265	1251.79	1251.41	-0.000441965
BnaA01g11810D	chrA01	+	5908113	5908277	165	0.001	0.001	0
BnaA01g11820D	chrA01	+	5908428	5908889	462	0.12752	0.001	-6.99458
BnaA01g11830D	chrA01	+	5911222	5912383	657	28.0061	27.725	-0.0145557
BnaA01g11840D	chrA01	-	5912556	5914212	1482	39.7965	39.2256	-0.0208493
BnaA01g11850D	chrA01	-	5916140	5917700	1486	1.00024	0.964746	-0.0521237
BnaA01g11860D	chrA01	-	5926067	5927360	1294	0.085577	0.022067	-1.95533
BnaA01g11870D	chrA01	+	5932989	5938953	1941	22.2092	30.8893	0.475952
BnaA01g11880D	chrA01	-	5951795	5953603	1296	1.56832	2.78883	0.830441
BnaA01g11890D	chrA01	-	5957361	5961679	1206	0.205231	0.553163	1.43046
BnaA01g11900D	chrA01	-	5963893	5964344	264	0.001	0.001	0
BnaA01g11910D	chrA01	-	5965201	5967743	1092	1.91075	2.65092	0.472351
BnaA01g11920D	chrA01	-	5970386	5973641	2412	0.001	0.001	0
BnaA01g11930D	chrA01	+	5991223	5995308	2521	10.0695	9.35748	-0.105796
BnaA01g11940D	chrA01	-	5995411	5997916	1203	9.82474	7.83482	-0.326519
BnaA01g11950D	chrA01	-	5999378	6000805	1115	15.7703	15.6595	-0.0101713
BnaA01g11960D	chrA01	+	6001930	6002661	638	0.548665	0.001	-9.09978
BnaA01g11970D	chrA01	-	6003112	6004769	954	0.001	0.001	0
BnaA01g11980D	chrA01	+	6005639	6006772	1020	0.001	0.001	0
BnaA01g11990D	chrA01	+	6009637	6012499	1941	0.001	0.090982	6.50751
BnaA01g12000D	chrA01	+	6013715	6014105	57	0.001	0.001	0
BnaA01g12010D	chrA01	-	6016187	6017354	1168	4.96962	4.34097	-0.195119
BnaA01g12020D	chrA01	-	6021958	6025815	2589	0.001	0.001	0
BnaA01g12030D	chrA01	-	6025937	6027349	324	0.001	0.001	0
BnaA01g12040D	chrA01	-	6038697	6039866	844	45.7865	39.6468	-0.207717
BnaA01g12050D	chrA01	+	6040367	6041493	783	0.001	0.001	0
BnaA01g12060D	chrA01	-	6045519	6046713	1107	2.68671	2.51076	-0.097712
BnaA01g12070D	chrA01	-	6047695	6048321	627	0.864451	0.844954	-0.0329114
BnaA01g12080D	chrA01	-	6048834	6050966	1396	6.61589	6.77554	0.0344003
BnaA01g12090D	chrA01	+	6052122	6054890	1783	10.1081	7.61951	-0.407749
BnaA01g12100D	chrA01	-	6055284	6057329	1577	4.9008	6.13536	0.324133
BnaA01g12110D	chrA01	+	6064257	6065579	636	11.3891	10.4302	-0.126892
BnaA01g12120D	chrA01	+	6069514	6070790	527	9.71841	7.33816	-0.405303
BnaA01g12130D	chrA01	-	6071143	6074143	2112	2.06423	0.743711	-1.47279
BnaA01g12140D	chrA01	+	6080826	6082507	1610	1.31445	3.13886	1.25578
BnaA01g12150D	chrA01	-	6082575	6085854	2394	0.761616	0.548166	-0.474451
BnaA01g12160D	chrA01	-	6086703	6089922	1763	0.001	0.001	0
BnaA01g12170D	chrA01	+	6090395	6092442	1435	2.02847	0.609162	-1.73549
BnaA01g12180D	chrA01	-	6092492	6093879	953	0.001	0.368551	8.52572
BnaA01g12190D	chrA01	-	6093982	6094912	766	45.7123	42.2661	-0.113082
BnaA01g12200D	chrA01	+	6095097	6096741	775	15.7637	12.4528	-0.340129
BnaA01g12210D	chrA01	+	6096800	6096988	135	5.31682	8.63807	0.700146
BnaA01g12220D	chrA01	-	6099082	6100688	1440	0.001	0.001	0
BnaA01g12230D	chrA01	-	6103180	6104210	408	3.93754	3.5214	-0.161145
BnaA01g12240D	chrA01	+	6111806	6112213	291	0.001	0.001	0
BnaA01g12250D	chrA01	-	6112691	6115707	1194	0.001	0.001	0
BnaA01g12260D	chrA01	+	6117723	6118067	345	0.001	0.001	0
BnaA01g12270D	chrA01	-	6118512	6120375	1795	11.9245	12.8446	0.107229
BnaA01g12280D	chrA01	-	6120665	6125404	2654	0.502839	0.439185	-0.195268
BnaA01g12290D	chrA01	-	6141221	6141856	555	0.001	0.001	0
BnaA01g12300D	chrA01	+	6146966	6147443	120	0.001	0.001	0
BnaA01g12310D	chrA01	-	6147951	6149474	1524	6.92551	9.06281	0.388039
BnaA01g12320D	chrA01	-	6150232	6152082	1301	15.6417	20.8616	0.415451
BnaA01g12330D	chrA01	-	6159514	6160338	825	0.001	0.001	0
BnaA01g12340D	chrA01	+	6165884	6166560	677	2.3467	1.43178	-0.712829
BnaA01g12350D	chrA01	+	6170592	6171695	693	0.001	0.001	0
BnaA01g12360D	chrA01	+	6173050	6175466	1420	18.6091	19.553	0.0713767
BnaA01g12370D	chrA01	-	6178215	6179541	804	8.25458	2.62819	-1.65113
BnaA01g12380D	chrA01	+	6184471	6187777	1689	0.001	0.001	0
BnaA01g12390D	chrA01	+	6189556	6191907	1411	0.001	0.001	0
BnaA01g12400D	chrA01	+	6194675	6197498	2470	3.23967	3.61254	0.157169
BnaA01g12410D	chrA01	+	6204147	6204603	228	0.001	0.001	0
BnaA01g12420D	chrA01	+	6204720	6205911	915	0.001	0.001	0
BnaA01g12430D	chrA01	-	6217083	6218997	378	0.001	0.001	0
BnaA01g12440D	chrA01	-	6219600	6220758	777	0.276722	0.408934	0.563431
BnaA01g12450D	chrA01	-	6229382	6231441	1298	20.0015	17.1225	-0.224216
BnaA01g12460D	chrA01	+	6238094	6239337	850	2.4506	3.32761	0.441352
BnaA01g12470D	chrA01	+	6240031	6241980	1950	0.810521	0.980582	0.274789
BnaA01g12480D	chrA01	-	6242111	6243570	918	1.08076	1.05947	-0.0286981
BnaA01g12490D	chrA01	-	6249462	6254705	1779	0.462293	0.433507	-0.0927522
BnaA01g12500D	chrA01	+	6281168	6282145	948	0.001	0.001	0
BnaA01g12510D	chrA01	-	6285647	6286896	870	3.84409	2.84893	-0.432224
BnaA01g12520D	chrA01	+	6288006	6294204	2777	0.001	0.110226	6.78432
BnaA01g12530D	chrA01	-	6294325	6295940	1271	0.001	0.001	0
BnaA01g12540D	chrA01	+	6297451	6299173	1063	0.001	0.373791	8.54609
BnaA01g12550D	chrA01	+	6300514	6300850	264	0.001	0.001	0
BnaA01g12560D	chrA01	+	6302438	6304762	1707	6.49367	7.54493	0.216473
BnaA01g12570D	chrA01	-	6305133	6307006	1114	5.68546	3.27218	-0.797025
BnaA01g12580D	chrA01	-	6307065	6309666	2049	0.14812	0.001	-7.21062
BnaA01g12590D	chrA01	+	6311207	6313997	2242	0.118249	0.078766	-0.586183
BnaA01g12600D	chrA01	+	6314287	6315933	78	0.001	0.001	0
BnaA01g12610D	chrA01	-	6316051	6316205	120	0.001	0.001	0
BnaA01g12620D	chrA01	+	6316666	6317995	402	0.001	0.001	0
BnaA01g12630D	chrA01	+	6318070	6318126	57	0.001	0.001	0
BnaA01g12640D	chrA01	+	6319717	6321317	969	0.001	0.001	0
BnaA01g12650D	chrA01	+	6324589	6327188	2013	0.964113	1.09562	0.184472
BnaA01g12660D	chrA01	+	6332937	6335386	1731	0.710959	0.699071	-0.0243274
BnaA01g12670D	chrA01	+	6335464	6338002	1856	0.001	0.188989	7.56216
BnaA01g12680D	chrA01	+	6338743	6340545	1275	1.27183	1.93524	0.605602
BnaA01g12690D	chrA01	-	6340715	6344636	1692	0.104458	0.001	-6.70678
BnaA01g12700D	chrA01	-	6344798	6346450	513	0.074924	0.001	-6.22736
BnaA01g12710D	chrA01	-	6346539	6347946	210	0.001	0.130811	7.03134
BnaA01g12720D	chrA01	-	6350390	6351156	672	0.001	0.001	0
BnaA01g12730D	chrA01	+	6352485	6356214	1857	0.899285	0.725474	-0.309854
BnaA01g12740D	chrA01	-	6356866	6367049	6420	0.672988	0.821602	0.287859
BnaA01g12750D	chrA01	-	6368517	6370169	774	0.001	0.001	0
BnaA01g12760D	chrA01	-	6374321	6375955	771	0.001	0.001	0
BnaA01g12770D	chrA01	-	6378883	6380615	774	0.001	0.001	0
BnaA01g12780D	chrA01	-	6391597	6393308	777	0.001	0.001	0
BnaA01g12790D	chrA01	-	6396153	6397974	1822	0.582028	1.1157	0.938793
BnaA01g12800D	chrA01	-	6399531	6403550	2729	0.097147	0.226488	1.22119
BnaA01g12810D	chrA01	-	6406898	6410995	1469	0.442825	0.300537	-0.559194
BnaA01g12820D	chrA01	-	6415878	6418010	1386	0.501743	1.10737	1.14212
BnaA01g12830D	chrA01	-	6421224	6422342	647	0.001	0.001	0
BnaA01g12840D	chrA01	+	6424184	6425722	1539	0.001	0.001	0
BnaA01g12850D	chrA01	+	6430952	6431616	327	0.001	0.001	0
BnaA01g12860D	chrA01	+	6436409	6437301	893	0.78948	1.48097	0.907566
BnaA01g12870D	chrA01	+	6443916	6447139	1718	1.54519	1.60661	0.0562347
BnaA01g12880D	chrA01	-	6447254	6448647	942	0.001	0.187469	7.55051
BnaA01g12890D	chrA01	+	6454868	6456107	937	0.001	2.50873	11.2927
BnaA01g12900D	chrA01	-	6457922	6461287	1909	182.946	222.147	0.280092
BnaA01g12910D	chrA01	-	6466502	6469147	1941	0.067995	0.20696	1.60585
BnaA01g12920D	chrA01	-	6470910	6473566	2097	0.674268	0.967986	0.521664
BnaA01g12930D	chrA01	+	6474955	6477798	2298	1.61087	4.58288	1.50842
BnaA01g12940D	chrA01	-	6477871	6481225	2019	0.001	0.001	0
BnaA01g12950D	chrA01	+	6483563	6492360	3975	0.410238	1.57283	1.93883
BnaA01g12960D	chrA01	-	6492752	6495413	2010	0.087931	0.001	-6.4583
BnaA01g12970D	chrA01	-	6495777	6500302	2286	0.001	0.001	0
BnaA01g12980D	chrA01	-	6501673	6504207	1863	0.224145	0.001	-7.80829
BnaA01g12990D	chrA01	+	6506367	6507729	1143	0.001	0.001	0
BnaA01g13000D	chrA01	+	6509684	6510972	768	5.24704	5.81242	0.147635
BnaA01g13010D	chrA01	-	6511187	6514365	1488	0.001	0.001	0
BnaA01g13020D	chrA01	-	6514606	6516538	1119	0.001	0.001	0
BnaA01g13030D	chrA01	-	6518736	6520647	1161	0.001	0.001	0
BnaA01g13040D	chrA01	+	6525258	6528861	1236	0.001	0.001	0
BnaA01g13050D	chrA01	+	6537747	6540554	2808	1.583	1.18723	-0.41507
BnaA01g13060D	chrA01	-	6541029	6541819	525	0.711924	0.082435	-3.11039
BnaA01g13070D	chrA01	+	6557428	6557994	567	0.001	0.001	0
BnaA01g13080D	chrA01	+	6559358	6561408	1185	0.001	0.001	0
BnaA01g13090D	chrA01	-	6564836	6567440	1929	0.001	0.001	0
BnaA01g13100D	chrA01	-	6570876	6572025	452	0.001	0.746411	9.54383
BnaA01g13110D	chrA01	-	6572654	6573367	641	5.23426	6.19109	0.242208
BnaA01g13120D	chrA01	-	6589099	6590205	897	0.001	0.001	0
BnaA01g13130D	chrA01	+	6592411	6595503	1714	0.001	0.001	0
BnaA01g13140D	chrA01	-	6595672	6598483	1626	1.16648	2.00106	0.778606
BnaA01g13150D	chrA01	-	6598640	6598753	75	0.001	0.001	0
BnaA01g13160D	chrA01	-	6600491	6601589	817	0.001	0.001	0
BnaA01g13170D	chrA01	+	6608705	6610031	1156	0.001	0.001	0
BnaA01g13180D	chrA01	-	6618160	6622212	1797	0.2603	0.136656	-0.929627
BnaA01g13190D	chrA01	-	6628460	6630446	977	1.97477	0.933116	-1.08155
BnaA01g13200D	chrA01	+	6638482	6638872	210	0.001	0.001	0
BnaA01g13210D	chrA01	+	6642316	6643485	1170	1.24458	0.729106	-0.771461
BnaA01g13220D	chrA01	-	6643654	6649076	3394	1.86872	1.71562	-0.12332
BnaA01g13230D	chrA01	+	6678920	6680267	891	15.2076	10.9185	-0.478025
BnaA01g13240D	chrA01	-	6683408	6685889	1443	0.001	0.001	0
BnaA01g13250D	chrA01	+	6688968	6690823	1074	0.001	0.001	0
BnaA01g13260D	chrA01	+	6699487	6700816	663	0.001	0.001	0
BnaA01g13270D	chrA01	+	6707424	6709383	1275	12.9311	31.1585	1.26878
BnaA01g13280D	chrA01	+	6719596	6722066	1586	10.3926	5.44422	-0.932764
BnaA01g13290D	chrA01	+	6724135	6724854	720	0.245476	1.70055	2.79235
BnaA01g13300D	chrA01	-	6724984	6726456	807	7.51089	6.55151	-0.197155
BnaA01g13310D	chrA01	+	6729649	6731210	1160	92.9015	71.9495	-0.368717
BnaA01g13320D	chrA01	-	6731699	6735477	2881	0.563065	1.31216	1.22057
BnaA01g13330D	chrA01	-	6736221	6738862	1793	30.5244	31.418	0.0416279
BnaA01g13340D	chrA01	-	6739294	6741867	1602	3.20743	2.89671	-0.147
BnaA01g13350D	chrA01	-	6746672	6749894	816	101.597	45.0133	-1.17443
BnaA01g13360D	chrA01	-	6756245	6762144	2397	0.001	0.147347	7.20307
BnaA01g13370D	chrA01	+	6773914	6775202	585	7.85019	7.41097	-0.0830648
BnaA01g13380D	chrA01	+	6780524	6782474	1092	0.001	0.001	0
BnaA01g13390D	chrA01	+	6811527	6814178	1471	10.3994	15.2632	0.553552
BnaA01g13400D	chrA01	+	6814262	6818045	2163	12.823	13.0936	0.0301316
BnaA01g13410D	chrA01	-	6820201	6820684	387	0.001	0.600739	9.23059
BnaA01g13420D	chrA01	+	6830329	6831276	948	2.04356	1.67447	-0.287381
BnaA01g13430D	chrA01	+	6837020	6839112	1383	17.6991	18.8265	0.0890881
BnaA01g13440D	chrA01	-	6839257	6840552	1118	0.631474	2.43867	1.9493
BnaA01g13450D	chrA01	-	6844730	6845308	300	0.001	0.001	0
BnaA01g13460D	chrA01	-	6846837	6849897	1498	1.00091	0.883501	-0.18001
BnaA01g13470D	chrA01	-	6850542	6855021	2341	79.5995	88.5788	0.154203
BnaA01g13480D	chrA01	+	6855999	6858311	1508	3.8664	5.14224	0.411405
BnaA01g13490D	chrA01	+	6860968	6861321	354	13.4609	12.0058	-0.165045
BnaA01g13500D	chrA01	-	6862571	6863294	724	9.80953	6.61691	-0.568027
BnaA01g13510D	chrA01	-	6873073	6873801	729	0.603419	0.693085	0.199872
BnaA01g13520D	chrA01	+	6876153	6877736	893	9.54744	5.64591	-0.757907
BnaA01g13530D	chrA01	+	6877891	6880739	1172	3.45287	2.88543	-0.259013
BnaA01g13540D	chrA01	+	6884211	6886904	1382	17.1289	9.36362	-0.871298
BnaA01g13550D	chrA01	-	6886956	6887649	694	9.93363	9.76421	-0.0248181
BnaA01g13560D	chrA01	+	6888464	6893113	2799	6.30291	6.08298	-0.0512405
BnaA01g13570D	chrA01	+	6893430	6895493	1683	0.472573	0.001	-8.88439
BnaA01g13580D	chrA01	+	6906140	6909732	2391	75.7317	77.8378	0.0395738
BnaA01g13590D	chrA01	+	6913167	6913423	180	0.001	0.001	0
BnaA01g13600D	chrA01	+	6913506	6916156	1773	0.001	0.001	0
BnaA01g13610D	chrA01	+	6919360	6920206	762	19.6535	18.5795	-0.0810783
BnaA01g13620D	chrA01	-	6926888	6930505	1636	62.7782	31.5327	-0.993415
BnaA01g13630D	chrA01	+	6945232	6947482	1435	18.184	28.9823	0.672508
BnaA01g13640D	chrA01	+	6948552	6952821	2544	0.001	0.150252	7.23124
BnaA01g13650D	chrA01	+	6958722	6961946	2643	0.500054	0.537759	0.104876
BnaA01g13660D	chrA01	-	6962668	6963521	771	0.001	1.26485	10.3048
BnaA01g13670D	chrA01	-	6963948	6969030	3844	73.9214	80.9616	0.131247
BnaA01g13680D	chrA01	-	6970678	6971247	489	0.598293	0.858701	0.521304
BnaA01g13690D	chrA01	+	6972883	6973718	836	10.0111	11.5923	0.211572
BnaA01g13700D	chrA01	+	6974303	6975770	1391	36.7377	27.0959	-0.439188
BnaA01g13710D	chrA01	-	6976155	6978183	1507	2.0449	3.4354	0.748448
BnaA01g13720D	chrA01	+	6978775	6980797	1316	0.001	0.075957	6.24711
BnaA01g13730D	chrA01	-	6980894	6988196	1482	1.51511	0.472668	-1.68053
BnaA01g13740D	chrA01	-	6988486	6991081	1686	0.493274	0.858607	0.799609
BnaA01g13750D	chrA01	-	6991354	6991921	568	0.311166	0.155454	-1.0012
BnaA01g13760D	chrA01	-	6992253	7001009	2673	8.88005	8.95428	0.012009
BnaA01g13770D	chrA01	+	7013590	7014158	569	19.6519	22.5891	0.200962
BnaA01g13780D	chrA01	+	7016235	7022008	1878	4.34757	2.35426	-0.884935
BnaA01g13790D	chrA01	+	7022103	7024342	795	0.001	0.001	0
BnaA01g13800D	chrA01	+	7025828	7029137	2153	8.50078	8.33308	-0.0287459
BnaA01g13810D	chrA01	+	7030415	7031077	663	2.16078	3.62987	0.748367
BnaA01g13820D	chrA01	-	7031569	7032717	1149	0.153823	0.30739	0.998799
BnaA01g13830D	chrA01	-	7033157	7035591	1714	22.9796	24.1059	0.0690291
BnaA01g13840D	chrA01	+	7037641	7039046	797	0.001	0.001	0
BnaA01g13850D	chrA01	+	7041675	7043963	1175	8.86178	9.89018	0.158401
BnaA01g13860D	chrA01	+	7044638	7046863	1122	0.001	0.001	0
BnaA01g13870D	chrA01	-	7047081	7047596	516	3.88765	9.57889	1.30096
BnaA01g13880D	chrA01	+	7047972	7049194	871	15.4993	9.63006	-0.686587
BnaA01g13890D	chrA01	-	7049348	7051996	2026	9.89803	10.7714	0.121988
BnaA01g13900D	chrA01	+	7056377	7060371	2085	0.946186	1.26896	0.423451
BnaA01g13910D	chrA01	-	7060756	7065050	2473	14.8409	12.8373	-0.209234
BnaA01g13920D	chrA01	-	7065545	7071799	2537	0.001	0.001	0
BnaA01g13930D	chrA01	+	7077793	7081035	1616	0.048113	0.001	-5.58835
BnaA01g13940D	chrA01	-	7081359	7086119	3352	5.00442	3.97425	-0.332523
BnaA01g13950D	chrA01	+	7087665	7088722	1058	2.25522	4.76819	1.08017
BnaA01g13960D	chrA01	-	7088965	7095321	3015	1.21184	1.2521	0.0471541
BnaA01g13970D	chrA01	+	7099909	7101281	905	11.7156	10.3334	-0.181114
BnaA01g13980D	chrA01	-	7101571	7103706	1487	0.383886	1.29112	1.74987
BnaA01g13990D	chrA01	-	7104333	7107682	2004	11.5761	8.5446	-0.43806
BnaA01g14000D	chrA01	+	7111409	7113903	1545	0.001	0.001	0
BnaA01g14010D	chrA01	+	7116844	7118074	859	0.001	0.001	0
BnaA01g14020D	chrA01	-	7120638	7121493	856	0.001	0.206303	7.68862
BnaA01g14030D	chrA01	-	7126386	7130041	1725	0.173834	0.001	-7.44157
BnaA01g14040D	chrA01	+	7131522	7137294	4412	6.62741	6.48726	-0.0308357
BnaA01g14050D	chrA01	+	7141871	7145192	2469	34.056	28.2325	-0.27055
BnaA01g14060D	chrA01	-	7145357	7145856	500	0.353485	0.001	-8.46551
BnaA01g14070D	chrA01	-	7155145	7158374	1509	1.23633	2.39843	0.956029
BnaA01g14080D	chrA01	-	7159255	7162029	931	0.855561	0.752841	-0.184526
BnaA01g14090D	chrA01	-	7162094	7163751	1038	0.001	0.001	0
BnaA01g14100D	chrA01	-	7163815	7169774	2511	9.73769	3.23315	-1.59064
BnaA01g14110D	chrA01	-	7171497	7173611	1227	7.48831	7.4509	-0.00722604
BnaA01g14120D	chrA01	-	7177607	7179753	1203	6.49378	5.39801	-0.266631
BnaA01g14130D	chrA01	-	7182266	7184135	1551	74.9215	48.2807	-0.633934
BnaA01g14140D	chrA01	+	7188556	7191433	2373	0.001	0.001	0
BnaA01g14150D	chrA01	+	7192165	7194007	1387	0.001	0.001	0
BnaA01g14160D	chrA01	+	7194151	7195027	877	0.001	0.803984	9.65102
BnaA01g14170D	chrA01	+	7195115	7195966	852	11.731	11.0361	-0.088097
BnaA01g14180D	chrA01	-	7196569	7198973	1429	46.0309	50.0113	0.119653
BnaA01g14190D	chrA01	-	7199238	7201941	1761	0.001	0.001	0
BnaA01g14200D	chrA01	-	7202215	7206553	2490	6.53971	6.48833	-0.0113795
BnaA01g14210D	chrA01	-	7207088	7207255	168	0.001	0.893488	9.8033
BnaA01g14220D	chrA01	-	7207322	7207700	294	0.001	0.001	0
BnaA01g14230D	chrA01	+	7209036	7212625	1710	0.001	0.001	0
BnaA01g14240D	chrA01	-	7213301	7216393	2161	5.34004	3.71914	-0.521881
BnaA01g14250D	chrA01	+	7218204	7220209	1379	0.961253	2.01766	1.0697
BnaA01g14260D	chrA01	-	7220462	7221391	930	1.7727	1.13722	-0.640445
BnaA01g14270D	chrA01	-	7222058	7223180	906	2.32062	1.94378	-0.255649
BnaA01g14280D	chrA01	-	7224888	7226826	318	0.001	0.001	0
BnaA01g14290D	chrA01	-	7227946	7229148	962	1.55961	0.982106	-0.667237
BnaA01g14300D	chrA01	+	7230371	7232890	1236	5.03767	0.054482	-6.53083
BnaA01g14310D	chrA01	+	7233050	7235731	1367	0.001	0.001	0
BnaA01g14320D	chrA01	+	7236172	7237381	749	0.001	2.7094	11.4038
BnaA01g14330D	chrA01	+	7240990	7245366	2440	2.46377	2.88976	0.23008
BnaA01g14340D	chrA01	+	7247139	7248975	922	0.001	0.001	0
BnaA01g14350D	chrA01	-	7249807	7253081	1127	0.001	0.001	0
BnaA01g14360D	chrA01	-	7253990	7255844	1045	33.6375	27.6319	-0.283735
BnaA01g14370D	chrA01	-	7259741	7260371	516	1.3701	0.684478	-1.0012
BnaA01g14380D	chrA01	+	7260729	7262888	1261	7.26463	7.0625	-0.0407096
BnaA01g14390D	chrA01	+	7283371	7284651	757	0.001	0.001	0
BnaA01g14400D	chrA01	+	7285230	7286538	739	0.001	0.001	0
BnaA01g14410D	chrA01	+	7287151	7290725	1956	0.001	0.001	0
BnaA01g14420D	chrA01	+	7291078	7292339	1192	2.0746	1.99345	-0.057568
BnaA01g14430D	chrA01	-	7292395	7294380	1136	5.54438	8.89541	0.682035
BnaA01g14440D	chrA01	-	7294956	7296040	780	0.331602	0.804269	1.27823
BnaA01g14450D	chrA01	-	7296382	7299947	1342	0.001	0.001	0
BnaA01g14460D	chrA01	-	7300369	7303160	1646	0.002319	0.001	-1.2135
BnaA01g14470D	chrA01	-	7303390	7304751	1025	15.9202	13.8955	-0.196242
BnaA01g14480D	chrA01	+	7305082	7306307	889	0.331134	0.001	-8.37127
BnaA01g14490D	chrA01	-	7306477	7308003	1251	0.282562	1.02187	1.85457
BnaA01g14500D	chrA01	-	7308196	7311713	2523	1.05183	0.991271	-0.0855433
BnaA01g14510D	chrA01	+	7334038	7336236	1256	0.031942	0.001	-4.99738
BnaA01g14520D	chrA01	-	7339294	7340889	1340	6.45015	5.95241	-0.115859
BnaA01g14530D	chrA01	-	7343010	7345306	1123	1.85801	1.93759	0.0605096
BnaA01g14540D	chrA01	-	7346051	7347248	648	0.001	0.001	0
BnaA01g14550D	chrA01	-	7347313	7347435	123	0.287386	0.001	-8.16685
BnaA01g14560D	chrA01	+	7348571	7349551	904	3.66367	1.91116	-0.938838
BnaA01g14570D	chrA01	+	7351255	7352603	1349	22.0801	21.693	-0.0255172
BnaA01g14580D	chrA01	+	7357423	7359446	1515	0.465998	0.749251	0.685125
BnaA01g14590D	chrA01	+	7361319	7365415	2036	0.407257	0.249301	-0.708051
BnaA01g14600D	chrA01	+	7368219	7371140	2142	11.423	10.1935	-0.164285
BnaA01g14610D	chrA01	+	7375050	7375649	600	3.1548	2.55882	-0.302065
BnaA01g14620D	chrA01	+	7377365	7377964	600	9.14056	8.99829	-0.0226323
BnaA01g14630D	chrA01	+	7380676	7381263	588	5.83631	4.97217	-0.231181
BnaA01g14640D	chrA01	-	7382777	7383644	868	7.46778	9.26832	0.311629
BnaA01g14650D	chrA01	-	7384277	7385860	1584	1.4121	0.643527	-1.13377
BnaA01g14660D	chrA01	-	7385942	7387678	980	4.76924	2.07965	-1.19742
BnaA01g14670D	chrA01	+	7388971	7392308	411	0.001	0.001	0
BnaA01g14680D	chrA01	+	7392375	7393075	618	0.001	0.001	0
BnaA01g14690D	chrA01	+	7393830	7395712	873	0.001	0.314374	8.29634
BnaA01g14700D	chrA01	-	7395971	7397098	521	0.001	3.06942	11.5838
BnaA01g14710D	chrA01	+	7405264	7407331	1593	7.63702	5.71592	-0.418025
BnaA01g14720D	chrA01	-	7417402	7420350	1682	12.6923	11.7844	-0.107081
BnaA01g14730D	chrA01	+	7421601	7424690	2283	0.001	0.001	0
BnaA01g14740D	chrA01	-	7447178	7451117	3145	2.07464	2.62008	0.336747
BnaA01g14750D	chrA01	+	7452346	7455318	1456	12.0881	17.2506	0.513061
BnaA01g14760D	chrA01	+	7462582	7464754	1158	0.001	0.001	0
BnaA01g14770D	chrA01	+	7470563	7473323	2017	0.001	0.001	0
BnaA01g14780D	chrA01	+	7473671	7474297	537	0.001	0.001	0
BnaA01g14790D	chrA01	+	7478736	7481488	1066	7.41816	7.59835	0.0346261
BnaA01g14800D	chrA01	+	7483029	7484051	849	2.21593	3.86079	0.800981
BnaA01g14810D	chrA01	-	7484542	7485772	180	0.001	0.001	0
BnaA01g14820D	chrA01	-	7486525	7488379	752	0.001	0.001	0
BnaA01g14830D	chrA01	+	7488819	7490715	873	0.001	0.001	0
BnaA01g14840D	chrA01	+	7492260	7495743	2055	2.32121	1.31422	-0.820671
BnaA01g14850D	chrA01	-	7495811	7497675	1592	0.001	0.001	0
BnaA01g14860D	chrA01	+	7502404	7504799	1221	61.303	57.1917	-0.100152
BnaA01g14870D	chrA01	-	7505307	7509090	1801	12.9351	9.45269	-0.4525
BnaA01g14880D	chrA01	-	7509898	7512257	1811	11.2032	10.1627	-0.14063
BnaA01g14890D	chrA01	+	7512755	7514145	915	1.92893	0.67443	-1.51606
BnaA01g14900D	chrA01	-	7514312	7515110	799	48.3672	32.0451	-0.593925
BnaA01g14910D	chrA01	+	7516639	7518051	936	4.94099	5.41379	0.13184
BnaA01g14920D	chrA01	-	7518234	7518947	714	21.5794	12.682	-0.766871
BnaA01g14930D	chrA01	-	7519034	7519774	276	15.4543	13.4046	-0.205278
BnaA01g14940D	chrA01	-	7524470	7526640	1175	0.028458	0.025069	-0.18293
BnaA01g14950D	chrA01	-	7528739	7531140	1206	6.90304	13.0632	0.92021
BnaA01g14960D	chrA01	-	7533926	7535651	948	54.7129	55.1501	0.0114823
BnaA01g14970D	chrA01	-	7537756	7539477	1722	0.604994	1.69895	1.48965
BnaA01g14980D	chrA01	-	7608775	7610809	1567	0.001	0.001	0
BnaA01g14990D	chrA01	+	7615997	7618867	1989	4.34871	3.87502	-0.166384
BnaA01g15000D	chrA01	+	7620769	7622405	1016	12.8749	10.7861	-0.255382
BnaA01g15010D	chrA01	+	7632849	7634131	859	0.001	0.001	0
BnaA01g15020D	chrA01	+	7638140	7639669	1530	0.865743	0.692531	-0.32206
BnaA01g15030D	chrA01	+	7648042	7654144	1806	1.02101	0.486197	-1.07039
BnaA01g15040D	chrA01	+	7654325	7658644	1293	1.23019	0.842503	-0.546131
BnaA01g15050D	chrA01	-	7658906	7660316	687	1.89159	0.993181	-0.929468
BnaA01g15060D	chrA01	+	7663756	7667738	2785	0.001	0.001	0
BnaA01g15070D	chrA01	-	7667813	7675899	4377	1.99832	0.001	-10.9646
BnaA01g15080D	chrA01	+	7689668	7691811	1316	33.3294	46.6985	0.486582
BnaA01g15090D	chrA01	+	7692788	7696164	1156	0.001	0.001	0
BnaA01g15100D	chrA01	+	7698231	7699512	1028	0.425045	0.600295	0.498056
BnaA01g15110D	chrA01	-	7699570	7702740	2060	2.48526	4.68897	0.915873
BnaA01g15120D	chrA01	-	7703402	7704077	512	0.001	0.001	0
BnaA01g15130D	chrA01	+	7705583	7711689	3991	0.464749	0.485749	0.0637593
BnaA01g15140D	chrA01	+	7712598	7717762	2266	8.20383	9.77871	0.253346
BnaA01g15150D	chrA01	+	7717855	7720015	1152	0.001	0.001	0
BnaA01g15160D	chrA01	-	7720385	7721990	1149	0.001	0.001	0
BnaA01g15170D	chrA01	+	7731761	7733896	1278	0.001	0.001	0
BnaA01g15180D	chrA01	+	7742393	7749881	3415	0.167577	0.325057	0.955869
BnaA01g15190D	chrA01	+	7756950	7758908	1029	0.001	0.001	0
BnaA01g15200D	chrA01	+	7762879	7763293	333	1.20305	0.001	-10.2325
BnaA01g15210D	chrA01	+	7764664	7766021	1091	0.486002	0.001	-8.92482
BnaA01g15220D	chrA01	+	7766393	7768570	1045	0.001	0.1427	7.15684
BnaA01g15230D	chrA01	+	7769503	7771011	1073	5.54898	10.5358	0.925003
BnaA01g15240D	chrA01	+	7793119	7798729	1357	3.4363	1.77242	-0.955135
BnaA01g15250D	chrA01	-	7799075	7801334	1953	53.7601	17.0537	-1.65645
BnaA01g15260D	chrA01	+	7803825	7808578	231	0.001	0.001	0
BnaA01g15270D	chrA01	+	7809073	7811565	2493	0.001	0.389601	8.60585
BnaA01g15280D	chrA01	-	7811632	7812544	566	0.001	0.001	0
BnaA01g15290D	chrA01	+	7812716	7815642	2003	7.16661	8.82754	0.300719
BnaA01g15300D	chrA01	+	7825469	7828118	1430	24.0855	27.9266	0.21348
BnaA01g15310D	chrA01	+	7829900	7832460	2062	5.77475	8.48672	0.555449
BnaA01g15320D	chrA01	-	7833680	7834785	1106	13.1816	13.3547	0.0188217
BnaA01g15330D	chrA01	-	7838364	7845883	2378	6.54154	6.25686	-0.0641906
BnaA01g15340D	chrA01	+	7847910	7849506	306	0.001	0.001	0
BnaA01g15350D	chrA01	+	7849560	7851516	1312	0.001	0.001	0
BnaA01g15360D	chrA01	+	7857095	7858283	753	0.233414	0.001	-7.86675
BnaA01g15370D	chrA01	-	7858459	7860063	1095	0.001	0.001	0
BnaA01g15380D	chrA01	+	7874005	7875611	1347	0.588996	0.001	-9.20211
BnaA01g15390D	chrA01	-	7893878	7894781	629	33.6142	26.1532	-0.362083
BnaA01g15400D	chrA01	-	7895218	7896204	606	0.001	0.001	0
BnaA01g15410D	chrA01	-	7898158	7901519	1425	11.4483	8.60758	-0.411449
BnaA01g15420D	chrA01	-	7905616	7908863	1955	0.001	2.10708	11.041
BnaA01g15430D	chrA01	-	7910386	7911375	939	0.001	0.001	0
BnaA01g15440D	chrA01	+	7921090	7921834	480	0.001	0.001	0
BnaA01g15450D	chrA01	-	7921890	7926464	2407	4.15338	12.2534	1.56082
BnaA01g15460D	chrA01	-	7927276	7927455	180	23.2056	34.507	0.572412
BnaA01g15470D	chrA01	-	7928825	7929145	321	3.81137	4.40724	0.209566
BnaA01g15480D	chrA01	+	7943229	7945065	1538	0.488397	0.631518	0.37077
BnaA01g15490D	chrA01	-	7946314	7948679	1339	1.91027	2.49045	0.382626
BnaA01g15500D	chrA01	-	7949009	7950840	1187	0.001	0.001	0
BnaA01g15510D	chrA01	+	7950999	7953019	1015	35.7829	30.577	-0.226821
BnaA01g15520D	chrA01	-	7953148	7953282	135	1.25829	0.341563	-1.88124
BnaA01g15530D	chrA01	-	7954814	7955026	213	0.001	0.001	0
BnaA01g15540D	chrA01	-	7956998	7958701	1200	0.001	0.001	0
BnaA01g15550D	chrA01	-	7962320	7963311	659	0.002089	0.001	-1.06281
BnaA01g15560D	chrA01	+	7965692	7967900	1207	7.95813	8.83953	0.15154
BnaA01g15570D	chrA01	-	7967974	7969807	1605	0.001	0.001	0
BnaA01g15580D	chrA01	+	7971319	7973533	1572	0.001	0.001	0
BnaA01g15590D	chrA01	+	7983791	7986626	2589	2.89887	2.28086	-0.34591
BnaA01g15600D	chrA01	+	7987015	7989156	2030	4.30731	4.99967	0.215045
BnaA01g15610D	chrA01	+	8009401	8010413	1013	2.68109	2.3486	-0.191017
BnaA01g15620D	chrA01	-	8011397	8012658	1262	10.3341	7.06195	-0.549274
BnaA01g15630D	chrA01	+	8013051	8017254	1852	2.16015	3.84462	0.831707
BnaA01g15640D	chrA01	+	8017315	8019306	1740	0.001	0.001	0
BnaA01g15650D	chrA01	-	8021034	8024079	2977	10.2513	10.2462	-0.000713694
BnaA01g15660D	chrA01	-	8024145	8024589	390	4.67227	8.49579	0.862625
BnaA01g15670D	chrA01	-	8035832	8037745	1046	6.32886	6.7391	0.0906105
BnaA01g15680D	chrA01	-	8043429	8044991	828	0.001	0.001	0
BnaA01g15690D	chrA01	-	8046887	8049252	925	19.1052	15.2538	-0.324798
BnaA01g15700D	chrA01	-	8049799	8051595	1161	5.20468	2.9948	-0.797347
BnaA01g15710D	chrA01	-	8053191	8056051	2274	0.001	0.001	0
BnaA01g15720D	chrA01	+	8061112	8064923	2163	3.12405	3.15903	0.0160668
BnaA01g15730D	chrA01	+	8067650	8069266	1542	3.22398	4.31309	0.419879
BnaA01g15740D	chrA01	-	8069413	8071788	1505	7.81477	4.02714	-0.956448
BnaA01g15750D	chrA01	-	8071915	8075907	2221	10.2516	11.6327	0.18233
BnaA01g15760D	chrA01	-	8080137	8083170	1820	3.86285	5.02526	0.379532
BnaA01g15770D	chrA01	+	8097569	8099367	1523	0.142244	0.016969	-3.06739
BnaA01g15780D	chrA01	+	8100317	8101716	875	5.83643	5.93697	0.0246402
BnaA01g15790D	chrA01	-	8101806	8101991	186	1.49397	1.33976	-0.157174
BnaA01g15800D	chrA01	+	8102751	8109411	4062	0.783719	0.763545	-0.0376233
BnaA01g15810D	chrA01	-	8109778	8113110	2699	21.604	25.6746	0.249041
BnaA01g15820D	chrA01	+	8122714	8126675	2681	0.001	0.096974	6.59953
BnaA01g15830D	chrA01	+	8134901	8135235	210	0.001	0.001	0
BnaA01g15840D	chrA01	+	8145296	8147386	1415	14.0277	10.558	-0.409934
BnaA01g15850D	chrA01	-	8147578	8148111	192	0.001	0.001	0
BnaA01g15860D	chrA01	-	8148185	8149876	1008	0.124096	0.001	-6.95531
BnaA01g15870D	chrA01	-	8150162	8152894	1457	12.1723	14.4476	0.247232
BnaA01g15880D	chrA01	-	8153193	8155635	1844	0.589994	0.001	-9.20456
BnaA01g15890D	chrA01	+	8156639	8158938	1545	1.58058	1.08523	-0.542455
BnaA01g15900D	chrA01	-	8159091	8160764	1195	7.51176	5.87256	-0.355162
BnaA01g15910D	chrA01	+	8166108	8168072	1560	5.81525	2.71622	-1.09824
BnaA01g15920D	chrA01	+	8169399	8171514	1763	0.617731	0.001	-9.27083
BnaA01g15930D	chrA01	-	8171579	8172430	656	0.808274	0.586223	-0.463395
BnaA01g15940D	chrA01	+	8172722	8174243	826	55.8662	56.9731	0.0283033
BnaA01g15950D	chrA01	-	8179413	8182473	2462	26.8562	27.691	0.0441627
BnaA01g15960D	chrA01	-	8187108	8188725	799	3.62776	2.5577	-0.504231
BnaA01g15970D	chrA01	-	8189295	8189767	459	0.001	0.001	0
BnaA01g15980D	chrA01	+	8193798	8199719	1377	0.001	0.001	0
BnaA01g15990D	chrA01	-	8201413	8201505	93	0.001	0.001	0
BnaA01g16000D	chrA01	+	8201561	8202561	405	0.001	0.001	0
BnaA01g16010D	chrA01	+	8202691	8205096	1129	0.001	0.001	0
BnaA01g16020D	chrA01	-	8213807	8215102	1100	0.472299	0.800923	0.761963
BnaA01g16030D	chrA01	-	8215385	8218174	2790	0.593013	0.791901	0.417256
BnaA01g16040D	chrA01	+	8218649	8221074	869	1.42257	2.44473	0.78117
BnaA01g16050D	chrA01	-	8221168	8224019	1467	2.35182	3.00679	0.35445
BnaA01g16060D	chrA01	-	8224392	8227372	1690	6.12467	5.87868	-0.0591415
BnaA01g16070D	chrA01	+	8227778	8237311	7278	1.45541	1.55624	0.096637
BnaA01g16080D	chrA01	-	8237479	8240100	1628	0.001	0.001	0
BnaA01g16090D	chrA01	+	8240469	8241365	897	0.28242	0.098436	-1.52058
BnaA01g16100D	chrA01	-	8241435	8243778	1675	2.5358	3.04478	0.263898
BnaA01g16110D	chrA01	-	8244891	8249938	4348	0.030464	0.698366	4.51881
BnaA01g16120D	chrA01	+	8250205	8250677	306	0.001	0.001	0
BnaA01g16130D	chrA01	-	8251032	8252277	678	124.52	125.035	0.00595275
BnaA01g16140D	chrA01	+	8253480	8256606	1774	1.70045	2.8192	0.729367
BnaA01g16150D	chrA01	-	8257158	8260004	1992	0.001	0.001	0
BnaA01g16160D	chrA01	-	8266937	8269343	924	0.001	0.372685	8.54181
BnaA01g16170D	chrA01	-	8269496	8271152	687	41.8409	39.8625	-0.069884
BnaA01g16180D	chrA01	+	8271738	8272474	713	0.001	0.001	0
BnaA01g16190D	chrA01	+	8276045	8278340	1260	0.001	0.001	0
BnaA01g16200D	chrA01	+	8279275	8279940	642	0.001	0.001	0
BnaA01g16210D	chrA01	-	8288900	8290097	297	0.001	0.001	0
BnaA01g16220D	chrA01	+	8294237	8294961	695	0.001	0.001	0
BnaA01g16230D	chrA01	+	8303680	8304402	558	0.001	0.001	0
BnaA01g16240D	chrA01	-	8307647	8311652	2519	2.55396	2.28972	-0.157565
BnaA01g16250D	chrA01	-	8318381	8320953	1214	5.51563	3.70108	-0.575579
BnaA01g16260D	chrA01	+	8342625	8345558	2934	0.001	0.001	0
BnaA01g16270D	chrA01	-	8345694	8346668	774	47.3939	46.2378	-0.0356304
BnaA01g16280D	chrA01	+	8349228	8350889	1423	0.715413	0.001	-9.48263
BnaA01g16290D	chrA01	-	8353772	8358542	954	0.001	0.001	0
BnaA01g16300D	chrA01	+	8399814	8402309	1809	1.60938	2.17271	0.432989
BnaA01g16310D	chrA01	-	8409465	8411476	819	2.67234	2.99759	0.165698
BnaA01g16320D	chrA01	+	8415295	8418320	2484	0.568099	1.39674	1.29785
BnaA01g16330D	chrA01	-	8418471	8420747	1528	0.001	0.001	0
BnaA01g16340D	chrA01	-	8420817	8421667	471	0.001	0.001	0
BnaA01g16350D	chrA01	-	8431985	8433281	1107	0.001	0.001	0
BnaA01g16360D	chrA01	-	8438786	8441720	1946	2.34969	0.975861	-1.26772
BnaA01g16370D	chrA01	-	8442365	8444225	1102	11.0825	6.82576	-0.699222
BnaA01g16380D	chrA01	+	8446904	8447626	510	0.001	0.001	0
BnaA01g16390D	chrA01	+	8460014	8460864	569	0.001	0.001	0
BnaA01g16400D	chrA01	-	8461268	8462899	1455	18.1778	3.3184	-2.45361
BnaA01g16410D	chrA01	-	8465982	8468612	2065	0.001	0.001	0
BnaA01g16420D	chrA01	+	8487418	8491957	3562	7.05002	9.31232	0.401514
BnaA01g16430D	chrA01	+	8493928	8495378	877	26.8954	13.6636	-0.977022
BnaA01g16440D	chrA01	+	8495825	8497801	1586	1.11377	0.779425	-0.514972
BnaA01g16450D	chrA01	-	8498064	8499556	1030	13.5445	10.5457	-0.361054
BnaA01g16460D	chrA01	+	8517904	8519231	1164	0.984433	1.10246	0.163357
BnaA01g16470D	chrA01	+	8519772	8520986	1215	1.23566	1.86164	0.591291
BnaA01g16480D	chrA01	-	8521420	8521908	489	0.001	0.001	0
BnaA01g16490D	chrA01	+	8536506	8538431	1012	4.36326	4.00966	-0.121928
BnaA01g16500D	chrA01	-	8542067	8542756	375	0.001	0.001	0
BnaA01g16510D	chrA01	+	8545229	8546852	1290	0.001	0.001	0
BnaA01g16520D	chrA01	-	8553259	8556034	2277	3.33856	2.61752	-0.351023
BnaA01g16530D	chrA01	-	8561352	8562486	1049	40.3572	20.4887	-0.977999
BnaA01g16540D	chrA01	-	8568294	8571116	2305	1.16976	1.01343	-0.206964
BnaA01g16550D	chrA01	-	8572477	8572919	303	0.001	0.001	0
BnaA01g16560D	chrA01	-	8573287	8576061	1513	13.2878	11.9085	-0.158106
BnaA01g16570D	chrA01	-	8576376	8577088	432	0.001	0.001	0
BnaA01g16580D	chrA01	-	8578979	8579632	654	0.001	0.001	0
BnaA01g16590D	chrA01	+	8585595	8586291	468	1.0337	2.6368	1.35097
BnaA01g16600D	chrA01	-	8591894	8594531	2090	4.55528	4.37874	-0.057023
BnaA01g16610D	chrA01	-	8594797	8597020	1273	0.572679	1.92962	1.75252
BnaA01g16620D	chrA01	+	8681831	8682510	592	7.45052	7.01095	-0.0877306
BnaA01g16630D	chrA01	+	8682850	8684449	884	16.182	16.2806	0.00876618
BnaA01g16640D	chrA01	+	8684700	8686330	918	8.71412	10.5809	0.280031
BnaA01g16650D	chrA01	+	8687186	8690145	1559	6.88718	4.8425	-0.508161
BnaA01g16660D	chrA01	+	8690568	8692867	1623	11.6509	10.1542	-0.198369
BnaA01g16670D	chrA01	+	8692977	8694694	1351	1.11677	0.396833	-1.49272
BnaA01g16680D	chrA01	-	8698243	8699128	745	1.16906	0.589968	-0.986637
BnaA01g16690D	chrA01	+	8708648	8711717	1815	0.001	0.001	0
BnaA01g16700D	chrA01	+	8712117	8714496	1887	0.468177	0.745953	0.672031
BnaA01g16710D	chrA01	+	8718374	8722400	2682	4.96461	5.51414	0.151456
BnaA01g16720D	chrA01	+	8722690	8724367	1465	5.08847	5.66954	0.156
BnaA01g16730D	chrA01	+	8725119	8726108	666	0.001	0.001	0
BnaA01g16740D	chrA01	+	8730925	8731696	558	1.3356	0.766181	-0.80173
BnaA01g16750D	chrA01	+	8736825	8740683	1887	2.09008	2.18523	0.064231
BnaA01g16760D	chrA01	-	8740867	8742305	542	0.001	0.001	0
BnaA01g16770D	chrA01	+	8771042	8774670	1415	1.11328	0.001	-10.1206
BnaA01g16780D	chrA01	-	8780941	8786012	2366	0.001	0.241173	7.91392
BnaA01g16790D	chrA01	+	8790843	8794967	2446	0.001	0.044418	5.47307
BnaA01g16800D	chrA01	+	8795144	8795434	291	4.37976	4.79417	0.13043
BnaA01g16810D	chrA01	-	8795638	8795987	238	0.001	0.001	0
BnaA01g16820D	chrA01	+	8798161	8800562	303	0.001	0.001	0
BnaA01g16830D	chrA01	-	8804782	8808822	2048	0.001	0.001	0
BnaA01g16840D	chrA01	+	8810306	8811728	1086	2.95475	2.72283	-0.11793
BnaA01g16850D	chrA01	-	8812005	8813208	942	8.71934	4.53883	-0.9419
BnaA01g16860D	chrA01	-	8813341	8814495	505	44.1672	44.821	0.0212025
BnaA01g16870D	chrA01	+	8814684	8817373	1719	3.78444	2.50294	-0.596458
BnaA01g16880D	chrA01	-	8822567	8823214	648	0.001	0.001	0
BnaA01g16890D	chrA01	+	8826693	8826935	243	14.6881	10.3357	-0.507013
BnaA01g16900D	chrA01	-	8834037	8835228	834	1.88006	0.844167	-1.15518
BnaA01g16910D	chrA01	-	8838586	8839467	882	0.380738	0.001	-8.57265
BnaA01g16920D	chrA01	-	8840780	8840956	177	0.001	0.001	0
BnaA01g16930D	chrA01	-	8844662	8844848	114	0.001	0.001	0
BnaA01g16940D	chrA01	+	8847918	8848855	938	1.02901	1.76972	0.782266
BnaA01g16950D	chrA01	+	8849045	8849886	336	0.001	0.001	0
BnaA01g16960D	chrA01	-	8850165	8851004	840	2.20461	1.99254	-0.145914
BnaA01g16970D	chrA01	+	8853620	8855243	942	2.60746	2.18609	-0.254291
BnaA01g16980D	chrA01	-	8855884	8856670	381	0.001	0.001	0
BnaA01g16990D	chrA01	+	8856960	8858168	1026	0.430659	0.596684	0.470421
BnaA01g17000D	chrA01	-	8860439	8861617	1179	3.61447	4.66494	0.368075
BnaA01g17010D	chrA01	-	8862260	8864104	948	13.7642	20.0723	0.544279
BnaA01g17020D	chrA01	-	8904191	8906187	1997	1.51784	1.14665	-0.404602
BnaA01g17030D	chrA01	+	8909989	8910941	701	0.001	0.503839	8.97682
BnaA01g17040D	chrA01	-	8916400	8917105	508	0.695836	1.03709	0.575726
BnaA01g17050D	chrA01	+	8918955	8920967	1860	2.555	2.95733	0.210973
BnaA01g17060D	chrA01	-	8929410	8931368	1598	4.23484	3.16612	-0.419591
BnaA01g17070D	chrA01	-	8937379	8938188	810	1.29466	1.05679	-0.292888
BnaA01g17080D	chrA01	+	8965954	8966074	63	0.857973	0.001	-9.74479
BnaA01g17090D	chrA01	+	8966137	8969344	1284	1.95004	0.291403	-2.74242
BnaA01g17100D	chrA01	+	8972352	8973253	902	2.74105	4.20061	0.615869
BnaA01g17110D	chrA01	-	8975397	8981564	2742	0.001	0.001	0
BnaA01g17120D	chrA01	-	8982604	8983680	1077	6.10475	3.68886	-0.726757
BnaA01g17130D	chrA01	+	9003461	9006570	2182	7.8769	8.20929	0.05963
BnaA01g17140D	chrA01	+	9007657	9011549	2550	0.001	0.123326	6.94633
BnaA01g17150D	chrA01	+	9021516	9024606	1248	7.51493	3.83787	-0.969454
BnaA01g17160D	chrA01	+	9026243	9026604	75	0.001	0.001	0
BnaA01g17170D	chrA01	+	9032924	9034667	1744	5.85257	4.0076	-0.546332
BnaA01g17180D	chrA01	+	9037585	9038456	678	0.001	0.001	0
BnaA01g17190D	chrA01	+	9039519	9040730	798	0.001	0.001	0
BnaA01g17200D	chrA01	-	9041840	9042582	743	0.001	0.001	0
BnaA01g17210D	chrA01	-	9044898	9045068	171	3.62902	1.03272	-1.81313
BnaA01g17220D	chrA01	+	9045173	9046211	369	0.001	0.001	0
BnaA01g17230D	chrA01	+	9047153	9047676	501	0.001	0.001	0
BnaA01g17240D	chrA01	-	9047827	9050914	528	0.001	0.001	0
BnaA01g17250D	chrA01	+	9052825	9053013	189	0.935146	3.46754	1.89065
BnaA01g17260D	chrA01	+	9053688	9055196	345	0.001	0.001	0
BnaA01g17270D	chrA01	+	9056618	9056949	243	0.001	0.001	0
BnaA01g17280D	chrA01	+	9058907	9060240	1334	0.001	0.001	0
BnaA01g17290D	chrA01	+	9076320	9077322	315	0.001	0.001	0
BnaA01g17300D	chrA01	+	9078871	9079209	339	12.4664	15.1996	0.285988
BnaA01g17310D	chrA01	-	9094524	9094832	309	0.001	0.001	0
BnaA01g17320D	chrA01	+	9098522	9098812	216	0.001	0.001	0
BnaA01g17330D	chrA01	+	9128581	9130096	1425	0.001	0.123927	6.95335
BnaA01g17340D	chrA01	-	9130484	9132800	1602	0.165489	0.001	-7.37059
BnaA01g17350D	chrA01	-	9157279	9158103	761	30.7183	22.8989	-0.423823
BnaA01g17360D	chrA01	-	9159273	9159947	675	5.60557	5.09002	-0.139191
BnaA01g17370D	chrA01	-	9162645	9163145	501	0.001	0.001	0
BnaA01g17380D	chrA01	-	9163239	9164906	483	0.001	0.001	0
BnaA01g17390D	chrA01	+	9178648	9180360	1218	0.001	0.001	0
BnaA01g17400D	chrA01	+	9184301	9185475	796	0.222039	0.001	-7.79467
BnaA01g17410D	chrA01	+	9186564	9189149	1827	8.01914	9.97222	0.314468
BnaA01g17420D	chrA01	-	9189207	9190877	1585	23.2584	22.6015	-0.041334
BnaA01g17430D	chrA01	+	9198805	9199349	360	1.0301	0.001	-10.0086
BnaA01g17440D	chrA01	-	9199524	9201694	654	4.33721	3.9096	-0.149746
BnaA01g17450D	chrA01	-	9201955	9204251	2297	1.95055	2.75234	0.496773
BnaA01g17460D	chrA01	-	9204796	9206409	1101	37.7501	43.1126	0.19163
BnaA01g17470D	chrA01	-	9215579	9216853	666	0.025064	0.228998	3.19165
BnaA01g17480D	chrA01	+	9219996	9222053	1481	2.96924	2.39343	-0.311019
BnaA01g17490D	chrA01	+	9222744	9234433	5829	17.7243	17.0658	-0.0546249
BnaA01g17500D	chrA01	+	9235041	9236459	1229	15.4676	15.9732	0.046405
BnaA01g17510D	chrA01	+	9237088	9244136	2565	0.007098	0.001	-2.82741
BnaA01g17520D	chrA01	-	9257264	9258738	1176	0.001	0.001	0
BnaA01g17530D	chrA01	+	9259309	9265004	577	2.92453	2.1271	-0.459315
BnaA01g17540D	chrA01	+	9266224	9268433	1082	55.5369	59.8675	0.108326
BnaA01g17550D	chrA01	-	9273961	9277142	2377	2.37166	3.98385	0.748268
BnaA01g17560D	chrA01	+	9282575	9284696	1285	27.371	29.4345	0.104858
BnaA01g17570D	chrA01	-	9294770	9296950	1347	298.532	230.255	-0.374648
BnaA01g17580D	chrA01	+	9297164	9302276	2723	12.9553	13.1899	0.025889
BnaA01g17590D	chrA01	-	9302630	9303694	1065	2.93741	3.5098	0.256844
BnaA01g17600D	chrA01	-	9303743	9305491	1548	0.208889	0.169176	-0.304212
BnaA01g17610D	chrA01	-	9305916	9306741	826	8.38897	5.34846	-0.64937
BnaA01g17620D	chrA01	-	9308288	9309752	731	0.001	0.001	0
BnaA01g17630D	chrA01	+	9310054	9313391	1902	0.001	0.001	0
BnaA01g17640D	chrA01	+	9316013	9317354	345	0.001	0.001	0
BnaA01g17650D	chrA01	+	9328339	9332703	2217	0.001	0.001	0
BnaA01g17660D	chrA01	+	9341229	9343267	618	0.001	0.56822	9.15031
BnaA01g17670D	chrA01	+	9364823	9366704	570	0.001	0.001	0
BnaA01g17680D	chrA01	+	9369658	9373058	993	0.001	0.001	0
BnaA01g17690D	chrA01	+	9375852	9379161	1974	50.8688	54.0755	0.0881941
BnaA01g17700D	chrA01	+	9380084	9381321	871	7.35525	10.4827	0.51117
BnaA01g17710D	chrA01	-	9388225	9388847	623	3.55093	2.42201	-0.551993
BnaA01g17720D	chrA01	-	9389873	9396687	3200	13.8948	13.1651	-0.0778316
BnaA01g17730D	chrA01	-	9403370	9404526	390	0.001	0.001	0
BnaA01g17740D	chrA01	+	9406576	9409443	2387	17.9128	20.1975	0.173186
BnaA01g17750D	chrA01	-	9409548	9411653	1819	0.001	0.001	0
BnaA01g17760D	chrA01	-	9414065	9417092	1842	2.27344	2.65453	0.223579
BnaA01g17770D	chrA01	+	9427770	9429208	1259	30.9848	27.9441	-0.149018
BnaA01g17780D	chrA01	-	9429310	9430612	722	5.72008	2.38519	-1.26193
BnaA01g17790D	chrA01	-	9430674	9431974	847	0.57439	0.056492	-3.34591
BnaA01g17800D	chrA01	-	9434004	9435634	1053	0.001	2.42057	11.2411
BnaA01g17810D	chrA01	+	9438530	9439795	1164	0.001	0.001	0
BnaA01g17820D	chrA01	+	9441818	9442722	671	0.428797	0.523659	0.288333
BnaA01g17830D	chrA01	+	9442774	9444438	941	13.5218	12.1081	-0.159318
BnaA01g17840D	chrA01	+	9445454	9447322	1005	3.35312	2.61232	-0.360172
BnaA01g17850D	chrA01	-	9451442	9452947	860	0.001	0.001	0
BnaA01g17860D	chrA01	+	9455510	9458175	2006	24.5862	27.5702	0.165257
BnaA01g17870D	chrA01	+	9459587	9461984	1503	0.001	0.001	0
BnaA01g17880D	chrA01	+	9465003	9465648	549	0.416364	1.26823	1.6069
BnaA01g17890D	chrA01	+	9466121	9467969	1201	11.0058	0.019454	-9.14398
BnaA01g17900D	chrA01	+	9468191	9469825	1563	0.220737	0.202422	-0.124962
BnaA01g17910D	chrA01	-	9470038	9471691	1528	4.64862	4.70446	0.0172282
BnaA01g17920D	chrA01	+	9473281	9473577	297	0.001	0.001	0
BnaA01g17930D	chrA01	+	9478775	9480408	942	56.6361	48.9392	-0.210731
BnaA01g17940D	chrA01	+	9483862	9487010	2909	0.001	0.001	0
BnaA01g17950D	chrA01	+	9499085	9501875	1346	11.51	11.7967	0.0354972
BnaA01g17960D	chrA01	+	9502207	9503448	933	0.001	0.001	0
BnaA01g17970D	chrA01	-	9504085	9505893	936	0.001	0.001	0
BnaA01g17980D	chrA01	-	9507792	9510300	1121	14.8861	15.4641	0.054964
BnaA01g17990D	chrA01	+	9510528	9513799	1918	1.67533	1.22987	-0.445939
BnaA01g18000D	chrA01	+	9519820	9521313	826	177.427	15.9581	-3.47486
BnaA01g18010D	chrA01	+	9522726	9525865	1694	15.2477	10.7207	-0.508192
BnaA01g18020D	chrA01	+	9527362	9529993	2037	0.001	0.001	0
BnaA01g18030D	chrA01	-	9530290	9532164	888	12.5168	13.7682	0.13748
BnaA01g18040D	chrA01	+	9538924	9541742	1997	5.03219	6.23213	0.308538
BnaA01g18050D	chrA01	-	9544374	9545090	717	0.491636	0.123149	-1.99719
BnaA01g18060D	chrA01	+	9548594	9552958	2664	2.11346	2.15414	0.0275012
BnaA01g18070D	chrA01	-	9553800	9556294	1288	0.001	0.001	0
BnaA01g18080D	chrA01	-	9556385	9558331	1947	0.817496	0.362301	-1.17402
BnaA01g18090D	chrA01	-	9558639	9566069	1200	0.001	0.001	0
BnaA01g18100D	chrA01	-	9569676	9571214	1464	0.001	0.001	0
BnaA01g18110D	chrA01	+	9596841	9599776	1398	0.001	0.001	0
BnaA01g18120D	chrA01	-	9602322	9604577	375	0.001	0.001	0
BnaA01g18130D	chrA01	+	9613994	9615430	1395	0.001	0.001	0
BnaA01g18140D	chrA01	-	9641034	9641750	297	0.001	0.001	0
BnaA01g18150D	chrA01	+	9642873	9644902	846	0.001	0.001	0
BnaA01g18160D	chrA01	+	9655604	9659559	2416	66.0748	60.6693	-0.123133
BnaA01g18170D	chrA01	+	9668538	9669321	784	9.5961	5.23329	-0.874729
BnaA01g18180D	chrA01	-	9699630	9701519	1737	0.12719	0.686252	2.43175
BnaA01g18190D	chrA01	-	9708878	9711728	696	2.78293	2.88989	0.054414
BnaA01g18200D	chrA01	+	9711810	9712127	195	0.001	0.001	0
BnaA01g18210D	chrA01	-	9753936	9755897	1962	0.558013	0.423537	-0.397811
BnaA01g18220D	chrA01	-	9771034	9771204	171	0.001	0.001	0
BnaA01g18230D	chrA01	+	9771790	9773921	441	0.001	0.001	0
BnaA01g18240D	chrA01	+	9774125	9776201	177	0.001	0.001	0
BnaA01g18250D	chrA01	+	9776425	9776637	213	0.001	0.469815	8.87595
BnaA01g18260D	chrA01	-	9778478	9779703	456	0.001	0.001	0
BnaA01g18270D	chrA01	-	9793622	9795791	1810	40.7945	17.092	-1.25505
BnaA01g18280D	chrA01	-	9803799	9806813	1848	3.52699	3.20339	-0.138835
BnaA01g18290D	chrA01	+	9808559	9808981	423	0.111421	0.001	-6.79988
BnaA01g18300D	chrA01	-	9810520	9811386	768	0.001	0.001	0
BnaA01g18310D	chrA01	-	9811452	9812586	165	0.001	0.001	0
BnaA01g18320D	chrA01	+	9818893	9822307	1884	0.001	0.001	0
BnaA01g18330D	chrA01	+	9822386	9823240	855	4.64193	5.58358	0.266466
BnaA01g18340D	chrA01	+	9824255	9833124	3379	7.52347	0.410673	-4.19534
BnaA01g18350D	chrA01	-	9833640	9835444	686	16.2329	16.3746	0.0125362
BnaA01g18360D	chrA01	-	9836117	9841180	2976	0.001	0.001	0
BnaA01g18370D	chrA01	+	9855405	9856432	378	0.001	0.001	0
BnaA01g18380D	chrA01	+	9860661	9862844	970	18.4881	18.0833	-0.0319378
BnaA01g18390D	chrA01	-	9863538	9864285	748	32.9121	34.1754	0.0543374
BnaA01g18400D	chrA01	+	9952215	9953700	1441	0.001	0.001	0
BnaA01g18410D	chrA01	-	9954087	9956174	1360	17.8143	21.0125	0.238214
BnaA01g18420D	chrA01	+	9962027	9962979	274	0.001	0.001	0
BnaA01g18430D	chrA01	+	9984883	9986954	1269	13.741	8.68366	-0.662112
BnaA01g18440D	chrA01	+	9988669	9990406	407	0.001	0.001	0
BnaA01g18450D	chrA01	+	9990480	9995016	2904	1.4182	2.0946	0.562615
BnaA01g18460D	chrA01	-	9995095	9996742	981	5.92445	4.39839	-0.429707
BnaA01g18470D	chrA01	-	9997136	9998659	1176	0.526019	0.815068	0.631806
BnaA01g18480D	chrA01	-	9998795	10003622	2968	0.001	0.001	0
BnaA01g18490D	chrA01	-	10008823	10009744	180	0.001	1.11747	10.126
BnaA01g18500D	chrA01	+	10010258	10010814	441	0.001	0.001	0
BnaA01g18510D	chrA01	+	10010957	10011814	705	0.001	0.001	0
BnaA01g18520D	chrA01	+	10018316	10019418	384	0.001	0.001	0
BnaA01g18530D	chrA01	+	10031751	10035166	1648	0.001	0.001	0
BnaA01g18540D	chrA01	+	10050927	10053771	2845	0.062124	0.184838	1.57304
BnaA01g18550D	chrA01	-	10059642	10061651	1110	6.10549	8.59467	0.493334
BnaA01g18560D	chrA01	+	10066534	10068279	827	0.001	0.001	0
BnaA01g18570D	chrA01	+	10071557	10073038	1482	0.595635	0.654719	0.136447
BnaA01g18580D	chrA01	-	10073176	10076844	2518	3.01638	2.25558	-0.419318
BnaA01g18590D	chrA01	+	10083616	10085926	1224	0.001	0.001	0
BnaA01g18600D	chrA01	+	10090415	10090528	114	0.001	0.001	0
BnaA01g18610D	chrA01	+	10098031	10099608	660	0.001	0.001	0
BnaA01g18620D	chrA01	-	10108405	10109951	852	0.001	0.001	0
BnaA01g18630D	chrA01	-	10112688	10114932	2175	4.4242	3.93246	-0.169985
BnaA01g18640D	chrA01	-	10122426	10126908	1608	4.84509	8.30659	0.777732
BnaA01g18650D	chrA01	+	10169510	10170979	1470	19.4156	26.7586	0.462785
BnaA01g18660D	chrA01	+	10171436	10172779	1344	0.390861	0.201108	-0.958685
BnaA01g18670D	chrA01	-	10175870	10177559	1207	0.689635	2.12058	1.62055
BnaA01g18680D	chrA01	-	10181442	10181735	294	0.783184	0.79588	0.0231996
BnaA01g18690D	chrA01	+	10187277	10189804	1910	3.55567	4.95936	0.480033
BnaA01g18700D	chrA01	+	10190655	10203053	3744	0.001	0.001	0
BnaA01g18710D	chrA01	+	10203160	10204528	1179	0.001	0.001	0
BnaA01g18720D	chrA01	+	10205784	10213655	2190	0.001	0.001	0
BnaA01g18730D	chrA01	-	10213817	10224101	7711	2.56312	1.15543	-1.14947
BnaA01g18740D	chrA01	-	10229860	10230735	876	42.7049	89.285	1.06401
BnaA01g18750D	chrA01	-	10251698	10253404	1082	2.44182	0.457576	-2.41587
BnaA01g18760D	chrA01	-	10257822	10258364	543	7.4809	5.83592	-0.358251
BnaA01g18770D	chrA01	+	10266966	10271798	2485	0.088757	0.683253	2.94449
BnaA01g18780D	chrA01	-	10272710	10281836	2541	0.001	0.001	0
BnaA01g18790D	chrA01	-	10283981	10287231	1644	0.001	0.001	0
BnaA01g18800D	chrA01	-	10299563	10301122	1032	0.001	0.001	0
BnaA01g18810D	chrA01	+	10302058	10303586	1032	0.001	0.001	0
BnaA01g18820D	chrA01	+	10303712	10307013	799	0.001	0.001	0
BnaA01g18830D	chrA01	-	10314795	10315137	120	0.001	0.001	0
BnaA01g18840D	chrA01	-	10316391	10318830	658	0.001	1.32402	10.3707
BnaA01g18850D	chrA01	+	10333966	10334973	1008	0.001	0.001	0
BnaA01g18860D	chrA01	+	10350255	10352219	1817	6.33725	6.49288	0.0350021
BnaA01g18870D	chrA01	-	10353231	10353665	435	0.78778	0.728485	-0.112894
BnaA01g18880D	chrA01	+	10353908	10356549	1369	0.001	0.001	0
BnaA01g18890D	chrA01	-	10356665	10357186	522	2.20082	1.91143	-0.203389
BnaA01g18900D	chrA01	-	10357370	10358014	567	0.676365	1.21945	0.850352
BnaA01g18910D	chrA01	-	10371621	10371941	321	0.001	0.001	0
BnaA01g18920D	chrA01	-	10385687	10387292	792	19.3734	18.5601	-0.0618692
BnaA01g18930D	chrA01	+	10387518	10391497	2116	2.18816	0.370986	-2.56028
BnaA01g18940D	chrA01	-	10393334	10394666	1333	2.65917	4.21506	0.664579
BnaA01g18950D	chrA01	-	10398503	10399765	1002	0.001	0.001	0
BnaA01g18960D	chrA01	+	10416162	10419574	2029	1.10482	0.867698	-0.348549
BnaA01g18970D	chrA01	-	10419900	10424889	4683	2.25705	5.2303	1.21246
BnaA01g18980D	chrA01	-	10439234	10446368	1255	0.001	0.001	0
BnaA01g18990D	chrA01	-	10462068	10464070	1627	20.5002	24.8567	0.277999
BnaA01g19000D	chrA01	+	10467887	10470169	1065	0.001	0.001	0
BnaA01g19010D	chrA01	+	10484862	10486669	868	0.687543	0.001	-9.42531
BnaA01g19020D	chrA01	+	10503869	10507507	1551	0.001	0.001	0
BnaA01g19030D	chrA01	-	10508954	10511272	1014	11.258	0.001	-13.4587
BnaA01g19040D	chrA01	-	10512287	10513794	1028	0.001	0.171785	7.42446
BnaA01g19050D	chrA01	+	10520953	10526012	2766	0.001	0.001	0
BnaA01g19060D	chrA01	+	10537815	10538315	408	0.001	0.001	0
BnaA01g19070D	chrA01	+	10556411	10556789	84	0.001	0.001	0
BnaA01g19080D	chrA01	-	10579016	10580015	779	0.001	0.275016	8.10337
BnaA01g19090D	chrA01	+	10606439	10609239	1439	0.231606	0.032964	-2.81271
BnaA01g19100D	chrA01	+	10610043	10613157	958	73.6135	70.2749	-0.0669615
BnaA01g19110D	chrA01	-	10617211	10618297	695	0.001	1.2586	10.2976
BnaA01g19120D	chrA01	+	10622394	10623977	1245	21.2746	23.4621	0.141205
BnaA01g19130D	chrA01	+	10633434	10636985	1449	0.608975	0.69209	0.184577
BnaA01g19140D	chrA01	+	10650906	10651951	975	0.001	0.651616	9.34788
BnaA01g19150D	chrA01	-	10653192	10654607	799	25.0146	21.4685	-0.220549
BnaA01g19160D	chrA01	+	10672483	10673710	1065	13.4668	10.1416	-0.409128
BnaA01g19170D	chrA01	-	10683288	10685408	1748	2.13922	1.1361	-0.913003
BnaA01g19180D	chrA01	-	10690403	10692994	2202	0.080265	0.441087	2.45822
BnaA01g19190D	chrA01	-	10696107	10698698	2073	0.001	0.001	0
BnaA01g19200D	chrA01	-	10738857	10741436	2055	0.344024	0.863136	1.32708
BnaA01g19210D	chrA01	+	10761777	10763139	1363	4.46863	4.19643	-0.0906718
BnaA01g19220D	chrA01	+	10774428	10777495	1356	0.001	0.001	0
BnaA01g19230D	chrA01	-	10787601	10791817	2508	2.00121	4.86715	1.28221
BnaA01g19240D	chrA01	+	10795128	10799354	1548	0.001	0.001	0
BnaA01g19250D	chrA01	+	10811970	10813103	1134	0.001	0.545048	9.09024
BnaA01g19260D	chrA01	+	10814121	10817834	3032	1.70785	0.730151	-1.22591
BnaA01g19270D	chrA01	-	10817942	10820161	1270	3.04203	1.09186	-1.47824
BnaA01g19280D	chrA01	+	10827138	10829789	1497	2.14936	1.91433	-0.167067
BnaA01g19290D	chrA01	-	10830022	10831119	730	0.726339	0.001	-9.5045
BnaA01g19300D	chrA01	+	10832797	10835239	1510	32.5039	34.5907	0.0897726
BnaA01g19310D	chrA01	+	10837271	10838483	922	0.001	0.001	0
BnaA01g19320D	chrA01	+	10841553	10847940	577	0.610924	2.75282	2.17185
BnaA01g19330D	chrA01	-	10864735	10868835	2766	6.09554	6.46553	0.0850153
BnaA01g19340D	chrA01	+	10875403	10877892	971	0.287333	0.24019	-0.258548
BnaA01g19350D	chrA01	+	10880348	10883199	502	0.688505	0.879459	0.353149
BnaA01g19360D	chrA01	+	10887634	10888652	747	0.001	0.001	0
BnaA01g19370D	chrA01	-	10889656	10891033	210	0.001	0.001	0
BnaA01g19380D	chrA01	+	10896505	10899186	2571	0.001	0.001	0
BnaA01g19390D	chrA01	-	10900014	10903368	2604	6.72145	6.70823	-0.0028412
BnaA01g19400D	chrA01	-	10903727	10904885	978	0.361436	0.001	-8.4976
BnaA01g19410D	chrA01	-	10905052	10905817	624	11.0795	8.6301	-0.360438
BnaA01g19420D	chrA01	+	10908758	10909192	360	0.001	0.001	0
BnaA01g19430D	chrA01	+	10909373	10911986	2007	0.001	0.001	0
BnaA01g19440D	chrA01	+	10912768	10913991	1074	1.35482	1.21457	-0.157656
BnaA01g19450D	chrA01	-	10915815	10920186	2073	0.001	0.003939	1.97783
BnaA01g19460D	chrA01	-	10927903	10929412	1270	14.8855	17.0771	0.198154
BnaA01g19470D	chrA01	-	10932353	10933977	1113	0.001	0.001	0
BnaA01g19480D	chrA01	+	10940703	10941539	837	0.070388	0.001	-6.13726
BnaA01g19490D	chrA01	-	10941657	10942410	468	0.001	0.001	0
BnaA01g19500D	chrA01	-	10944512	10946616	1619	0.001	0.1496	7.22497
BnaA01g19510D	chrA01	-	10976337	10977718	928	0.001	0.001	0
BnaA01g19520D	chrA01	-	10978759	10978866	108	1.46376	1.51705	0.0515857
BnaA01g19530D	chrA01	-	10978993	10979480	408	1.22194	0.001	-10.255
BnaA01g19540D	chrA01	-	10979697	10982864	1600	5.12032	7.35937	0.523349
BnaA01g19550D	chrA01	+	10984649	10985744	940	0.001	0.001	0
BnaA01g19560D	chrA01	+	10987136	10988935	1521	0.001	0.001	0
BnaA01g19570D	chrA01	-	10989259	10990807	1350	0.001	0.001	0
BnaA01g19580D	chrA01	+	10992964	10993715	656	0.001	0.001	0
BnaA01g19590D	chrA01	+	10995230	10996312	1083	12.2121	13.5895	0.154177
BnaA01g19600D	chrA01	-	10998448	10999085	459	0.001	0.001	0
BnaA01g19610D	chrA01	-	10999166	10999628	153	0.001	0.043555	5.44477
BnaA01g19620D	chrA01	+	11002070	11009306	3309	0.001	0.001	0
BnaA01g19630D	chrA01	-	11012965	11014379	851	0.001	0.001	0
BnaA01g19640D	chrA01	+	11040880	11042711	1103	2.20033	2.16319	-0.0245615
BnaA01g19650D	chrA01	-	11046055	11047311	1179	1.46494	1.87064	0.352686
BnaA01g19660D	chrA01	-	11053425	11056332	1993	0.001	0.001	0
BnaA01g19670D	chrA01	-	11056399	11057118	720	0.001	0.001	0
BnaA01g19680D	chrA01	-	11065464	11066171	708	0.535331	0.374143	-0.516841
BnaA01g19690D	chrA01	+	11078375	11080170	363	0.001	0.001	0
BnaA01g19700D	chrA01	+	11105822	11107063	1019	2.16327	1.67237	-0.37132
BnaA01g19710D	chrA01	+	11111330	11112772	1181	7.98243	6.77207	-0.237232
BnaA01g19720D	chrA01	+	11118579	11120703	1322	0.001	0.001	0
BnaA01g19730D	chrA01	-	11171714	11172356	297	0.001	0.001	0
BnaA01g19740D	chrA01	-	11187082	11189064	638	0.001	1.45155	10.5034
BnaA01g19750D	chrA01	+	11214769	11217808	1322	0.517235	1.90982	1.88455
BnaA01g19760D	chrA01	+	11247744	11251074	855	0.001	0.001	0
BnaA01g19770D	chrA01	+	11254111	11254761	651	0.001	0.001	0
BnaA01g19780D	chrA01	+	11256799	11258033	231	0.001	0.001	0
BnaA01g19790D	chrA01	-	11274037	11279544	3736	5.80876	4.90018	-0.245396
BnaA01g19800D	chrA01	+	11302933	11303178	246	2.88983	5.34811	0.888047
BnaA01g19810D	chrA01	+	11333300	11336395	3037	0.001	0.001	0
BnaA01g19820D	chrA01	+	11339556	11340301	369	0.001	0.001	0
BnaA01g19830D	chrA01	-	11342009	11346343	2643	0.601848	2.09126	1.7969
BnaA01g19840D	chrA01	+	11436966	11448894	747	0.001	0.001	0
BnaA01g19850D	chrA01	+	11464958	11467265	1386	0.001	0.001	0
BnaA01g19860D	chrA01	+	11483403	11484593	763	0.001	0.001	0
BnaA01g19870D	chrA01	+	11512472	11514458	1987	22.4466	23.2024	0.0477763
BnaA01g19880D	chrA01	+	11570349	11572195	1214	0.001	2.73463	11.4171
BnaA01g19890D	chrA01	-	11572676	11574047	1293	1.04125	0.001	-10.0241
BnaA01g19900D	chrA01	+	11574980	11575396	417	0.001	0.001	0
BnaA01g19910D	chrA01	-	11575596	11575778	183	0.001	0.001	0
BnaA01g19920D	chrA01	-	11576877	11578065	1113	4.83629	7.72704	0.676015
BnaA01g19930D	chrA01	+	11586456	11587253	621	0.001	0.001	0
BnaA01g19940D	chrA01	-	11591395	11592846	1356	0.223442	0.364496	0.706003
BnaA01g19950D	chrA01	-	11592897	11593974	939	0.330845	0.576207	0.800432
BnaA01g19960D	chrA01	-	11597425	11598618	1134	0.311715	0.001	-8.28408
BnaA01g19970D	chrA01	-	11599563	11602068	2056	4.06794	3.57158	-0.187739
BnaA01g19980D	chrA01	-	11602176	11602626	327	0.001	0.001	0
BnaA01g19990D	chrA01	-	11611572	11613080	1263	0.001	0.001	0
[truncated: 121,766 more rows]

## Sheet: A. thaliana
Ath ID	Chromosome	Strand	Start	End	Length	ath mock fpkm	ath inf fpkm	ath log2 fc
AT1G01010.1	1	+	3631	5899	1688	25.4375	26.1696	0.0409333
AT1G01020.1	1	-	5928	8737	1623	0.295573	0.11666	-1.3412
AT1G01020.2	1	-	6790	8737	1085	1.38424	1.96265	0.503705
AT1G01030.1	1	-	11649	13714	1905	0.921642	0.399153	-1.20726
AT1G01040.1	1	+	23146	31227	6251	0.239173	1.39435	2.54346
AT1G01040.2	1	+	23416	31120	5877	1.32915	0.001	-10.3763
AT1G01046.1	1	+	28500	28706	207	0.376787	0.026681	-3.81986
AT1G01050.1	1	-	31170	33153	976	18.5081	70.0345	1.91991
AT1G01060.1	1	-	33666	37840	2704	14.273	8.52111	-0.74418
AT1G01060.2	1	-	33666	37780	2814	2.6054	2.8485	0.128696
AT1G01060.3	1	-	33379	37757	2517	1.2878	2.92202	1.18206
AT1G01060.4	1	-	33666	37780	2641	0.682416	1.24823	0.871159
AT1G01060.5	1	-	33967	37871	2722	0.46048	0.097839	-2.23466
AT1G01070.1	1	-	38752	40944	1311	19.2341	30.1485	0.648421
AT1G01070.2	1	-	38752	40927	1433	2.27665	10.7868	2.24429
AT1G01073.1	1	+	44677	44787	111	0.001	0.001	0
AT1G01080.1	1	-	45296	47019	1319	3.54636	4.5067	0.345734
AT1G01080.2	1	-	45296	47019	1322	0.545763	0.125087	-2.12534
AT1G01090.1	1	-	47485	49286	1627	101.74	67.1427	-0.599581
AT1G01100.1	1	-	50090	51108	587	30.152	7.66904	-1.97514
AT1G01100.2	1	-	50075	51199	631	13.1827	66.2107	2.32842
AT1G01100.3	1	-	50090	51197	566	4.90712	10.7651	1.13341
AT1G01100.4	1	-	50090	51187	607	4.93412	5.07459	0.0404988
AT1G01110.1	1	+	52869	54685	1439	0.812417	0.452056	-0.845719
AT1G01110.2	1	+	52239	54692	1782	1.39924	0.355291	-1.97757
AT1G01115.1	1	+	56624	56740	117	0.001	0.001	0
AT1G01120.1	1	-	57269	59167	1899	54.832	41.2492	-0.41065
AT1G01130.1	1	-	61905	63811	375	3.04917	2.07235	-0.55715
AT1G01140.1	1	-	64166	67625	1689	1.46965	1.81566	0.305028
AT1G01140.2	1	-	64167	67625	1694	0.001393	0.001	-0.478195
AT1G01140.3	1	-	64167	67625	1700	0.007052	0.001	-2.81803
AT1G01150.1	1	-	70115	72138	1178	0.035007	0.001	-5.12957
AT1G01160.1	1	+	72339	74096	1045	34.5645	32.1452	-0.104686
AT1G01160.2	1	+	72357	74096	1129	0.575851	0.345405	-0.737407
AT1G01170.1	1	-	73931	74737	515	30.1261	23.2451	-0.374087
AT1G01170.2	1	-	73931	74731	503	1.35883	5.55318	2.03095
AT1G01180.1	1	+	75583	76758	1176	25.385	9.39499	-1.43401
AT1G01183.1	1	-	78932	79032	101	0.685331	0.587806	-0.221461
AT1G01190.1	1	-	83045	84864	1608	35.6107	9.78593	-1.86353
AT1G01200.1	1	-	86515	88213	982	6.20768	3.611	-0.781655
AT1G01210.1	1	+	88898	89745	616	24.6203	26.941	0.129954
AT1G01220.1	1	+	91376	95651	3532	5.63499	2.998	-0.910411
AT1G01225.1	1	+	95987	97407	1025	5.29709	6.21974	0.231655
AT1G01230.1	1	+	97456	99240	832	44.0003	44.7454	0.0242252
AT1G01240.1	1	+	99922	101834	1288	15.241	12.0907	-0.334062
AT1G01240.2	1	+	100031	101834	1368	4.60172	2.87603	-0.678092
AT1G01240.3	1	+	99894	101834	1941	2.90983	2.1923	-0.408486
AT1G01250.1	1	-	104491	105330	840	0.001	0.001	0
AT1G01260.1	1	+	109032	111609	2578	4.44988	0.040526	-6.77877
AT1G01260.2	1	+	109076	111535	2378	1.05719	0.001	-10.046
AT1G01260.3	1	+	108946	111597	2577	3.23613	6.40977	0.986001
AT1G01270.1	1	-	111890	111961	72	0.001	0.001	0
AT1G01280.1	1	+	112263	113947	1602	0.001	0.001	0
AT1G01290.1	1	+	114286	115549	1079	4.90855	4.21741	-0.218941
AT1G01290.2	1	+	114286	116108	1017	6.21221	4.5622	-0.445376
AT1G01300.1	1	+	116943	118764	1822	23.0651	13.925	-0.728037
AT1G01305.1	1	+	119397	119997	601	0.001	0.001	0
AT1G01310.1	1	+	120154	121130	977	0.270539	0.35978	0.411278
AT1G01320.1	1	-	121124	130570	6015	0.001	0.001	0
AT1G01320.2	1	-	121067	130577	6049	0.019021	0.029515	0.633855
AT1G01340.1	1	-	132328	135322	2411	0.28383	0.101516	-1.48332
AT1G01340.2	1	-	132330	135831	2397	20.5711	16.0878	-0.354647
AT1G01350.1	1	+	136124	138162	1400	18.7692	20.9964	0.161779
AT1G01355.1	1	+	138513	139568	687	0.036053	0.001	-5.17205
AT1G01360.1	1	+	141971	143183	1000	43.2234	28.8759	-0.581948
AT1G01370.1	1	+	143564	145650	909	1.78104	4.86438	1.44953
AT1G01370.2	1	+	143715	145684	879	2.01068	0.396658	-2.34171
AT1G01380.1	1	+	147153	147942	568	5.85583	8.84819	0.595511
AT1G01390.1	1	-	148120	149806	1687	0.081698	0.06416	-0.348627
AT1G01400.1	1	-	150689	152210	1145	0.001	0.001	0
AT1G01410.1	1	+	153113	154198	1086	0.001	0.001	0
AT1G01420.1	1	-	154492	156011	1520	2.09326	0.596352	-1.81151
AT1G01430.1	1	-	156801	158655	1642	11.2121	5.02295	-1.15845
AT1G01440.1	1	-	159856	162572	2221	12.667	6.25795	-1.01731
AT1G01448.1	1	+	163431	166239	2119	3.83171	0.805448	-2.25013
AT1G01448.2	1	+	163432	164687	1034	0.005817	0.002101	-1.4692
AT1G01448.3	1	+	163419	164576	652	0.001	0.230199	7.84674
AT1G01450.1	1	-	164105	165517	1413	0.887105	0.333145	-1.41295
AT1G01453.1	1	-	166589	167842	1112	1.13637	1.72647	0.60339
AT1G01453.2	1	-	166618	167842	1225	0.057044	0.046431	-0.296987
AT1G01460.1	1	+	168723	171165	1452	0.001	0.035787	5.16136
AT1G01470.1	1	-	172146	172948	727	89.3425	182.217	1.02824
AT1G01471.1	1	+	173251	173466	216	0.001	0.001	0
AT1G01480.1	1	+	175782	178400	1920	1.38603	26.2191	4.24159
AT1G01480.2	1	+	176141	178400	1735	0.13569	0.539027	1.99004
AT1G01490.1	1	-	180120	182358	1107	70.0129	112.616	0.685714
AT1G01490.2	1	-	180059	182293	986	9.44156	19.064	1.01376
AT1G01500.1	1	+	185133	186923	1461	8.30059	11.9055	0.520337
AT1G01510.1	1	+	187211	190056	2155	23.846	15.0679	-0.662268
AT1G01520.1	1	+	190596	192139	864	0.140179	0.277695	0.986231
AT1G01530.1	1	-	192640	193670	752	0.001	0.001	0
AT1G01540.1	1	+	195812	198635	1908	7.60147	3.16162	-1.26561
AT1G01540.2	1	+	195780	198684	1920	14.7747	7.48107	-0.981815
AT1G01550.1	1	+	199639	201775	1460	147.061	187.252	0.348559
AT1G01550.2	1	+	199791	201775	1434	18.3074	54.2891	1.56824
AT1G01560.1	1	+	202136	204335	1710	0.312985	0.225475	-0.473126
AT1G01560.2	1	+	202136	204189	1319	5.30302	2.85081	-0.895445
AT1G01570.1	1	+	205176	207435	1437	2.2748	0.459368	-2.30802
AT1G01580.1	1	+	209395	213041	2409	9.98741	1.17027	-3.09327
AT1G01590.1	1	+	214229	217304	2115	0.001	0.001	0
AT1G01600.1	1	+	218994	221286	2163	3.8783	3.35409	-0.209501
AT1G01610.1	1	-	221691	224340	1856	50.22	39.1336	-0.359852
AT1G01620.1	1	-	225665	227302	1308	708.446	44.5408	-3.99146
AT1G01620.2	1	-	225665	227302	1279	0.001	0.001	0
AT1G01630.1	1	+	229013	230917	1203	39.1066	39.227	0.0044339
AT1G01640.1	1	-	230994	232508	918	41.5862	36.2644	-0.197548
AT1G01640.2	1	-	230994	232322	883	0.644464	0.013324	-5.596
AT1G01650.1	1	-	232841	237817	2140	23.3703	14.1806	-0.720761
AT1G01650.2	1	-	232841	237817	2220	0.096664	1.47856	3.93507
AT1G01660.1	1	-	240057	242608	1707	0.230201	0.03181	-2.85534
AT1G01670.1	1	-	242843	245988	1411	2.197	1.40953	-0.640327
AT1G01680.1	1	-	246411	248367	965	3.08926	5.64846	0.870594
AT1G01690.1	1	+	249141	252462	1692	0.848301	0.595597	-0.51024
AT1G01695.1	1	+	252947	254495	1302	0.033051	0.166822	2.33554
AT1G01700.1	1	-	259495	261474	1458	1.12343	0.637729	-0.816899
AT1G01710.1	1	+	262828	267771	2492	0.944406	0.77135	-0.292022
AT1G01720.1	1	+	268330	269819	1316	106.543	246.63	1.21092
AT1G01725.1	1	-	269792	270775	453	49.0818	35.0727	-0.484838
AT1G01730.1	1	+	270956	272061	910	45.4882	51.4295	0.177101
AT1G01740.1	1	-	272111	274569	1648	0.243478	2.01285	3.04738
AT1G01740.2	1	-	272111	274569	1688	0.970131	1.8104	0.900054
AT1G01750.1	1	+	275366	276310	769	23.3996	8.9581	-1.38522
AT1G01760.1	1	-	276266	278448	1312	1.72666	0.910249	-0.923647
AT1G01770.1	1	+	278615	282891	2362	0.002596	0.002185	-0.248657
AT1G01780.1	1	+	282761	284245	939	5.80345	10.3255	0.831233
AT1G01790.1	1	+	284610	291094	3892	0.487166	0.001	-8.92827
AT1G01800.1	1	+	293342	295040	1094	51.1379	60.0719	0.232298
AT1G01800.2	1	+	293342	295040	1098	0.201409	0.192643	-0.0641984
AT1G01810.1	1	+	295221	295859	639	0.934646	5.94868	2.67008
AT1G01820.1	1	-	296001	298120	1048	73.8864	87.1739	0.238588
AT1G01830.1	1	-	298535	300729	2108	0.809403	0.310442	-1.38253
AT1G01830.2	1	-	298535	300846	2139	0.450772	0.300702	-0.584063
AT1G01830.3	1	-	298535	302315	2438	1.59071	0.454605	-1.80699
AT1G01840.1	1	+	303537	304358	822	2.11619	1.58546	-0.416567
AT1G01860.1	1	-	304133	306287	1350	2.17485	2.19876	0.0157749
AT1G01870.1	1	+	306384	306456	73	0.001	0.001	0
AT1G01880.1	1	-	306480	309109	1996	1.03852	1.01985	-0.0261679
AT1G01880.2	1	-	306480	309109	1993	0.001	0.001	0
AT1G01890.1	1	-	309275	309347	73	0.001	0.001	0
AT1G01900.1	1	+	310316	313130	2460	3.46758	2.31623	-0.582153
AT1G01910.1	1	-	313215	315902	1365	0.281952	0.933441	1.72711
AT1G01910.2	1	-	313229	315902	1499	31.4108	36.3116	0.209168
AT1G01910.3	1	-	313210	315902	1519	0.103638	0.066081	-0.649246
AT1G01910.4	1	-	313101	315902	1513	0.515996	1.89345	1.87558
AT1G01910.5	1	-	313229	315902	1374	0.698373	0.001	-9.44785
AT1G01920.1	1	+	316187	319644	1873	0.042127	0.001	-5.39667
AT1G01920.2	1	+	316128	319650	1863	7.01182	3.67422	-0.932351
AT1G01930.1	1	-	319836	322860	1999	7.46631	6.38322	-0.226111
AT1G01940.1	1	+	323027	324917	736	21.524	59.5584	1.46836
AT1G01950.1	1	+	325379	330619	2995	0.461987	4.59598	3.31445
AT1G01950.2	1	+	325379	330619	2944	0.001	0.001	0
AT1G01950.3	1	+	325379	330619	3058	0.001	0.001	0
AT1G01960.1	1	-	330588	337582	5495	19.8571	8.33754	-1.25196
AT1G01970.1	1	+	338291	340077	1649	4.24155	3.16683	-0.421555
AT1G01980.1	1	-	340172	341999	1828	0.016922	0.001	-4.08083
AT1G01990.1	1	-	343166	344341	1176	12.7223	13.2271	0.0561364
AT1G02000.1	1	+	345812	347592	1781	12.8201	11.622	-0.14155
AT1G02010.1	1	+	347891	352480	2460	3.41507	1.20359	-1.50457
AT1G02010.2	1	+	347974	352303	2161	0.001	0.001	0
AT1G02020.1	1	-	352637	354969	2258	2.9059	1.81366	-0.68008
AT1G02020.2	1	-	352637	354969	2333	0.272784	0.114426	-1.25334
AT1G02030.1	1	-	355321	357258	1938	0.652457	0.858309	0.395614
AT1G02040.1	1	-	358104	359078	975	0.261024	0.207734	-0.329445
AT1G02050.1	1	-	359117	360518	1312	0.520912	2.02806	1.96099
AT1G02060.1	1	-	360918	363094	2177	3.77314	0.065532	-5.84742
AT1G02065.1	1	+	365209	367340	1609	0.001	0.001	0
AT1G02065.2	1	+	365567	367340	1648	0.001	0.001	0
AT1G02070.1	1	-	370257	370967	604	1.00123	0.355911	-1.49218
AT1G02074.1	1	+	372064	372210	147	0.001	0.001	0
AT1G02080.1	1	+	373335	386847	7461	0.001	0.001	0
AT1G02080.2	1	+	373501	386846	7491	13.4686	8.37392	-0.68562
AT1G02090.1	1	-	387277	389647	1064	19.1048	28.7743	0.590844
AT1G02090.2	1	-	387278	389647	1046	5.4087	17.091	1.65989
AT1G02090.3	1	-	387281	389647	1655	11.3535	21.9315	0.949868
AT1G02100.1	1	+	389812	392816	1431	0.002281	0.851732	8.54459
AT1G02100.2	1	+	389821	392796	1326	5.29356	2.86702	-0.884686
AT1G02100.3	1	+	389823	392811	1335	0.073304	0.017944	-2.03039
AT1G02110.1	1	+	392831	395528	2314	12.8866	7.08087	-0.863875
AT1G02120.1	1	+	395761	399897	1974	49.8042	32.9205	-0.597282
AT1G02130.1	1	-	400035	401882	1021	64.3853	77.6491	0.270238
AT1G02136.1	1	-	402693	402961	192	0.001	0.001	0
AT1G02140.1	1	-	403190	404456	785	188.526	246.915	0.389252
AT1G02145.1	1	+	404600	408619	1643	0.584106	0.001	-9.19009
AT1G02145.2	1	+	404600	408619	1361	0.001	0.001	0
AT1G02145.3	1	+	404600	408619	1655	6.18365	3.03195	-1.02821
AT1G02145.4	1	+	404600	408619	1724	0.995121	1.45999	0.55302
AT1G02150.1	1	+	408622	410611	1910	12.9976	9.17398	-0.502626
AT1G02160.1	1	+	410748	411597	485	50.6095	56.5101	0.159102
AT1G02160.2	1	+	410748	411597	567	6.70332	7.80299	0.219152
AT1G02170.1	1	+	411779	413554	1336	29.7319	35.0693	0.238199
AT1G02180.1	1	-	413522	414645	918	4.26885	3.75686	-0.184319
AT1G02190.1	1	+	415079	418010	2173	0.001	0.001	0
AT1G02190.2	1	+	415079	418010	2161	0.001	0.001	0
AT1G02205.1	1	+	418767	422437	2357	0.001	0.7356	9.52278
AT1G02205.2	1	+	418767	422438	2213	0.259497	0.050438	-2.36313
AT1G02205.3	1	+	418748	422258	2067	0.001	0.001	0
AT1G02210.1	1	-	427548	427811	264	0.001	0.001	0
AT1G02220.1	1	-	428814	430647	1353	22.3759	99.5013	2.15277
AT1G02228.1	1	-	433031	433819	789	0.001	0.001	0
AT1G02230.1	1	-	435174	436776	1081	2.03039	4.20975	1.05198
AT1G02250.1	1	-	437951	439559	1089	0.299667	0.657522	1.13368
AT1G02260.1	1	-	440441	442877	2146	3.81145	1.24311	-1.61638
AT1G02270.1	1	-	443149	446235	1645	10.9863	7.96175	-0.464546
AT1G02280.1	1	-	448463	450425	1173	25.2222	15.792	-0.675498
AT1G02280.2	1	-	448469	450426	1161	0.477707	0.636932	0.415013
AT1G02290.1	1	-	450527	452737	1695	5.63891	4.31242	-0.386919
AT1G02300.1	1	+	453288	455463	1227	3.93257	1.13977	-1.78673
AT1G02305.1	1	+	455688	458164	1407	9.89199	97.8998	3.30697
AT1G02310.1	1	-	458133	460696	1390	3.75349	4.50678	0.263865
AT1G02320.1	1	+	461828	461974	147	0.306276	0.249954	-0.29317
AT1G02330.1	1	-	462075	463612	1058	29.8717	33.4392	0.162762
AT1G02335.1	1	-	463855	464924	832	47.4675	35.1147	-0.434864
AT1G02340.1	1	-	465718	467844	1253	11.3688	2.1411	-2.40866
AT1G02350.1	1	+	469818	470693	423	0.138394	0.036556	-1.9206
AT1G02360.1	1	-	471990	473160	1011	102.734	63.0053	-0.705375
AT1G02370.1	1	+	474500	476511	1758	7.38948	8.6442	0.22626
AT1G02380.1	1	+	477000	478971	1121	2.13943	2.59118	0.276384
AT1G02390.1	1	+	480852	483292	1791	0.836574	0.512686	-0.706418
AT1G02391.1	1	-	483764	483919	156	0.001	0.001	0
AT1G02400.1	1	+	486801	489577	1339	20.5484	35.1562	0.774751
AT1G02405.1	1	-	489979	490505	527	0.321677	0.557773	0.794065
AT1G02410.1	1	+	490925	492926	1176	13.0829	20.9513	0.679359
AT1G02420.1	1	+	493683	495158	1476	3.03008	1.63661	-0.888641
AT1G02430.1	1	-	495050	496062	698	4.48161	1.74978	-1.35685
AT1G02440.1	1	-	496586	497479	573	1.30314	0.175616	-2.8915
AT1G02450.1	1	-	497976	498516	541	0.594153	0.552037	-0.10607
AT1G02460.1	1	-	504673	507204	1805	2.52461	0.424588	-2.57193
AT1G02470.1	1	-	511765	513624	865	0.128119	0.282906	1.14284
AT1G02470.2	1	-	511765	513611	855	0.071285	0.001	-6.15553
AT1G02475.1	1	-	513843	515404	929	3.26712	11.7016	1.84062
AT1G02480.1	1	+	515494	515566	73	0.001	0.001	0
AT1G02490.1	1	+	516618	516734	117	0.195022	0.181001	-0.107639
AT1G02500.1	1	+	518251	520437	1530	589.402	414.459	-0.508022
AT1G02500.2	1	+	518254	520437	1530	55.8223	51.7475	-0.109353
AT1G02510.1	1	-	520498	521668	1086	0.001	0.001	0
AT1G02520.1	1	+	523651	528745	3871	8.69554	8.42436	-0.0457085
AT1G02530.1	1	+	529795	534677	3998	0.155092	0.159587	0.0412189
AT1G02540.1	1	-	534827	535699	873	0.001	0.001	0
AT1G02550.1	1	+	536483	537211	729	0.001	0.001	0
AT1G02560.1	1	+	537860	540109	1341	40.1436	45.9633	0.19531
AT1G02570.1	1	+	541335	542240	906	1.90814	4.96235	1.37886
AT1G02575.1	1	+	543110	544007	898	1.6337	0.001	-10.6739
AT1G02580.1	1	+	544783	549202	2291	0.412715	0.139648	-1.56335
AT1G02590.1	1	-	552138	552761	270	0.001	0.001	0
AT1G02600.1	1	+	552640	552711	72	0.001	0.001	0
AT1G02610.1	1	-	553050	555994	937	10.0544	14.6935	0.547347
AT1G02620.1	1	+	557092	557986	687	0.133745	0.001	-7.06334
AT1G02630.1	1	-	560610	562424	1609	0.071382	0.001	-6.15749
AT1G02630.2	1	-	560610	562382	1435	0.001	0.001	0
AT1G02640.1	1	+	564205	567769	2584	27.466	5.98862	-2.19735
AT1G02650.1	1	+	568704	570418	1542	0.16076	0.176071	0.131249
AT1G02660.1	1	-	571955	574981	2609	2.95415	2.75214	-0.102189
AT1G02670.1	1	+	576046	580299	2037	0.178602	0.069012	-1.37183
AT1G02680.1	1	+	580625	582310	907	16.2787	17.8078	0.129519
AT1G02681.1	1	+	582413	582922	510	0.001	0.106471	6.73432
AT1G02690.1	1	+	584260	587219	1937	19.5475	18.9341	-0.0459978
AT1G02690.2	1	+	584260	587219	1940	0.001	0.006608	2.72421
AT1G02700.1	1	+	588329	589480	1030	0.380318	0.24444	-0.637726
AT1G02710.1	1	-	589706	589996	291	1.07302	1.40074	0.384513
AT1G02720.1	1	+	591826	594236	1775	3.88241	2.21749	-0.808026
AT1G02720.2	1	+	591826	593289	1464	0.498706	0.175944	-1.50307
AT1G02730.1	1	-	594573	598657	3854	6.47237	3.29428	-0.97433
AT1G02740.1	1	-	599416	602038	1319	7.94054	8.62782	0.119759
AT1G02750.1	1	+	602497	604292	1000	21.8432	73.0486	1.74167
AT1G02750.2	1	+	602601	604272	828	0.001	0.001	0
AT1G02760.1	1	+	604402	604474	73	0.001	0.001	0
AT1G02770.1	1	-	604873	606693	1218	0.206751	3.00688	3.8623
AT1G02780.1	1	-	607808	609465	1031	871.69	1098.08	0.333101
AT1G02790.1	1	-	610391	612324	1658	0.001	0.032751	5.03347
AT1G02800.1	1	-	613216	616191	1764	0.001	0.105374	6.71938
AT1G02810.1	1	+	618265	620480	1906	20.4471	8.25645	-1.30831
AT1G02813.1	1	+	620678	621289	612	0.075068	0.443631	2.56309
AT1G02816.1	1	+	621461	622469	1009	22.1309	31.2189	0.496361
AT1G02820.1	1	-	623765	624475	615	0.298806	3.24743	3.44202
AT1G02830.1	1	-	625145	625608	384	0.119639	0.118782	-0.0103715
AT1G02840.1	1	+	626741	629819	1241	49.1675	29.5317	-0.735442
AT1G02840.2	1	+	626780	629819	1555	24.2017	27.839	0.201998
AT1G02840.3	1	+	626741	629819	1237	7.05368	22.7657	1.69041
AT1G02850.1	1	+	630505	633259	1651	16.3585	92.6879	2.50234
AT1G02850.2	1	+	630505	633259	1732	2.20802	6.7075	1.60302
AT1G02850.3	1	+	630505	633259	1660	1.24221	3.04566	1.29384
AT1G02850.4	1	+	630505	633259	1804	1.10831	4.27266	1.94677
AT1G02850.5	1	+	630505	633259	1801	5.20333	23.2186	2.15777
AT1G02860.1	1	+	635144	637262	1517	22.5841	16.5751	-0.446288
AT1G02860.2	1	+	635144	637262	1511	0.514463	0.001	-9.00692
AT1G02870.1	1	-	637214	638677	843	26.3116	46.5367	0.822669
AT1G02880.1	1	-	642752	644521	1361	14.4728	18.5335	0.356793
AT1G02880.2	1	-	642752	644903	1406	0.001	0.001	0
AT1G02880.3	1	-	642752	644539	1169	5.94971	7.38524	0.311826
AT1G02880.4	1	-	642752	644532	1167	12.0677	8.88042	-0.442456
AT1G02890.1	1	-	645092	651907	4131	25.0175	19.6777	-0.346376
AT1G02890.2	1	-	645092	651907	4047	0.001	0.608542	9.24921
AT1G02900.1	1	-	653765	654343	579	295.844	245.837	-0.267134
AT1G02910.1	1	-	655577	658148	1557	11.636	5.59605	-1.05612
AT1G02920.1	1	-	658657	659771	925	846.188	228.65	-1.88784
AT1G02930.1	1	-	661177	662427	1049	138.156	274.461	0.990309
AT1G02930.2	1	-	661309	662456	866	0.001	0.001	0
AT1G02940.1	1	-	663079	664128	771	0.001	0.001	0
AT1G02950.1	1	-	665168	666451	903	20.2153	24.6382	0.285445
AT1G02950.2	1	-	665168	666452	910	0.744687	3.15653	2.08363
AT1G02950.3	1	-	665152	666451	904	0.032005	0.05435	0.763983
AT1G02950.4	1	-	665168	666451	913	0.001	0.001	0
AT1G02952.1	1	+	665354	666367	422	0.19124	0.001	-7.57924
AT1G02960.1	1	-	666872	669837	1583	1.6418	0.392861	-2.06318
AT1G02960.2	1	-	666872	669837	1610	0.903365	0.209638	-2.10741
AT1G02960.3	1	-	666872	669805	1642	2.46287	0.884549	-1.47733
AT1G02965.1	1	-	671661	672814	489	0.001	0.001	0
AT1G02970.1	1	+	673306	676378	1856	1.9179	1.228	-0.643214
AT1G02980.1	1	+	677869	681310	2327	0.001	7.33092	12.8398
AT1G02990.1	1	-	681396	687315	4426	0.001	0.001	0
AT1G02990.2	1	-	681396	687315	4371	0.001	0.001	0
AT1G02990.3	1	-	681396	687315	4379	0.001	0.001	0
AT1G03000.1	1	-	687890	692560	3100	3.90065	2.449	-0.671522
AT1G03010.1	1	+	693480	696382	2099	2.7211	0.656161	-2.05207
AT1G03020.1	1	-	698207	698515	309	0.001	0.001	0
AT1G03022.1	1	+	699121	699246	126	0.001	0.001	0
AT1G03030.1	1	+	701478	703864	1345	15.3506	12.5967	-0.28525
AT1G03040.1	1	-	703906	706631	1456	31.4241	47.8318	0.606096
AT1G03040.2	1	-	703906	706630	1440	7.39679	19.7515	1.41699
AT1G03050.1	1	+	707726	710041	1981	0.137816	0.464975	1.75441
AT1G03055.1	1	-	710018	711803	919	0.001	0.249704	7.96408
AT1G03055.2	1	-	710063	711803	1027	0.044734	0.001	-5.4833
AT1G03060.1	1	-	712473	726891	11304	2.37849	2.43857	0.035993
AT1G03070.1	1	+	729935	731557	1019	0.899317	1.50511	0.742969
AT1G03070.2	1	+	729901	731525	1054	0.588476	0.001	-9.20084
AT1G03080.1	1	-	731611	738056	5736	3.69642	12.7484	1.78612
AT1G03090.1	1	+	739679	744184	2546	0.405764	1.53264	1.9173
AT1G03090.2	1	+	739679	744184	2606	15.9053	17.2517	0.117229
AT1G03100.1	1	-	743885	746479	2595	1.15171	1.09364	-0.0746381
AT1G03103.1	1	+	747197	748057	640	0.001	0.001	0
AT1G03106.1	1	-	748102	749034	933	0.886166	0.523798	-0.758566
AT1G03110.1	1	+	749246	751963	1564	9.04117	11.4029	0.334814
AT1G03120.1	1	+	752271	753140	549	0.162689	0.653781	2.00669
AT1G03130.1	1	-	753307	754198	892	2.44836	6.73824	1.46056
AT1G03140.1	1	-	754371	756303	1443	56.9131	60.0582	0.0775997
AT1G03150.1	1	+	756414	758612	743	22.9241	31.8324	0.473627
AT1G03160.1	1	+	761282	766153	2878	3.19615	0.078909	-5.34
AT1G03160.2	1	+	761282	766158	2948	0.001	0.076031	6.24852
AT1G03170.1	1	+	769632	770684	1053	0.087258	0.979436	3.48859
AT1G03180.1	1	+	773411	775344	1095	3.37437	0.876951	-1.94405
AT1G03180.2	1	+	773411	775344	1499	0.378591	0.02073	-4.19085
AT1G03190.1	1	+	775527	780027	2578	2.90722	4.29084	0.56162
AT1G03190.2	1	+	775622	780062	2676	0.198848	0.227641	0.195094
AT1G03200.1	1	+	780602	781285	440	6.00632	2.00397	-1.58362
AT1G03210.1	1	+	782948	784240	861	39.111	17.1529	-1.18913
AT1G03220.1	1	+	787122	788651	1530	889.129	648.811	-0.454594
AT1G03230.1	1	+	790091	791592	1502	31.001	74.8904	1.27247
AT1G03240.1	1	-	792222	792986	473	0.097128	0.001	-6.60182
AT1G03250.1	1	-	793353	795368	1170	20.192	29.0122	0.522874
AT1G03250.2	1	-	793359	795376	1190	3.43139	2.22013	-0.628149
AT1G03260.1	1	-	795532	798463	1332	5.10853	5.50814	0.108656
AT1G03270.1	1	+	799191	802436	1500	1.77357	0.84003	-1.07814
AT1G03280.1	1	+	803035	807066	1901	27.5325	21.3816	-0.36477
AT1G03290.1	1	+	807396	810690	1860	7.26212	16.2879	1.16534
AT1G03290.2	1	+	807361	810868	2194	2.17574	0.56706	-1.93993
AT1G03300.1	1	-	811033	813086	2013	0.001	0.001	0
AT1G03310.1	1	+	813471	816749	2932	1.88538	1.21555	-0.633239
AT1G03310.2	1	+	813486	816749	2940	0.743048	1.21366	0.707841
AT1G03320.1	1	+	817027	817767	663	0.001	0.327604	8.35581
AT1G03330.1	1	-	817983	819563	726	55.3687	76.0797	0.45844
AT1G03340.1	1	+	819662	821317	1298	3.08482	1.36281	-1.1786
AT1G03350.1	1	-	822638	824393	1756	33.6245	32.5643	-0.0462251
AT1G03360.1	1	+	824537	826358	1264	9.29333	10.9939	0.242436
AT1G03365.1	1	+	826569	830383	2836	6.33357	5.33516	-0.247487
AT1G03370.1	1	+	830627	835361	3769	16.1341	10.5043	-0.619136
AT1G03380.1	1	+	835785	840940	3732	24.6354	16.3008	-0.595789
AT1G03390.1	1	-	841033	842418	1386	0.08795	0.155797	0.824912
AT1G03400.1	1	-	842747	844190	1236	4.31054	4.13169	-0.0611356
AT1G03410.1	1	-	844436	847683	2652	0.86157	2.16436	1.3289
AT1G03420.1	1	+	846664	847739	1076	33.4407	12.9949	-1.36365
AT1G03430.1	1	+	847873	849500	1025	12.891	11.8984	-0.115599
AT1G03440.1	1	+	852366	854032	1667	5.07515	3.62611	-0.485028
AT1G03445.1	1	-	854410	859701	2727	0.067387	0.126641	0.910202
AT1G03457.1	1	-	860788	864125	1717	3.45564	1.76368	-0.970365
AT1G03457.2	1	-	860788	864075	1694	19.2906	7.88312	-1.29106
AT1G03470.1	1	-	865915	867733	1247	0.042286	0.044727	0.0809659
AT1G03470.2	1	-	865915	867674	1175	3.46855	3.41844	-0.0209954
AT1G03475.1	1	-	869051	871211	1448	21.6476	24.9379	0.204137
AT1G03490.1	1	+	871874	872906	846	0.001	0.001	0
AT1G03495.1	1	+	873184	874935	1752	5.78056	8.08545	0.484119
AT1G03502.1	1	-	875358	875471	114	0.128868	0.109365	-0.236743
AT1G03506.1	1	-	875518	875604	87	0.063092	0.122089	0.952404
AT1G03510.1	1	-	876258	877547	1290	0.95005	1.4264	0.586306
AT1G03515.1	1	+	877648	877719	72	0.001	0.001	0
AT1G03520.1	1	-	877862	880158	2035	4.72297	3.17673	-0.572154
AT1G03520.2	1	-	877862	880158	1404	0.001	0.001	0
AT1G03530.1	1	-	880496	883391	2601	7.67728	9.62863	0.326736
AT1G03540.1	1	+	883782	885611	1830	0.664463	0.148362	-2.16307
AT1G03545.1	1	+	885941	887906	1223	0.001	0.061538	5.94341
AT1G03550.1	1	-	885623	887956	1258	0.386436	0.324517	-0.251935
AT1G03560.1	1	-	890156	892410	2255	4.75584	2.81367	-0.757247
AT1G03570.1	1	+	892514	892585	72	0.001	0.001	0
AT1G03580.1	1	+	892847	894052	1206	0.143459	0.832834	2.53739
AT1G03590.1	1	-	894254	897518	2003	13.2572	13.9497	0.0734516
AT1G03600.1	1	+	898876	899655	780	2.53149	3.87111	0.61276
AT1G03610.1	1	+	900887	903003	1675	23.2536	14.397	-0.691684
AT1G03620.1	1	-	904319	906186	860	1.15526	1.74961	0.598812
AT1G03630.1	1	+	907642	909376	1394	1.10437	0.778669	-0.504147
AT1G03630.2	1	+	907651	909376	1379	0.001	0.001	0
AT1G03640.1	1	-	909811	909883	73	0.001	0.001	0
AT1G03650.1	1	-	910023	911193	793	7.66617	9.46251	0.303717
AT1G03660.1	1	-	911436	911759	324	17.7993	8.81926	-1.01309
AT1G03670.1	1	-	914222	916222	1851	0.001	0.001	0
AT1G03680.1	1	-	916819	918064	910	10.2926	16.8725	0.713072
AT1G03687.1	1	+	918299	920507	1356	7.0365	1.02873	-2.774
AT1G03687.2	1	+	918299	920488	1428	1.1642	5.86539	2.33289
AT1G03700.1	1	+	920950	921901	640	21.2592	8.80543	-1.27162
AT1G03710.1	1	+	923426	924726	957	0.001	0.001	0
AT1G03710.2	1	+	923426	924355	743	0.123665	0.001	-6.95029
AT1G03720.1	1	-	924996	926373	825	0.001	0.001	0
AT1G03730.1	1	-	930828	931895	1068	20.2799	40.6651	1.00374
AT1G03740.1	1	+	933512	937043	3017	0.093599	18.0105	7.58813
AT1G03740.2	1	+	933512	937043	3099	6.90913	1.01352	-2.76912
AT1G03743.1	1	-	937207	937287	81	0.306276	0.001	-8.25869
AT1G03746.1	1	-	937401	937485	85	0.100891	0.001	-6.65665
AT1G03750.1	1	+	937920	941162	2683	4.24771	3.20804	-0.404996
AT1G03760.1	1	-	941062	943377	1382	9.94705	10.7205	0.108027
AT1G03770.1	1	+	944595	947482	1611	2.72783	3.74785	0.458311
AT1G03770.2	1	+	944572	947483	1659	0.206531	0.644293	1.64136
AT1G03770.3	1	+	944595	947483	1630	0.001	0.678178	9.40552
AT1G03780.1	1	-	947658	951730	2504	0.201887	0.053213	-1.9237
AT1G03780.2	1	-	947644	951810	2532	2.68054	1.57843	-0.764034
AT1G03780.3	1	-	947520	951827	2539	0.070342	0.001	-6.13631
AT1G03790.1	1	+	954525	956097	1573	0.058413	1.56055	4.73962
AT1G03800.1	1	-	957261	957998	738	0.542623	1.28884	1.24805
AT1G03810.1	1	+	958759	959609	432	0.001	0.001	0
AT1G03820.1	1	-	959869	960728	860	45.13	21.2853	-1.08423
AT1G03830.1	1	-	962033	966622	3071	0.001	0.001	0
AT1G03830.2	1	-	962016	966757	3289	4.2177	2.62201	-0.685782
AT1G03840.1	1	-	967503	970130	1686	5.995	4.49862	-0.414276
AT1G03840.2	1	-	967521	970058	1590	0.001	0.001	0
AT1G03850.1	1	-	976097	977761	887	4.14201	1.65718	-1.3216
AT1G03850.2	1	-	977102	977761	660	140.822	63.84	-1.14134
AT1G03860.1	1	-	979308	981885	1280	36.5637	54.1004	0.565227
AT1G03860.2	1	-	979308	981868	1355	24.2524	21.603	-0.166893
AT1G03860.3	1	-	979308	981762	1367	0.038321	9.22379	7.91108
AT1G03870.1	1	-	982506	983540	1035	164.393	49.6393	-1.7276
AT1G03880.1	1	+	985751	988146	1633	0.001	0.001	0
AT1G03890.1	1	+	989198	991020	1520	0.001	0.001	0
AT1G03900.1	1	+	991139	993118	1198	150.485	112.397	-0.421016
AT1G03905.1	1	+	993400	995784	1141	6.42209	25.5557	1.99253
AT1G03910.1	1	+	996115	1000231	2128	0.422163	0.171289	-1.30137
AT1G03910.2	1	+	996115	1000437	2466	26.8856	25.4089	-0.0814989
AT1G03920.1	1	+	1001321	1004383	2005	1.29591	0.001	-10.3397
AT1G03930.1	1	+	1004769	1008370	2338	5.73512	4.3892	-0.385864
AT1G03935.1	1	+	1008810	1008896	87	3.37509	2.78573	-0.27687
AT1G03940.1	1	-	1009542	1011056	1515	4.24278	4.84598	0.191777
AT1G03950.1	1	-	1011172	1013365	1002	15.1189	14.0261	-0.108245
AT1G03960.1	1	+	1013715	1017929	2331	3.24732	3.06939	-0.0812985
AT1G03960.2	1	+	1013715	1017929	2483	0.500595	0.449974	-0.153802
AT1G03970.1	1	+	1018100	1019247	1148	20.4954	23.8325	0.217624
AT1G03980.1	1	-	1018570	1022108	2337	0.651426	0.837231	0.362024
AT1G03982.1	1	-	1022251	1023719	1290	0.001	0.001	0
AT1G03990.1	1	+	1024847	1027616	2277	0.857089	0.713541	-0.264449
AT1G04000.1	1	-	1028106	1029119	1014	13.779	21.969	0.673002
AT1G04010.1	1	-	1031200	1036237	2399	4.37272	1.80083	-1.27987
AT1G04020.1	1	+	1036537	1040224	2397	0.001	0.001	0
AT1G04020.2	1	+	1036537	1040224	2394	0.001	0.001	0
AT1G04030.1	1	+	1040383	1042892	1846	3.03901	2.99932	-0.0189655
AT1G04040.1	1	-	1042362	1043864	1063	190.489	61.8937	-1.62184
AT1G04050.1	1	-	1045598	1049297	2675	1.90152	1.16299	-0.709317
AT1G04070.1	1	-	1050553	1051186	634	25.1207	52.751	1.07032
AT1G04080.1	1	+	1051343	1056751	2691	20.9194	24.6347	0.235848
AT1G04080.2	1	+	1053126	1056751	1995	0.63708	1.51598	1.2507
AT1G04080.3	1	+	1051312	1056827	2963	0.071306	0.233885	1.7137
AT1G04090.1	1	+	1057151	1059419	1965	0.205509	0.192988	-0.0906904
AT1G04100.1	1	+	1059506	1061191	1254	4.19237	12.4334	1.56838
AT1G04110.1	1	-	1061457	1063784	2328	0.039337	0.04665	0.24599
AT1G04120.1	1	-	1064454	1070927	5277	1.45772	1.12126	-0.378591
AT1G04120.2	1	-	1064450	1071047	5386	0.07551	0.186078	1.30117
AT1G04130.1	1	+	1073427	1075568	1315	10.0656	7.9825	-0.334523
AT1G04140.1	1	-	1075543	1080630	3123	26.8644	17.5113	-0.617416
AT1G04140.2	1	-	1075545	1080630	3138	13.367	8.16281	-0.711542
AT1G04150.1	1	-	1081208	1084246	3039	0.318874	0.052591	-2.6001
AT1G04160.1	1	+	1086495	1096146	4503	0.407265	0.386012	-0.0773221
AT1G04170.1	1	+	1096946	1099898	1793	56.9536	58.0444	0.0273691
AT1G04171.1	1	-	1100444	1100608	165	0.001	0.001	0
AT1G04180.1	1	+	1104623	1105988	1266	4.50741	5.38972	0.257911
AT1G04190.1	1	-	1106428	1108715	1334	29.8667	33.6447	0.171841
AT1G04200.1	1	+	1109482	1114107	2625	12.3352	6.81282	-0.856461
AT1G04210.1	1	+	1114405	1119739	3986	12.5232	6.94247	-0.851081
AT1G04220.1	1	-	1119699	1122526	1784	40.316	25.0271	-0.687862
AT1G04230.1	1	+	1125518	1128168	1376	11.5621	13.0549	0.175191
AT1G04240.1	1	-	1128188	1129551	1178	35.2413	7.73496	-2.1878
AT1G04250.1	1	+	1136258	1138613	1087	108.975	38.0215	-1.51911
AT1G04260.1	1	-	1140528	1141365	838	21.8088	21.3478	-0.0308262
AT1G04270.1	1	-	1141604	1143053	800	506.285	652.275	0.36553
AT1G04270.2	1	-	1141604	1143051	795	0.001	0.001	0
AT1G04280.1	1	-	1143436	1146654	1925	20.0857	9.20346	-1.12592
AT1G04290.1	1	-	1147523	1148533	847	17.9218	16.8177	-0.0917406
AT1G04295.1	1	+	1147781	1148435	552	0.955956	0.911476	-0.0687395
AT1G04300.1	1	-	1148659	1154652	3586	5.52521	3.12462	-0.822347
AT1G04300.2	1	-	1148659	1154652	3783	5.90048	2.97773	-0.986621
AT1G04300.3	1	-	1148659	1154652	3610	0.001	0.001	0
AT1G04300.4	1	-	1148597	1154596	3535	0.78692	0.506908	-0.634493
AT1G04310.1	1	-	1154764	1157711	2470	0.984345	2.24069	1.18671
AT1G04320.1	1	+	1159023	1159093	71	0.001	0.001	0
AT1G04330.1	1	-	1161311	1161982	672	13.1838	12.8807	-0.0335502
AT1G04340.1	1	-	1163097	1164851	842	13.5447	34.9813	1.36886
AT1G04350.1	1	+	1165165	1166768	1444	1.37883	0.016934	-6.34738
AT1G04360.1	1	-	1167457	1168878	1422	13.4709	9.35212	-0.526482
AT1G04370.1	1	+	1175177	1175578	402	0.001	10.992	13.4242
AT1G04380.1	1	-	1176921	1178407	1282	0.303567	0.001	-8.24587
AT1G04390.1	1	-	1179363	1183704	2954	0.001	0.001	0
AT1G04400.1	1	-	1185550	1188517	2444	32.7634	19.6977	-0.734056
AT1G04400.2	1	-	1185556	1188276	2264	13.5713	15.8833	0.226949
AT1G04410.1	1	-	1189078	1191412	1484	641.318	704.937	0.136453
AT1G04420.1	1	+	1191608	1193884	1450	2.41969	1.79528	-0.430609
AT1G04425.1	1	+	1194187	1196889	457	1.40824	0.001	-10.4597
AT1G04430.1	1	+	1198118	1201527	2379	34.51	18.9366	-0.865838
AT1G04430.2	1	+	1198508	1201495	2268	7.18245	0.001	-12.8103
AT1G04440.1	1	+	1202255	1205803	2106	61.9116	42.08	-0.557074
AT1G04445.1	1	+	1207344	1207862	519	1.27999	1.72143	0.427479
AT1G04450.1	1	+	1208521	1209874	905	0.001	0.001	0
AT1G04457.1	1	-	1210319	1210549	231	0.001	0.001	0
AT1G04470.1	1	-	1211049	1214662	3307	0.001	0.01642	4.03738
AT1G04480.1	1	+	1216095	1217467	648	339.188	405.204	0.256562
AT1G04490.1	1	-	1218005	1219914	1424	1.56852	1.88678	0.26652
AT1G04490.2	1	-	1217948	1220137	1612	0.001	0.002649	1.40545
AT1G04500.1	1	-	1221433	1224366	1616	0.001	0.022358	4.48272
AT1G04501.1	1	+	1224552	1224680	129	0.001	0.001	0
AT1G04510.1	1	+	1226575	1230827	1981	31.9505	37.2966	0.223208
AT1G04510.2	1	+	1226575	1230827	1981	0.168418	0.271019	0.686348
AT1G04520.1	1	+	1231578	1234032	1443	9.81166	3.74603	-1.38914
AT1G04530.1	1	-	1234176	1236034	1352	29.4305	21.1733	-0.475067
AT1G04540.1	1	+	1237256	1239061	1806	3.00049	1.40341	-1.09626
AT1G04550.1	1	+	1240375	1242120	1391	1.08012	0.777458	-0.47436
AT1G04550.2	1	+	1240375	1242121	1238	24.43	22.8933	-0.0937299
AT1G04555.1	1	+	1242558	1244244	939	9.13903	12.6414	0.468039
AT1G04560.1	1	+	1244947	1246059	855	0.001	0.888283	9.79488
AT1G04570.1	1	-	1246728	1248775	1935	1.28517	0.927303	-0.47085
AT1G04580.1	1	-	1252122	1257510	4104	0.01637	0.370385	4.4999
AT1G04590.1	1	-	1258577	1261426	1344	16.8274	15.0227	-0.163671
AT1G04590.2	1	-	1258578	1261425	1351	0.136818	0.199947	0.54736
AT1G04600.1	1	+	1262123	1272376	5193	0.077516	0.010317	-2.90947
AT1G04610.1	1	+	1279388	1281618	1737	5.34326	1.14019	-2.22844
AT1G04620.1	1	-	1282741	1286584	1609	0.659379	0.708144	0.102935
AT1G04625.1	1	-	1287831	1289820	774	0.210986	0.102867	-1.03637
AT1G04630.1	1	-	1289734	1291112	745	47.9639	45.002	-0.09196
AT1G04635.1	1	+	1291314	1291995	682	4.67969	9.12494	0.963401
AT1G04640.1	1	+	1292080	1293357	896	6.34974	6.4396	0.0202727
AT1G04640.2	1	+	1292111	1293248	1138	0.615275	0.703719	0.193768
AT1G04645.1	1	-	1293770	1294263	494	0.001	0.001	0
AT1G04650.1	1	-	1294893	1299002	3093	0.63503	0.500601	-0.343164
AT1G04660.1	1	-	1300486	1301773	1288	0.178225	0.001	-7.47756
AT1G04670.1	1	+	1301861	1302724	697	0.001	0.001	0
AT1G04680.1	1	-	1303529	1307884	1923	35.2512	12.0046	-1.55408
AT1G04684.1	1	-	1310430	1310579	150	0.001	0.001	0
AT1G04690.1	1	+	1313564	1315750	1415	61.3176	66.4727	0.11646
AT1G04700.1	1	+	1316254	1320919	3886	0.831974	0.408867	-1.02491
AT1G04710.1	1	+	1321904	1324782	1595	4.93154	8.06638	0.709883
AT1G04720.1	1	+	1324923	1324960	38	0.001	0.001	0
AT1G04730.1	1	-	1325296	1331086	2921	1.84387	1.22258	-0.592808
AT1G04750.1	1	-	1331466	1333567	1192	113.112	135.208	0.25743
AT1G04750.2	1	-	1331574	1333534	937	0.001	1.46266	10.5144
AT1G04760.1	1	+	1334760	1336070	663	2.40217	1.67679	-0.518636
AT1G04770.1	1	-	1336371	1337849	1187	42.7531	31.0098	-0.463307
AT1G04778.1	1	+	1339892	1340327	306	5.86779	4.63387	-0.3406
AT1G04780.1	1	-	1340669	1343584	2836	27.1827	23.723	-0.1964
AT1G04790.1	1	+	1345036	1348451	2287	8.24659	8.21691	-0.00520259
AT1G04800.1	1	-	1348452	1349286	835	0.02751	0.195091	2.82612
AT1G04810.1	1	+	1350180	1355442	3311	27.3427	40.5263	0.567703
AT1G04820.1	1	-	1356191	1358386	1703	227.778	141.282	-0.68905
AT1G04830.1	1	-	1358917	1361981	1654	2.00693	2.9937	0.576942
AT1G04830.2	1	-	1358574	1362019	1763	0.001	0.001	0
AT1G04840.1	1	-	1362867	1364962	1998	0.528932	0.482036	-0.133941
AT1G04850.1	1	-	1365118	1368844	1573	87.1086	83.5891	-0.0594996
AT1G04860.1	1	-	1369054	1373101	3418	10.9756	9.28196	-0.241796
AT1G04870.1	1	-	1373234	1375742	1537	2.88102	0.001	-11.4924
AT1G04870.2	1	-	1373234	1375762	1567	32.0065	47.7456	0.577005
AT1G04880.1	1	-	1375961	1379185	1587	0.429056	0.772069	0.847564
AT1G04890.1	1	-	1380382	1382599	2023	0.001	0.001	0
AT1G04900.1	1	+	1383841	1387895	1734	9.81444	3.51768	-1.48028
AT1G04910.1	1	-	1387871	1391187	1903	12.3743	9.43553	-0.391174
AT1G04920.1	1	-	1391502	1395864	3469	0.099061	0.031306	-1.66188
AT1G04930.1	1	-	1396293	1399053	1317	2.44965	5.07354	1.05042
AT1G04930.2	1	-	1396291	1399053	1409	0.340688	0.009922	-5.10168
AT1G04940.1	1	+	1399182	1400770	1138	7.89887	12.4595	0.657528
AT1G04945.1	1	+	1400908	1403112	1626	0.007439	0.053189	2.83795
AT1G04945.2	1	+	1400908	1403046	1635	0.487338	0.775041	0.66935
AT1G04945.3	1	+	1399174	1403038	2532	0.115352	0.686886	2.57403
AT1G04950.1	1	-	1403085	1407468	2192	6.7679	2.52033	-1.4251
AT1G04950.2	1	-	1403085	1407501	2110	2.88994	5.23309	0.856623
AT1G04950.3	1	-	1403085	1407496	2328	0.960259	0.59737	-0.684799
AT1G04960.1	1	-	1407801	1410868	1369	23.6102	40.236	0.76908
AT1G04960.2	1	-	1407801	1410868	1669	0.692868	0.518612	-0.417925
AT1G04970.1	1	+	1411170	1413627	1709	28.1474	27.185	-0.0501907
AT1G04970.2	1	+	1411890	1413626	1279	0.563686	3.83768	2.76727
AT1G04980.1	1	-	1413644	1416144	1593	15.8409	10.4459	-0.60071
AT1G04985.1	1	-	1416343	1418482	993	34.1881	33.0079	-0.0506838
AT1G04990.1	1	-	1419080	1421789	1838	2.09956	8.77888	2.06395
AT1G04990.2	1	-	1419141	1421639	1567	0.001	0.001	0
AT1G05000.1	1	+	1425593	1428782	1104	33.8172	61.8162	0.870226
AT1G05000.2	1	+	1425601	1428782	1192	8.92591	14.9475	0.743834
AT1G05010.1	1	-	1431190	1432858	1364	81.2634	197.54	1.28146
AT1G05020.1	1	-	1435254	1437667	2414	0.209344	0.224715	0.102221
AT1G05030.1	1	-	1438152	1441417	1779	3.74534	1.99472	-0.908912
AT1G05040.1	1	-	1447369	1448448	814	0.001	0.001	0
AT1G05040.2	1	-	1447369	1448448	996	0.001	0.048966	5.61371
AT1G05055.1	1	-	1448718	1450887	1496	10.2499	12.0995	0.239337
AT1G05060.1	1	-	1451030	1452872	1001	29.5057	222.24	2.91305
AT1G05061.1	1	-	1453216	1454260	1045	0.287372	0.181867	-0.660036
AT1G05065.1	1	-	1454969	1455220	252	4.1639	9.05438	1.12068
AT1G05070.1	1	-	1457063	1458744	877	19.9588	15.1755	-0.395276
AT1G05080.1	1	+	1459091	1460579	1320	0.001	0.202287	7.66026
AT1G05085.1	1	+	1460988	1461670	375	0.001	0.001	0
AT1G05090.1	1	+	1463202	1465622	2121	0.001	0.001	0
AT1G05100.1	1	+	1469610	1470881	1272	2.00235	4.1175	1.04007
AT1G05120.1	1	-	1471406	1476078	2731	16.4005	2.71484	-2.5948
AT1G05135.1	1	-	1477500	1478821	1322	1.71869	3.65987	1.09048
AT1G05136.1	1	+	1478923	1479063	141	0.001	0.001	0
AT1G05140.1	1	+	1482548	1484056	1509	9.04662	4.81135	-0.910937
AT1G05150.1	1	-	1484067	1486960	2894	19.4927	10.0177	-0.960383
AT1G05160.1	1	-	1487378	1490947	2078	4.02449	2.60252	-0.628899
AT1G05170.1	1	-	1491111	1494248	1881	0.554284	0.429683	-0.367353
AT1G05170.2	1	-	1491164	1494248	1837	10.149	4.60914	-1.13876
AT1G05180.1	1	-	1498114	1501824	1915	23.5288	22.9692	-0.0347323
AT1G05180.2	1	-	1498114	1501824	1817	0.001	0.001	0
AT1G05180.3	1	-	1498114	1501824	1942	0.011973	0.230935	4.26963
AT1G05190.1	1	-	1502344	1503830	935	13.3844	10.4073	-0.362962
AT1G05200.1	1	+	1505317	1509152	3257	0.811719	0.001	-9.66484
AT1G05200.2	1	+	1504960	1509152	3305	1.58319	1.27846	-0.308428
AT1G05205.1	1	-	1509103	1510281	557	77.293	83.6379	0.11382
AT1G05210.1	1	+	1510404	1511683	770	10.6614	5.80215	-0.877736
AT1G05220.1	1	+	1511907	1512842	705	1.93886	2.20274	0.184087
AT1G05220.2	1	+	1511943	1513573	769	0.720966	0.001	-9.49379
AT1G05230.1	1	-	1512901	1517248	2679	0.001	0.001	0
AT1G05230.2	1	-	1512901	1518805	2888	0.001	0.052909	5.72544
AT1G05230.3	1	-	1512896	1517248	2678	0.034318	0.119838	1.80405
AT1G05230.4	1	-	1512901	1518805	2974	0.053745	0.06591	0.294367
AT1G05240.1	1	+	1521137	1522681	1277	32.5876	8.92893	-1.86776
AT1G05250.1	1	-	1525601	1527234	1366	31.0556	11.5363	-1.42867
AT1G05260.1	1	+	1529767	1531439	1209	176.986	83.1965	-1.08904
AT1G05270.1	1	-	1531641	1534410	1386	35.4963	28.4217	-0.320677
AT1G05280.1	1	-	1535444	1537525	1497	0.006694	0.001	-2.74287
AT1G05290.1	1	-	1539152	1540562	1126	0.001	0.001	0
AT1G05291.1	1	-	1541348	1542432	724	0.001	0.001	0
AT1G05300.1	1	-	1545106	1547849	1375	3.9005	2.39148	-0.705753
AT1G05300.2	1	-	1545216	1547798	1838	0.401102	0.077482	-2.37204
AT1G05310.1	1	-	1550543	1552517	1337	8.14713	3.9203	-1.05533
AT1G05320.1	1	+	1553608	1557733	2643	6.06377	4.49695	-0.431266
AT1G05320.2	1	+	1553603	1557733	2639	3.10565	0.001	-11.6007
AT1G05320.3	1	+	1553608	1557733	2699	1.54586	0.001	-10.5942
AT1G05330.1	1	+	1558170	1558583	414	0.29148	0.862598	1.56529
AT1G05340.1	1	-	1558844	1559903	711	73.5528	269.831	1.8752
AT1G05350.1	1	-	1560678	1564123	1627	21.2701	13.3879	-0.667897
AT1G05360.1	1	+	1564598	1567465	1656	9.57865	6.79835	-0.494636
AT1G05370.1	1	-	1569192	1572280	1480	0.887322	0.296818	-1.57988
AT1G05380.1	1	+	1576863	1582614	4115	1.69294	0.001	-10.7253
AT1G05380.2	1	+	1576863	1582614	4136	12.0554	8.18004	-0.559495
AT1G05385.1	1	-	1582671	1583718	746	3.85077	1.01523	-1.92334
AT1G05390.1	1	-	1583772	1583845	74	0.001	0.001	0
AT1G05400.1	1	+	1584073	1585421	996	1.45404	5.17239	1.83076
AT1G05400.2	1	+	1584096	1585417	962	0.583143	1.4028	1.26639
AT1G05410.1	1	-	1585371	1587778	1742	11.7536	9.21694	-0.35074
AT1G05410.2	1	-	1585371	1587774	1657	0.001	0.830255	9.69741
AT1G05420.1	1	+	1590073	1590753	681	1.35463	0.620614	-1.12613
AT1G05430.1	1	-	1594057	1595818	1067	17.2679	23.0284	0.415318
AT1G05440.1	1	-	1596007	1597848	1527	1.07848	0.442552	-1.28509
AT1G05450.1	1	+	1600454	1601210	464	0.325464	0.015874	-4.35776
AT1G05450.2	1	+	1599911	1601214	839	3.38325	2.80548	-0.270163
AT1G05460.1	1	-	1601148	1605027	3375	3.32167	2.10294	-0.659499
AT1G05470.1	1	-	1607357	1611703	2696	7.20292	2.86547	-1.32981
AT1G05490.1	1	-	1618602	1623452	4600	0.229607	0.259068	0.174164
AT1G05500.1	1	+	1624955	1629224	2110	0.202788	0.093949	-1.11002
AT1G05510.1	1	+	1629446	1630863	980	0.032161	0.114821	1.836
AT1G05520.1	1	-	1630900	1635711	2586	24.9243	21.2135	-0.23257
AT1G05530.1	1	-	1636496	1637863	1368	2.55219	0.673463	-1.92207
AT1G05540.1	1	+	1639286	1640811	1270	0.140598	0.171025	0.282631
AT1G05550.1	1	-	1641098	1642662	1263	0.001	0.001	0
AT1G05550.2	1	-	1641098	1642662	1267	0.001	0.001	0
AT1G05550.3	1	-	1640959	1643917	1597	0.001	0.034001	5.08751
AT1G05560.1	1	-	1645498	1647147	1650	10.8877	168.184	3.94928
AT1G05562.1	1	+	1645875	1647162	1288	0.001	0.403432	8.65618
AT1G05570.1	1	-	1647706	1659437	6231	22.088	0.026057	-9.72738
AT1G05570.2	1	-	1647706	1659437	6108	0.001	0.001	0
AT1G05575.1	1	-	1661691	1662187	497	34.436	95.6091	1.47323
AT1G05577.1	1	-	1662370	1664398	1502	0.769259	0.588074	-0.387472
AT1G05580.1	1	-	1665464	1668902	2842	0.001	0.001	0
AT1G05580.2	1	-	1665433	1668904	2879	0.001	0.001	0
AT1G05590.1	1	+	1669350	1671876	2131	6.29483	3.70242	-0.765701
AT1G05600.1	1	+	1672099	1673748	1650	0.331581	0.341452	0.0423214
AT1G05600.2	1	+	1671936	1673856	1784	3.76531	1.53347	-1.29596
AT1G05610.1	1	-	1673861	1675934	1465	0.33189	0.162182	-1.03309
AT1G05615.1	1	-	1677507	1678270	519	0.001	0.001	0
AT1G05620.1	1	+	1679158	1681710	1280	38.0656	27.9664	-0.444791
AT1G05620.2	1	+	1679580	1681710	1121	0.183578	0.157378	-0.222159
AT1G05630.1	1	+	1682318	1687363	3888	0.38406	0.911979	1.24767
AT1G05630.2	1	+	1682447	1687354	3648	2.64621	0.334587	-2.98347
AT1G05640.1	1	-	1687436	1689501	1884	1.46383	0.766277	-0.933815
AT1G05650.1	1	-	1690264	1692126	1185	7.88534	0.001	-12.945
AT1G05660.1	1	-	1694286	1696058	1185	14.7595	0.839501	-4.13597
AT1G05670.1	1	-	1697587	1701025	3227	1.49755	1.2111	-0.306292
AT1G05670.2	1	-	1697587	1701025	3333	0.347208	0.184359	-0.913282
AT1G05675.1	1	-	1701116	1702749	1493	0.270069	28.0774	6.69994
AT1G05680.1	1	-	1703092	1704691	1518	15.0684	323.087	4.42233
AT1G05690.1	1	+	1707011	1709347	1660	2.20219	2.21421	0.00785572
AT1G05700.1	1	+	1709796	1713245	2559	6.254	0.758132	-3.04426
AT1G05710.1	1	+	1716022	1717275	878	1.39348	0.667747	-1.06131
AT1G05710.2	1	+	1714950	1717270	1200	7.79414	8.75514	0.16774
AT1G05710.3	1	+	1714950	1717276	1140	3.99116	3.14925	-0.341802
AT1G05710.4	1	+	1715780	1717275	767	0.001	0.001	0
AT1G05710.5	1	+	1714950	1717276	1179	0.001	0.001	0
AT1G05720.1	1	-	1717447	1718909	782	44.6851	43.795	-0.0290284
AT1G05730.1	1	+	1718555	1720303	1146	2.35724	7.43492	1.65722
AT1G05740.1	1	+	1720674	1721309	438	0.059154	0.337305	2.51151
AT1G05750.1	1	+	1721509	1724734	3226	1.62116	3.43775	1.08443
AT1G05760.1	1	-	1723734	1724486	634	5.62176	23.1903	2.04443
AT1G05770.1	1	-	1725388	1726283	747	2.9662	5.26431	0.827625
AT1G05780.1	1	+	1726608	1728404	698	6.61368	4.08913	-0.69366
AT1G05785.1	1	+	1730249	1732626	734	20.5073	10.5944	-0.952835
AT1G05785.2	1	+	1730299	1732624	719	1.21183	2.75574	1.18525
AT1G05790.1	1	+	1733039	1737485	2184	0.001	0.001	0
AT1G05790.2	1	+	1732871	1737489	2477	1.89458	1.88041	-0.0108293
AT1G05800.1	1	+	1741204	1742619	1416	0.001	0.001	0
AT1G05805.1	1	+	1744773	1747693	1425	27.0153	11.8193	-1.19263
AT1G05810.1	1	+	1748314	1749460	896	26.438	9.11148	-1.53686
AT1G05820.1	1	+	1749682	1753767	1705	0.746048	0.421834	-0.822593
AT1G05820.2	1	+	1749682	1753990	2041	0.515208	0.152972	-1.75189
AT1G05830.1	1	+	1754244	1761817	3807	3.49277	3.75989	0.106321
AT1G05830.2	1	+	1754244	1761817	3799	0.001	0.001	0
AT1G05835.1	1	+	1762224	1762814	520	1.97931	1.49709	-0.402837
AT1G05840.1	1	-	1762734	1766281	1698	33.8664	16.7744	-1.01359
AT1G05850.1	1	-	1766503	1768695	1478	294.784	154.178	-0.935062
AT1G05860.1	1	+	1769014	1771115	1176	7.66448	5.74805	-0.415114
AT1G05870.1	1	-	1772211	1773293	878	1.36098	1.9996	0.555067
AT1G05870.2	1	-	1771528	1773275	1234	6.40225	7.9634	0.314806
AT1G05870.3	1	-	1771457	1773261	1117	0.793188	0.001	-9.63152
AT1G05870.4	1	-	1771457	1773261	1284	2.98654	0.83368	-1.84091
AT1G05880.1	1	+	1775643	1778553	1705	0.001	0.001	0
AT1G05880.2	1	+	1775643	1778553	1726	2.55278	0.149751	-4.09143
AT1G05890.1	1	+	1779357	1784529	2296	68.9334	42.8549	-0.685743
AT1G05890.2	1	+	1779256	1784427	2421	0.442811	0.328126	-0.432441
AT1G05894.1	1	+	1784803	1786292	1490	0.67833	1.3416	0.983892
AT1G05900.1	1	+	1786856	1789671	1506	1.38301	0.87015	-0.668471
AT1G05900.2	1	+	1786856	1789676	1375	0.28046	1.32168	2.2365
AT1G05910.1	1	+	1790224	1796647	3942	7.36508	5.50066	-0.421097
AT1G05920.1	1	+	1796778	1798254	1477	0.001	0.001	0
AT1G05925.1	1	-	1798901	1799062	162	0.001	0.001	0
AT1G05930.1	1	+	1799418	1800933	957	0.001	0.001	0
AT1G05940.1	1	-	1801162	1803984	1955	19.5492	15.8333	-0.304146
AT1G05950.1	1	-	1804401	1807471	2056	1.4639	1.20932	-0.275614
AT1G05960.1	1	-	1807973	1815474	3631	20.6907	19.5642	-0.0807659
AT1G05960.2	1	-	1807973	1815465	3685	0.001894	0.001	-0.921436
AT1G05970.1	1	-	1816062	1817282	845	3.7998	3.00226	-0.339875
AT1G05970.2	1	-	1816056	1817282	857	4.73908	3.83461	-0.305525
AT1G05980.1	1	+	1817400	1817471	72	0.001	0.001	0
AT1G05990.1	1	+	1818447	1819040	594	0.862111	0.838579	-0.0399269
AT1G06000.1	1	-	1820308	1821894	1587	48.5353	45.031	-0.108117
AT1G06002.1	1	+	1820977	1821918	942	0.343257	0.086136	-1.9946
AT1G06010.1	1	+	1822618	1823997	633	25.3371	14.6603	-0.789342
AT1G06020.1	1	+	1824548	1826101	1038	0.52005	0.457461	-0.185002
AT1G06030.1	1	+	1826880	1828161	1021	0.157488	1.60171	3.3463
AT1G06040.1	1	-	1828413	1829890	1227	412.407	286.315	-0.526468
AT1G06040.2	1	-	1828413	1829890	1309	14.0748	7.15436	-0.976224
AT1G06050.1	1	-	1830605	1832555	1294	6.3544	6.62012	0.0591004
AT1G06060.1	1	+	1832943	1834861	1115	26.7595	22.4469	-0.253536
AT1G06070.1	1	-	1834829	1837648	1893	14.0155	14.5436	0.0533668
AT1G06080.1	1	+	1843568	1846302	1220	6.71247	4.36065	-0.622301
AT1G06090.1	1	+	1847883	1849693	1131	53.4537	19.0852	-1.48584
AT1G06100.1	1	+	1851530	1853019	900	0.063808	0.060334	-0.0807661
AT1G06110.1	1	-	1853077	1855031	1564	35.9962	19.388	-0.892679
AT1G06120.1	1	+	1855943	1857718	1122	9.33374	1.53996	-2.59956
AT1G06130.1	1	-	1857767	1860730	1353	12.8517	7.7412	-0.731326
AT1G06130.2	1	-	1857767	1860698	1318	11.6791	14.9857	0.359661
AT1G06135.1	1	+	1862197	1862742	546	0.210354	1.58559	2.91412
AT1G06137.1	1	-	1863544	1863750	207	0.722782	4.09046	2.50063
AT1G06140.1	1	+	1864796	1866472	1677	0.363988	0.282133	-0.367515
AT1G06148.1	1	-	1875840	1877528	1602	0.001	0.080699	6.33448
AT1G06148.2	1	-	1874885	1877528	1046	0.257512	0.601477	1.22387
AT1G06150.1	1	-	1867015	1873718	4607	0.480798	0.707584	0.557471
AT1G06150.2	1	-	1868989	1873718	2968	5.73612	4.49483	-0.35181
AT1G06160.1	1	+	1883004	1883934	931	0.789048	9.52814	3.59401
AT1G06170.1	1	-	1884991	1886897	1547	0.420262	0.001	-8.71515
AT1G06170.2	1	-	1884981	1886724	1588	0.002557	0.235142	6.52294
AT1G06180.1	1	+	1889408	1891158	912	7.84211	19.6771	1.3272
AT1G06190.1	1	-	1892273	1894148	1470	12.3591	15.188	0.297359
AT1G06190.2	1	-	1892273	1894148	1265	0.001	0.001	0
AT1G06200.1	1	-	1894336	1896935	972	95.1263	89.3484	-0.0904032
AT1G06210.1	1	+	1897203	1899208	1481	28.7962	29.5149	0.0355681
AT1G06210.2	1	+	1897203	1899208	1661	0.554637	1.26126	1.18525
AT1G06220.1	1	+	1899964	1904873	3410	17.537	16.0272	-0.129882
AT1G06220.2	1	+	1899964	1904873	3543	2.39177	4.62507	0.951395
AT1G06225.1	1	+	1905975	1906226	252	3.26087	3.59848	0.142131
AT1G06230.1	1	+	1907089	1910848	3194	9.16403	7.34869	-0.318496
AT1G06230.2	1	+	1907248	1910848	3141	1.56526	13.2175	3.07798
AT1G06230.3	1	+	1906963	1910727	3045	0.001	0.029097	4.8628
AT1G06240.1	1	+	1911122	1913205	1526	3.25363	3.41661	0.0705132
AT1G06250.1	1	-	1913256	1914895	1400	0.839559	0.001	-9.71349
AT1G06260.1	1	+	1916430	1917585	1051	0.087133	0.051665	-0.754032
AT1G06265.1	1	-	1914943	1917661	2210	0.906701	0.20741	-2.12814
AT1G06265.2	1	-	1915008	1916278	1179	0.158108	0.001	-7.30477
AT1G06270.1	1	-	1918088	1919760	1520	3.47724	3.27577	-0.0861107
AT1G06280.1	1	-	1920307	1920949	643	0.001	0.001	0
AT1G06290.1	1	+	1922352	1926278	2375	35.9336	26.7709	-0.424668
AT1G06310.1	1	+	1926791	1930258	2070	1.08895	0.368361	-1.56374
AT1G06320.1	1	+	1930523	1931449	667	0.299905	0.133784	-1.1646
AT1G06330.1	1	-	1931671	1932266	480	0.260494	0.058689	-2.15009
AT1G06340.1	1	-	1933284	1934014	731	0.062847	0.001	-5.97377
AT1G06350.1	1	-	1935293	1936819	1150	1.12205	1.41515	0.334814
AT1G06360.1	1	-	1938963	1940459	1152	0.001	0.001	0
AT1G06370.1	1	-	1942843	1944934	1401	0.879653	0.354122	-1.31269
AT1G06380.1	1	+	1945124	1946076	953	10.1196	20.3802	1.01001
AT1G06390.1	1	+	1946788	1950755	1634	42.1572	30.3747	-0.472909
AT1G06390.2	1	+	1946802	1950860	1579	1.4641	1.43273	-0.0312423
AT1G06400.1	1	-	1950844	1952785	995	91.4909	129.454	0.500744
AT1G06410.1	1	+	1954850	1958756	3158	33.2588	7.0819	-2.23153
AT1G06420.1	1	+	1958923	1959947	1025	2.214	0.847263	-1.38578
AT1G06420.2	1	+	1958923	1959947	956	0.001	0.001	0
AT1G06430.1	1	-	1960058	1963011	2255	10.259	13.0766	0.350085
AT1G06440.1	1	-	1963380	1965051	1672	1.12401	2.66565	1.24583
AT1G06450.1	1	+	1965840	1967219	1380	4.21685	19.9565	2.24262
AT1G06460.1	1	-	1967087	1969561	1226	2.13194	3.5685	0.74315
AT1G06470.1	1	+	1969729	1973767	1834	0.131842	0.124462	-0.0831047
AT1G06470.2	1	+	1969752	1973767	1906	7.35171	1.01174	-2.86124
AT1G06475.1	1	-	1973834	1974386	553	9.13373	7.72388	-0.24188
AT1G06480.1	1	+	1978084	1978157	74	0.001	0.001	0
AT1G06490.1	1	+	1978762	1989409	5991	0.210371	0.001	-7.71679
AT1G06500.1	1	+	1989479	1990730	680	1.58145	4.59109	1.53759
AT1G06500.2	1	+	1989486	1990728	739	0.042732	0.540243	3.66022
AT1G06500.3	1	+	1989502	1990730	798	0.770459	0.10652	-2.85459
AT1G06500.4	1	+	1989479	1990665	577	0.447989	0.898521	1.00409
AT1G06510.1	1	+	1992333	1993840	1147	7.46186	3.22252	-1.21135
AT1G06515.1	1	-	1990636	1992197	633	5.90515	5.44317	-0.117525
AT1G06515.2	1	-	1990634	1992228	680	24.4582	18.7671	-0.382113
AT1G06520.1	1	-	1993978	1996112	1995	3.15595	5.00535	0.665395
AT1G06530.1	1	+	2001594	2002596	1003	59.9637	80.7013	0.428503
AT1G06540.1	1	-	2002877	2003393	409	1.31609	1.79408	0.446989
AT1G06550.1	1	-	2003627	2007190	1562	45.7684	56.122	0.294215
AT1G06560.1	1	+	2007615	2012006	2027	6.33702	3.91988	-0.692996
AT1G06570.1	1	-	2011885	2013545	1554	45.8154	79.7471	0.7996
AT1G06570.2	1	-	2011885	2013545	1547	0.001	1.46632	10.518
AT1G06580.1	1	-	2014003	2016054	2052	1.87247	0.922446	-1.02141
AT1G06590.1	1	-	2016308	2024662	3104	5.67215	3.54641	-0.677538
AT1G06610.1	1	+	2025356	2025428	73	0.001	0.001	0
AT1G06620.1	1	+	2025601	2027271	1292	36.6118	28.9124	-0.34062
AT1G06630.1	1	+	2027739	2031388	1745	0.001	0.001	0
AT1G06630.2	1	+	2027739	2029593	1459	8.11143	7.46825	-0.119186
AT1G06630.3	1	+	2027739	2030344	1482	0.42931	0.042323	-3.34251
AT1G06640.1	1	+	2032338	2034018	1381	0.022194	0.001	-4.4721
AT1G06640.2	1	+	2032338	2034014	1506	90.742	44.9618	-1.01307
AT1G06640.3	1	+	2032338	2033910	1272	0.001	0.001	0
AT1G06645.1	1	+	2034156	2035626	1301	0.322243	0.064864	-2.31266
AT1G06650.1	1	+	2035884	2037363	1286	0.001	1.41364	10.4652
AT1G06650.2	1	+	2035839	2037366	1360	20.5572	18.1229	-0.181829
AT1G06660.1	1	-	2037311	2040246	1694	2.8816	1.34202	-1.10247
AT1G06670.1	1	+	2040433	2047612	5144	11.2958	8.27877	-0.448302
AT1G06680.1	1	+	2047825	2049418	1139	17.1949	17.0455	-0.0125907
AT1G06680.2	1	+	2047886	2049405	1069	0.078922	0.003596	-4.45596
AT1G06690.1	1	-	2049602	2052154	1389	3.29407	2.72518	-0.273516
AT1G06700.1	1	-	2052483	2055280	1535	65.493	40.4663	-0.694619
AT1G06700.2	1	-	2052481	2055548	1822	8.2049	2.30733	-1.83026
AT1G06710.1	1	-	2056575	2060242	3418	1.43183	0.439688	-1.70331
AT1G06720.1	1	-	2060444	2067323	3657	0.001	0.001	0
AT1G06730.1	1	+	2067529	2070446	1968	6.45444	7.13567	0.144755
AT1G06740.1	1	+	2070737	2073535	2591	2.95596	2.75805	-0.0999771
AT1G06750.1	1	+	2072979	2076468	2179	0.104399	0.001	-6.70596
AT1G06750.2	1	+	2073701	2076505	1917	0.001	0.024054	4.5882
AT1G06760.1	1	-	2076504	2077698	1090	258.472	329.916	0.352094
AT1G06770.1	1	-	2078911	2081927	1797	4.77485	4.64906	-0.0385139
AT1G06770.2	1	-	2078911	2081939	2204	0.290437	0.410589	0.49947
AT1G06780.1	1	+	2083424	2086962	2144	16.2639	12.4722	-0.382956
AT1G06780.2	1	+	2083311	2087131	2465	0.001	0.001	0
AT1G06790.1	1	+	2087232	2089447	910	0.671059	0.258662	-1.37537
AT1G06790.2	1	+	2087232	2089786	1452	0.839227	0.352807	-1.25018
AT1G06800.1	1	-	2089417	2091686	1912	13.8343	19.2692	0.478041
AT1G06800.2	1	-	2090041	2091686	1646	0.202465	0.405315	1.00137
AT1G06810.1	1	-	2091738	2092528	609	0.001	0.001	0
AT1G06820.1	1	-	2092946	2096232	1999	5.16946	5.16718	-0.000636164
AT1G06830.1	1	+	2097151	2097655	505	2.40988	8.31545	1.78683
AT1G06840.1	1	-	2097747	2103479	3240	8.18146	20.1352	1.29929
AT1G06850.1	1	+	2105048	2106749	1430	2.59947	1.56404	-0.732941
AT1G06850.2	1	+	2105055	2106733	1300	1.81955	1.43959	-0.337928
AT1G06860.1	1	-	2107398	2107468	71	0.077647	0.10035	0.370039
AT1G06870.1	1	+	2108593	2110986	1687	22.2129	35.5971	0.680359
AT1G06880.1	1	-	2111148	2111218	71	0.001	0.001	0
AT1G06890.1	1	-	2111563	2114601	1506	0.252348	0.086015	-1.55275
AT1G06890.2	1	-	2111567	2114255	1368	8.51167	9.27686	0.124194
AT1G06890.3	1	-	2111363	2114601	1551	37.3645	21.8961	-0.77099
AT1G06900.1	1	-	2114927	2120745	3413	20.1774	10.6872	-0.91685
AT1G06910.1	1	+	2120991	2123748	1528	2.45051	2.81606	0.200596
AT1G06920.1	1	-	2124854	2125801	948	0.024231	0.057279	1.24115
AT1G06923.1	1	+	2126749	2128060	1228	1.07059	0.521632	-1.03731
AT1G06925.1	1	-	2127704	2128611	432	0.001	0.001	0
AT1G06930.1	1	+	2128843	2129883	1041	2.68926	1.0954	-1.29575
AT1G06950.1	1	-	2130142	2135665	3314	22.4122	16.4344	-0.447563
AT1G06960.1	1	+	2135852	2137702	937	8.68728	6.37291	-0.446953
AT1G06960.2	1	+	2135851	2137732	965	0.638944	0.327571	-0.963882
AT1G06960.3	1	+	2135852	2137702	902	0.55371	0.380341	-0.541837
AT1G06970.1	1	+	2138109	2140818	2490	0.01845	0.021807	0.24117
AT1G06980.1	1	-	2143031	2143821	791	1.56313	0.549182	-1.50908
AT1G06990.1	1	+	2148387	2150152	1232	0.149161	0.001	-7.22073
AT1G07000.1	1	-	2150194	2152325	2024	21.1387	12.335	-0.777125
AT1G07010.1	1	+	2152887	2155269	1533	1.08905	1.11269	0.0309854
AT1G07010.2	1	+	2152852	2155269	1556	0.001	0.001	0
AT1G07010.3	1	+	2152880	2155238	1542	0.001	0.001	0
AT1G07020.1	1	-	2155213	2156008	674	40.7209	25.4479	-0.678223
AT1G07025.1	1	-	2157658	2158158	501	0.001	0.001	0
AT1G07030.1	1	-	2158420	2160809	1477	25.4259	38.9987	0.617128
AT1G07040.1	1	-	2160938	2163308	1676	21.7501	34.1629	0.651405
AT1G07050.1	1	-	2164188	2165239	833	0.001	0.001	0
AT1G07051.1	1	+	2165517	2165746	230	0.001	0.001	0
AT1G07060.1	1	-	2167107	2168397	733	0.117204	0.001	-6.87288
AT1G07070.1	1	+	2168564	2169851	575	48.2658	44.057	-0.13163
AT1G07080.1	1	+	2169982	2172194	1218	66.9263	61.7018	-0.117261
AT1G07090.1	1	-	2173952	2174894	943	38.1013	33.2937	-0.194593
AT1G07100.1	1	+	2177885	2177958	74	0.001	0.001	0
AT1G07110.1	1	-	2178104	2184148	2662	6.26432	8.45685	0.432962
AT1G07119.1	1	+	2184347	2186539	656	0.001	0.001	0
AT1G07120.1	1	-	2184759	2186580	1294	0.439028	0.555667	0.339908
AT1G07128.1	1	-	2187621	2188417	797	7.6159	4.78649	-0.670047
AT1G07130.1	1	+	2187776	2188733	958	15.2704	23.8811	0.645131
AT1G07135.1	1	-	2189928	2190659	732	5.10377	39.6959	2.95936
AT1G07140.1	1	-	2191723	2193793	1429	141.974	160.203	0.174278
AT1G07150.1	1	-	2194279	2195796	1518	6.65485	11.4813	0.786804
AT1G07150.2	1	-	2193941	2195798	1586	0.001	0.001	0
AT1G07160.1	1	-	2197908	2199748	1460	0.313933	1.16176	1.88778
AT1G07170.1	1	+	2200134	2201146	595	38.0466	34.384	-0.146031
AT1G07170.2	1	+	2200174	2201049	535	1.50356	1.51439	0.0103582
AT1G07170.3	1	+	2200123	2201265	935	1.62746	0.948967	-0.778192
AT1G07175.1	1	+	2202330	2202774	268	1.26852	1.00226	-0.339891
AT1G07180.1	1	+	2204320	2206934	1788	0.130527	3.0586	4.55045
AT1G07190.1	1	+	2208013	2208177	165	0.087242	0.001	-6.44695
AT1G07200.1	1	-	2208730	2210844	2037	10.32	5.92078	-0.801584
AT1G07200.2	1	-	2208719	2212546	3484	12.5986	9.92048	-0.344782
AT1G07210.1	1	+	2215223	2216982	1197	40.0037	37.635	-0.0880572
AT1G07220.1	1	-	2216925	2219474	1767	6.52242	5.89771	-0.145253
AT1G07230.1	1	-	2220253	2222982	2062	19.7046	13.0968	-0.58932
AT1G07240.1	1	+	2223691	2225452	1762	36.4676	69.8	0.936611
AT1G07250.1	1	+	2225900	2227566	1667	27.367	19.0415	-0.523288
AT1G07260.1	1	-	2227594	2229319	1726	8.33316	25.1941	1.59615
AT1G07270.1	1	-	2229757	2232897	1518	0.330323	0.063094	-2.3883
AT1G07280.1	1	+	2238087	2241217	2090	0.97708	1.5506	0.666277
AT1G07280.2	1	+	2238110	2241173	2022	0.001	0.001	0
AT1G07280.3	1	+	2238230	2241217	2078	0.001	0.001	0
AT1G07290.1	1	-	2242256	2244428	1155	3.01868	1.28707	-1.22983
AT1G07300.1	1	-	2245758	2246492	735	6.59599	5.98321	-0.14067
AT1G07310.1	1	-	2247509	2248961	1453	35.7951	44.1688	0.303268
AT1G07320.1	1	+	2249133	2250529	1246	23.565	10.4648	-1.1711
AT1G07320.2	1	+	2249133	2250527	1238	1.89654	0.805316	-1.23574
AT1G07320.3	1	+	2249134	2250164	1031	0.721381	0.159026	-2.1815
AT1G07320.4	1	+	2249134	2250491	1211	0.001	0.001	0
AT1G07330.1	1	+	2251131	2253585	2058	0.001	0.001	0
AT1G07340.1	1	+	2254822	2256850	1686	0.001	0.001	0
AT1G07350.1	1	-	2257425	2260101	1456	4.31302	9.42974	1.12852
AT1G07350.2	1	-	2257501	2260089	1464	67.2451	41.3938	-0.700014
AT1G07360.1	1	-	2260389	2262865	1689	27.1662	52.1009	0.939497
AT1G07370.1	1	+	2263140	2264551	1025	14.2578	15.1983	0.0921544
AT1G07380.1	1	-	2264829	2268306	2340	13.3089	7.78035	-0.774486
AT1G07390.1	1	+	2269893	2274816	3267	0.001	0.001	0
AT1G07390.2	1	+	2270336	2274816	3082	0.001	0.001	0
AT1G07390.3	1	+	2269893	2274820	3418	0.426332	0.436922	0.0353984
AT1G07400.1	1	+	2274943	2275758	816	3.71247	72.3251	4.28404
AT1G07410.1	1	+	2276053	2277154	755	7.16605	3.32419	-1.10817
AT1G07420.1	1	+	2277807	2280297	1168	20.4364	11.7255	-0.801492
AT1G07420.2	1	+	2277830	2280297	1392	4.35217	6.01965	0.467944
AT1G07430.1	1	-	2280835	2282828	1817	0.101137	4.60931	5.51017
AT1G07440.1	1	-	2286297	2287730	1005	0.001	0.001	0
AT1G07440.2	1	-	2286149	2287730	1240	0.037049	0.001	-5.21136
AT1G07450.1	1	-	2287926	2289336	975	0.001	0.001	0
AT1G07460.1	1	+	2290201	2290977	777	0.433201	0.001	-8.75889
AT1G07470.1	1	+	2291457	2294588	1538	23.4843	26.6315	0.18144
AT1G07473.1	1	-	2294566	2295489	924	0.04972	0.293833	2.5631
AT1G07476.1	1	+	2295751	2296497	747	0.001	0.064453	6.01018
AT1G07480.1	1	-	2296023	2299470	1972	14.5504	7.98548	-0.865604
AT1G07480.2	1	-	2296023	2299470	2066	1.59667	4.43598	1.47418
AT1G07485.1	1	+	2301375	2302121	662	0.263934	0.167228	-0.658361
AT1G07490.1	1	-	2301380	2302021	642	1.21093	0.95716	-0.339281
AT1G07500.1	1	-	2304766	2305031	225	57.5386	78.4857	0.447901
AT1G07510.1	1	+	2305378	2309544	2917	18.3186	29.0023	0.66286
AT1G07520.1	1	-	2309564	2311805	2242	13.0658	9.42967	-0.470522
AT1G07530.1	1	-	2313582	2316469	2787	28.6462	28.0966	-0.0279442
AT1G07540.1	1	-	2318433	2321048	1893	0.001	0.001	0
AT1G07550.1	1	-	2322653	2326561	2700	7.06264	1.21385	-2.54062
AT1G07560.1	1	+	2327320	2331096	2616	10.7256	1.58487	-2.75862
AT1G07570.1	1	-	2331170	2333395	1617	1.08347	3.69358	1.76936
AT1G07570.2	1	-	2331226	2333633	1576	2.65687	7.21524	1.44132
AT1G07570.3	1	-	2331334	2333738	1459	1.16606	0.24546	-2.24808
AT1G07580.1	1	+	2334822	2334894	73	0.001	0.096699	6.59543
AT1G07590.1	1	-	2336523	2339391	2361	589.27	667.318	0.179445
AT1G07600.1	1	-	2338904	2339321	138	0.006816	0.001326	-2.36184
AT1G07610.1	1	+	2341542	2342123	457	3169.42	2915.13	-0.12066
AT1G07615.1	1	-	2342198	2344271	1632	6.91406	5.56812	-0.312343
AT1G07620.1	1	-	2344390	2346842	2053	7.854	3.78569	-1.05287
AT1G07630.1	1	+	2349097	2351692	2336	20.729	16.191	-0.356454
AT1G07640.1	1	-	2354354	2355771	1418	16.9122	23.2453	0.458876
AT1G07640.2	1	-	2354354	2355987	1538	5.68227	4.79223	-0.245769
AT1G07640.3	1	-	2354354	2356227	1588	5.1946	19.2751	1.89165
AT1G07645.1	1	-	2367437	2368385	625	0.001	0.001	0
AT1G07650.1	1	-	2359549	2366561	3451	5.01387	2.56192	-0.968699
AT1G07650.2	1	-	2359673	2366447	3231	2.25041	0.001	-11.136
AT1G07660.1	1	+	2368837	2369734	717	39.387	44.4973	0.175997
AT1G07660.2	1	+	2368837	2369734	666	0.001	0.001	0
AT1G07670.1	1	-	2370052	2374545	3538	31.9684	28.5815	-0.161564
AT1G07680.1	1	+	2376012	2377186	702	0.065444	0.001	-6.03219
AT1G07690.1	1	+	2378076	2379000	540	0.77504	0.100556	-2.94627
AT1G07700.1	1	+	2379661	2381362	1098	13.4339	11.2188	-0.259959
AT1G07700.2	1	+	2379657	2381243	1377	1.27879	0.622517	-1.03859
AT1G07700.3	1	+	2379647	2381362	1539	0.41569	1.08643	1.38601
AT1G07702.1	1	-	2382251	2382331	81	0.001	0.001	0
AT1G07705.1	1	+	2381615	2386092	2607	2.5067	0.448068	-2.484
AT1G07705.2	1	+	2381615	2386092	2316	0.351054	4.87305	3.79506
AT1G07710.1	1	-	2386275	2387986	1632	1.62963	1.25758	-0.373888
AT1G07720.1	1	-	2390655	2392453	1799	0.370289	2.69159	2.86173
AT1G07725.1	1	-	2394801	2397272	2472	0.057089	0.066559	0.221421
AT1G07728.1	1	+	2395461	2397345	1791	10.9033	6.54847	-0.735541
AT1G07728.2	1	+	2395451	2397341	1891	3.4924	2.0507	-0.768104
AT1G07730.2	1	-	2397527	2398696	1170	2.83411	0.534344	-2.40705
AT1G07740.1	1	-	2397442	2400508	2658	5.69756	2.51332	-1.18075
AT1G07745.1	1	-	2400609	2402873	1188	2.92213	1.30728	-1.16045
AT1G07745.2	1	-	2400589	2402873	1504	0.309891	0.147022	-1.07573
AT1G07747.1	1	+	2403558	2403845	288	0.001	0.001	0
AT1G07750.1	1	-	2404037	2405943	1414	83.967	95.6906	0.188555
AT1G07760.1	1	-	2406834	2406905	72	0.001	0.001	0
AT1G07770.1	1	-	2408203	2409577	725	192.717	114.118	-0.755961
AT1G07770.2	1	-	2408203	2409580	725	25.0515	70.6663	1.49613
AT1G07780.1	1	-	2410120	2412677	1250	5.4564	2.69753	-1.01631
AT1G07780.2	1	-	2410120	2412673	1220	10.9925	7.27088	-0.596313
AT1G07780.3	1	-	2410120	2412675	1512	1.00658	0.935292	-0.105969
AT1G07780.4	1	-	2410120	2412675	1537	0.372604	0.946121	1.34438
AT1G07780.5	1	-	2410056	2412677	1376	0.220158	0.105366	-1.06313
AT1G07790.1	1	+	2412980	2413708	729	78.9754	98.1924	0.314208
AT1G07795.1	1	+	2414286	2414967	682	1.90327	0.556008	-1.7753
AT1G07800.1	1	+	2415041	2415970	930	0.001	0.001	0
AT1G07810.1	1	+	2416265	2420757	3499	25.0535	15.7117	-0.67317
AT1G07820.1	1	-	2421218	2421943	726	51.7063	82.6845	0.677277
AT1G07820.2	1	-	2421216	2421947	613	17.9747	28.14	0.646656
AT1G07830.1	1	+	2422241	2423655	850	42.4829	28.3246	-0.584826
AT1G07840.1	1	+	2424054	2426676	1322	2.65825	19.9158	2.90537
AT1G07840.2	1	+	2424064	2426676	1433	10.4606	0.604555	-4.11295
AT1G07840.3	1	+	2424054	2426676	1410	6.50775	1.07306	-2.60043
AT1G07850.1	1	+	2426745	2428719	1626	0.028254	0.033395	0.241177
AT1G07860.1	1	-	2428911	2429431	439	0.001	0.440944	8.78445
AT1G07870.1	1	-	2429699	2432034	1697	19.5464	18.2416	-0.0996731
AT1G07870.2	1	-	2428773	2432057	2000	0.023748	0.040415	0.767085
AT1G07880.1	1	-	2434030	2435763	1411	0.24786	0.398442	0.684844
AT1G07880.2	1	-	2434059	2435745	1259	3.38136	2.058	-0.716365
AT1G07885.1	1	-	2436467	2436959	123	0.552171	0.001	-9.10897
AT1G07890.1	1	+	2437330	2439665	1221	3.34779	13.6302	2.02553
AT1G07890.2	1	+	2437437	2439665	1267	47.6793	71.6258	0.587115
AT1G07890.3	1	+	2437725	2439665	1022	0.001	0.001	0
AT1G07890.4	1	+	2437478	2439665	1229	89.9324	128.991	0.520352
AT1G07890.5	1	+	2437478	2439665	1134	28.4565	60.9378	1.09858
AT1G07890.6	1	+	2437330	2439665	1304	200.711	218.707	0.123882
AT1G07890.7	1	+	2437478	2439665	1137	13.4909	29.7349	1.14018
AT1G07890.8	1	+	2437560	2439665	1269	263.946	374.617	0.505175
AT1G07900.1	1	+	2442622	2443632	576	0.133497	2.20341	4.04486
AT1G07901.1	1	-	2443971	2444123	153	3.95954	3.13736	-0.335784
AT1G07910.1	1	+	2445470	2454645	3787	0.001	3.0913	11.594
AT1G07910.2	1	+	2446086	2454645	3892	4.14911	0.184676	-4.48973
AT1G07920.1	1	+	2454846	2457321	1783	273.082	459.092	0.749448
AT1G07930.1	1	+	2458244	2460790	1807	61.7055	167.729	1.44266
AT1G07930.2	1	+	2458244	2460790	1576	0.001	0.001	0
AT1G07940.1	1	-	2462953	2465504	1864	3.40904	54.2269	3.99157
AT1G07940.2	1	-	2462953	2465467	1991	107.228	336.291	1.64903
AT1G07950.1	1	-	2465770	2467022	796	32.2781	33.6212	0.0588174
AT1G07960.1	1	+	2467161	2469139	849	2.39772	1.08805	-1.13991
AT1G07960.2	1	+	2467189	2469139	1241	22.4186	6.84757	-1.71103
AT1G07960.3	1	+	2467163	2469154	857	20.1693	28.8576	0.516789
AT1G07970.1	1	-	2469286	2472628	2434	7.17969	4.82093	-0.57461
AT1G07980.1	1	-	2473165	2474927	996	23.2067	25.8254	0.154248
AT1G07985.1	1	+	2475405	2476155	751	5.76909	28.2704	2.29288
AT1G07990.1	1	+	2477157	2483138	2905	25.8767	22.0488	-0.230954
AT1G08000.1	1	-	2483240	2485109	1373	3.44357	3.29123	-0.0652772
AT1G08000.2	1	-	2483240	2484801	1384	0.133413	0.257388	0.948046
AT1G08005.1	1	+	2485344	2485511	168	0.17228	0.428801	1.31555
AT1G08010.1	1	-	2485906	2488027	1391	3.88291	6.24503	0.685571
AT1G08010.2	1	-	2486202	2487836	944	1.18064	0.001	-10.2054
AT1G08030.1	1	-	2489501	2493250	1844	9.2075	7.95962	-0.210111
AT1G08032.1	1	+	2494123	2494315	111	0.001	0.001	0
AT1G08035.1	1	+	2494402	2495149	578	0.169036	0.088833	-0.928163
AT1G08040.1	1	-	2495342	2498764	1620	5.88217	2.03034	-1.53463
AT1G08040.2	1	-	2495342	2498641	1501	2.54565	7.31447	1.52272
AT1G08050.1	1	-	2498836	2501427	2294	11.1938	37.484	1.74357
AT1G08060.1	1	-	2501742	2511084	6554	2.27036	1.96541	-0.208085
AT1G08060.2	1	-	2501742	2510529	6286	0.35574	0.001	-8.47468
AT1G08065.1	1	-	2511647	2513454	1088	0.001	0.001	0
AT1G08070.1	1	-	2514192	2516605	2414	0.361467	0.696638	0.946545
AT1G08080.1	1	-	2516991	2518546	859	0.001	7.23247	12.8203
AT1G08090.1	1	+	2524076	2526164	1900	0.39832	1.04838	1.39616
AT1G08100.1	1	-	2527170	2529120	1709	0.001	0.001	0
AT1G08105.1	1	-	2531695	2534786	3092	0.001	0.001	0
AT1G08110.1	1	+	2535329	2537930	958	16.2508	20.6206	0.343575
AT1G08110.2	1	+	2535409	2537930	1151	22.1069	14.3935	-0.619086
AT1G08110.3	1	+	2535328	2537931	944	24.4827	26.4084	0.109232
AT1G08110.4	1	+	2535370	2537931	1102	20.6965	15.7252	-0.396308
AT1G08115.1	1	-	2538076	2538237	162	0.001	1.71393	10.7431
AT1G08120.1	1	+	2538615	2539661	1047	0.175516	0.001	-7.45546
AT1G08125.1	1	-	2539614	2542334	1186	12.4803	12.1916	-0.0337682
AT1G08125.2	1	-	2539614	2542334	1305	0.127406	0.0515	-1.30679
AT1G08125.3	1	-	2539614	2542334	1116	0.001	0.001	0
AT1G08130.1	1	-	2542702	2547946	2715	10.5672	13.2817	0.329842
AT1G08135.1	1	-	2548819	2551473	2391	0.001	0.001	0
AT1G08140.1	1	-	2552036	2555161	2714	0.001	0.020008	4.32251
AT1G08150.1	1	-	2556343	2559074	2448	0.018767	0.001	-4.23013
AT1G08160.1	1	-	2559487	2560403	917	37.3006	38.8436	0.0584808
AT1G08165.1	1	-	2561627	2562148	430	0.719393	0.50512	-0.510154
AT1G08170.1	1	-	2562941	2563672	732	0.001	0.001	0
AT1G08180.1	1	-	2564572	2565121	550	14.2418	15.4187	0.114544
AT1G08190.1	1	+	2567475	2573393	3371	38.3167	16.893	-1.18155
AT1G08200.1	1	-	2573848	2576714	1686	142.954	84.9353	-0.751111
AT1G08210.1	1	-	2577020	2580669	1666	10.2201	10.5498	0.0458139
AT1G08220.1	1	-	2581022	2583323	1165	3.90854	7.64472	0.967833
AT1G08220.2	1	-	2581510	2583321	927	0.109697	0.140628	0.35836
AT1G08230.2	1	-	2583654	2586744	1461	4.85764	10.8087	1.15387
AT1G08240.1	1	+	2588525	2588596	72	0.001	0.001	0
AT1G08250.1	1	-	2588857	2590301	1445	12.9173	18.1217	0.488409
AT1G08260.1	1	+	2590944	2606892	6486	3.06547	1.35837	-1.17423
AT1G08270.1	1	-	2606926	2607337	412	2.62522	1.18746	-1.14456
AT1G08270.2	1	-	2606269	2607507	1034	0.439459	1.4752	1.74711
AT1G08280.1	1	+	2608408	2609853	1446	7.03736	12.6396	0.844839
AT1G08290.1	1	-	2609996	2613242	1760	4.20738	18.6107	2.14514
AT1G08300.1	1	+	2614774	2618823	2241	1.02747	0.850359	-0.272952
AT1G08310.1	1	+	2618647	2620452	1474	2.61985	1.1237	-1.22124
AT1G08310.2	1	+	2618647	2620452	1483	1.18558	0.003297	-8.49022
AT1G08315.1	1	-	2620335	2621545	1211	15.2119	18.4907	0.2816
AT1G08320.1	1	-	2621904	2627848	1829	21.1501	5.91957	-1.8371
AT1G08320.2	1	-	2621904	2625863	1421	1.70761	0.656849	-1.37835
AT1G08320.3	1	-	2621904	2627721	1925	3.66149	1.78877	-1.03347
AT1G08340.1	1	+	2631068	2632871	1438	13.2264	7.02305	-0.913253
AT1G08350.1	1	-	2632810	2635842	2213	0.816576	0.890223	0.12458
AT1G08350.2	1	-	2632810	2635852	2013	3.63375	3.26709	-0.153453
AT1G08360.1	1	+	2636011	2637915	949	202.258	258.502	0.353982
AT1G08370.1	1	+	2638181	2640554	1465	26.1303	29.4726	0.173651
AT1G08380.1	1	-	2640813	2641828	703	5.67962	6.31445	0.152864
AT1G08390.1	1	+	2642214	2643285	602	5.88234	4.4634	-0.398247
AT1G08400.1	1	-	2643330	2646035	2463	3.69183	0.001	-11.8501
AT1G08410.1	1	+	2646189	2649379	2161	8.86199	5.35809	-0.725913
AT1G08420.1	1	+	2649773	2657061	3740	21.307	16.1736	-0.39769
AT1G08420.2	1	+	2649537	2657120	4020	0.090197	0.050753	-0.829586
AT1G08430.1	1	+	2658716	2661029	1566	14.6718	73.4052	2.32284
AT1G08440.1	1	+	2663027	2665343	1506	0.001	0.255484	7.99709
AT1G08450.1	1	-	2667825	2671832	1490	31.7312	32.3525	0.0279759
AT1G08450.2	1	-	2667839	2671825	1307	0.001	0.001	0
AT1G08450.3	1	-	2667798	2671892	1502	0.108296	0.001	-6.75884
AT1G08460.1	1	+	2672451	2674628	1369	24.152	16.9118	-0.514111
AT1G08465.1	1	+	2675813	2679781	1174	0.001	0.001	0
AT1G08470.1	1	-	2682127	2684100	1431	11.3943	10.0507	-0.181009
AT1G08480.1	1	+	2684234	2685621	761	126.149	181.653	0.526055
AT1G08490.1	1	-	2685659	2688595	1761	9.83393	14.543	0.564489
AT1G08500.1	1	+	2689016	2690045	945	15.3668	6.12168	-1.32782
AT1G08510.1	1	-	2691080	2694377	2053	52.7931	41.8812	-0.334047
AT1G08520.1	1	+	2696412	2700959	2549	5.88966	4.87224	-0.273599
AT1G08530.1	1	+	2701226	2703091	939	6.87654	6.89501	0.00387148
AT1G08540.1	1	+	2703336	2706845	1993	4.43947	3.03216	-0.550041
AT1G08550.1	1	+	2706924	2709531	1776	2.15928	1.61719	-0.417062
AT1G08550.2	1	+	2707185	2709531	1688	0.010614	0.001	-3.4079
AT1G08560.1	1	-	2709632	2710912	1191	22.9967	13.8809	-0.728328
AT1G08570.1	1	+	2712892	2714734	1417	37.6278	61.072	0.698713
AT1G08570.2	1	+	2712892	2714734	1324	0.001	1.65175	10.6898
AT1G08570.3	1	+	2712883	2714733	1340	1.98544	1.17138	-0.761254
AT1G08570.4	1	+	2712930	2714733	1268	4.12686	7.88312	0.93372
AT1G08580.1	1	-	2715079	2716404	642	65.451	119.29	0.865984
AT1G08590.1	1	+	2718778	2722221	3444	12.8802	4.18511	-1.62182
AT1G08592.1	1	-	2718875	2721676	1614	0.001	0.001	0
AT1G08600.1	1	+	2723824	2733613	4809	0.027848	0.001	-4.7995
AT1G08600.2	1	+	2723824	2733613	4869	1.16805	0.001	-10.1899
AT1G08600.3	1	+	2723824	2733613	4853	6.5287	0.001	-12.6726
AT1G08600.4	1	+	2723824	2733613	4872	2.47648	5.39539	1.12344
AT1G08610.1	1	-	2733657	2735819	2082	0.699754	3.28941	2.23291
AT1G08620.1	1	+	2737031	2743724	4288	0.001	0.013307	3.73411
AT1G08620.2	1	+	2736774	2743758	4181	11.7067	0.007687	-10.5726
AT1G08630.1	1	-	2743761	2746939	1566	0.001	0.015026	3.90939
AT1G08630.2	1	-	2743761	2747967	1433	1.17189	12.7257	3.44084
AT1G08630.3	1	-	2743761	2746695	1421	0.001	0.001	0
AT1G08630.4	1	-	2743761	2747936	1393	0.001	0.001	0
AT1G08630.5	1	-	2743761	2747967	1391	0.001	0.001	0
AT1G08640.1	1	-	2748398	2751278	1270	19.0431	18.7396	-0.023185
AT1G08650.1	1	+	2752156	2753703	1376	121.951	43.0666	-1.50166
AT1G08650.2	1	+	2752154	2753698	1130	3.81715	0.092317	-5.36975
AT1G08660.1	1	-	2757041	2759794	1617	0.101269	0.02218	-2.19086
AT1G08660.2	1	-	2757043	2759794	1702	8.17129	3.59698	-1.18378
AT1G08670.1	1	-	2760346	2761573	791	14.9824	3.33875	-2.16589
AT1G08680.1	1	+	2762590	2768967	2760	1.9081	2.77136	0.538464
AT1G08680.2	1	+	2762590	2768967	2757	7.14967	6.91967	-0.0471736
AT1G08680.3	1	+	2762590	2768967	2634	0.001	0.001	0
AT1G08680.4	1	+	2762584	2768598	2403	9.21512	3.09242	-1.57527
AT1G08695.1	1	-	2769056	2769483	267	0.001	0.001	0
AT1G08700.1	1	-	2769815	2771477	1561	22.9435	21.4175	-0.0992961
AT1G08710.1	1	+	2771633	2773460	1122	11.4018	11.7271	0.0405822
AT1G08710.2	1	+	2771633	2773047	1011	1.13252	0.93453	-0.277221
AT1G08720.1	1	+	2774030	2779297	3081	7.70023	4.46211	-0.787173
AT1G08730.1	1	+	2779963	2788447	4739	0.263222	0.119894	-1.13452
AT1G08735.1	1	+	2790290	2793641	3352	0.003426	0.001	-1.77653
AT1G08740.1	1	-	2795643	2800081	3045	0.001	0.001	0
AT1G08750.1	1	+	2801067	2804537	1528	0.439376	2.26648	2.36693
AT1G08750.2	1	+	2801078	2804537	1388	0.001	0.001	0
AT1G08750.3	1	+	2801069	2804537	1419	9.99967	6.47594	-0.626792
AT1G08760.1	1	+	2805371	2808621	2566	14.3864	10.419	-0.46549
AT1G08770.1	1	+	2808883	2809747	865	41.2166	39.3643	-0.0663373
AT1G08780.1	1	-	2809778	2811191	602	49.4799	42.2656	-0.227358
AT1G08790.1	1	+	2811989	2812646	573	0.001	0.001	0
AT1G08800.1	1	-	2813061	2817639	4026	3.00001	0.001	-11.5508
AT1G08800.2	1	-	2813061	2818008	4101	9.26493	9.29925	0.00533429
AT1G08810.1	1	-	2819065	2820395	1123	0.001	0.001	0
AT1G08810.2	1	-	2819068	2820020	953	0.048207	0.001	-5.59117
AT1G08820.1	1	-	2821552	2825275	1716	0.346329	1.89378	2.45105
AT1G08820.2	1	-	2821552	2825275	1592	42.6139	41.9552	-0.0224759
AT1G08830.1	1	+	2827061	2829315	872	411.975	474.776	0.204691
AT1G08830.2	1	+	2827118	2829315	806	0.001	0.001	0
AT1G08840.1	1	-	2829579	2838369	3891	0.001	0.001	0
AT1G08840.2	1	-	2829105	2838469	4340	0.020405	0.001	-4.35085
AT1G08845.1	1	+	2839144	2840994	785	5.27546	8.03853	0.607635
AT1G08845.2	1	+	2838789	2840955	705	0.030234	0.011378	-1.40992
AT1G08860.1	1	+	2842153	2846138	1755	0.35548	0.107508	-1.72532
AT1G08870.1	1	-	2846536	2846608	73	0.001	0.001	0
AT1G08880.1	1	-	2846949	2847800	748	93.8485	132.153	0.493799
AT1G08890.1	1	+	2848348	2852270	1675	12.0799	9.87117	-0.291316
AT1G08900.1	1	+	2852454	2855779	1543	0.00113	0.001	-0.176323
AT1G08900.2	1	+	2852454	2855775	1578	5.91941	4.1854	-0.500089
AT1G08900.3	1	+	2852460	2855775	1548	0.001	0.001	0
AT1G08910.1	1	+	2856227	2861170	2844	0.001	0.001	0
AT1G08920.1	1	+	2867259	2870656	1896	26.9917	36.8973	0.451
AT1G08920.2	1	+	2867259	2870656	1917	0.064833	1.27058	4.29261
AT1G08920.3	1	+	2867271	2870230	1565	0.871102	0.665068	-0.38934
AT1G08930.1	1	+	2873465	2877223	1874	172.16	121.255	-0.50571
AT1G08930.2	1	+	2873465	2877270	1832	0.001	0.001	0
AT1G08940.1	1	+	2877692	2879169	913	34.6896	84.4493	1.28358
AT1G08950.1	1	+	2879303	2879374	72	0.001	0.248691	7.95821
AT1G08960.1	1	+	2879642	2882231	2051	4.77662	3.5924	-0.411041
AT1G08970.1	1	+	2882524	2884011	1034	29.2159	30.4511	0.0597373
AT1G08970.2	1	+	2882524	2884337	1178	1.11011	0.895478	-0.309977
AT1G08970.3	1	+	2882524	2884267	1176	3.24368	4.21719	0.378652
AT1G08970.4	1	+	2882543	2884337	1613	12.8039	17.1732	0.423581
AT1G08980.1	1	+	2884411	2886620	1512	5.28813	4.61937	-0.195062
AT1G08985.1	1	+	2887285	2887706	422	0.001	0.001	0
AT1G08990.1	1	+	2888753	2890959	1907	5.07459	7.1445	0.493543
AT1G09000.1	1	+	2891037	2895182	2270	5.16882	3.47331	-0.573521
AT1G09010.1	1	-	2895166	2899384	3025	19.2644	9.25973	-1.0569
AT1G09020.1	1	-	2899914	2904815	2302	24.2609	19.5727	-0.30979
AT1G09026.1	1	+	2907124	2907279	156	0.001	0.001	0
AT1G09030.1	1	-	2908611	2909030	420	0.720114	0.001	-9.49208
AT1G09040.1	1	+	2911317	2915369	3095	1.58145	0.763077	-1.05134
AT1G09050.1	1	+	2918031	2920889	2782	1.35462	0.078009	-4.1181
AT1G09060.1	1	-	2921064	2925723	3012	1.7294	0.02787	-5.95542
AT1G09060.2	1	-	2921064	2925762	3075	3.98166	1.98967	-1.00085
AT1G09060.3	1	-	2921064	2925756	3085	3.42509	5.44855	0.669729
AT1G09070.1	1	+	2927703	2928968	1266	102.332	307.291	1.58635
AT1G09080.1	1	-	2929217	2931841	2116	0.162474	1.0983	2.757
AT1G09080.2	1	-	2929217	2931841	2086	0.001	0.001	0
AT1G09090.1	1	+	2932739	2936586	2701	1.48749	0.489391	-1.60382
AT1G09090.2	1	+	2932739	2936586	2627	11.1182	3.22792	-1.78425
AT1G09100.1	1	-	2936528	2939326	1487	24.5357	39.3704	0.68223
AT1G09110.1	1	+	2939417	2939488	72	0.001	0.001	0
AT1G09130.1	1	-	2939570	2942267	1368	29.3307	39.5527	0.431363
AT1G09130.2	1	-	2939926	2942267	1180	0.961334	2.03656	1.08303
AT1G09130.3	1	-	2939577	2942288	1338	0.005232	0.001	-2.38736
AT1G09140.1	1	-	2942564	2945961	1273	21.6432	41.4753	0.938336
AT1G09140.2	1	-	2942564	2945961	1611	20.5685	7.59097	-1.43808
AT1G09150.1	1	+	2946229	2949159	1014	36.5986	42.3589	0.210874
AT1G09155.1	1	-	2949676	2950989	1172	2.84808	0.697442	-2.02985
AT1G09157.1	1	-	2951665	2952396	732	0.001	0.296723	8.21297
AT1G09160.1	1	-	2952771	2955667	1934	13.1592	7.41157	-0.828218
AT1G09160.2	1	-	2952771	2955689	1868	0.725041	0.547496	-0.405214
AT1G09170.1	1	-	2956589	2962207	3033	0.150866	0.033598	-2.16682
AT1G09176.1	1	+	2964152	2964604	453	2.54554	0.479474	-2.40845
AT1G09180.1	1	+	2965023	2965972	737	0.282381	2.33988	3.05072
AT1G09190.1	1	-	2966120	2967718	1599	1.15921	2.16172	0.899029
AT1G09195.1	1	-	2967940	2971457	1695	1.22023	0.001	-10.2529
AT1G09195.2	1	-	2967940	2971498	2041	0.006886	0.001	-2.78367
AT1G09200.1	1	-	2971593	2972199	607	147.723	125.412	-0.236219
AT1G09210.1	1	-	2972842	2976750	1745	137.544	98.6814	-0.479043
AT1G09220.1	1	-	2977792	2979466	1675	1.04673	1.4586	0.478692
AT1G09230.1	1	-	2979520	2982624	1507	6.77517	5.28693	-0.357826
AT1G09240.1	1	+	2984881	2986130	1250	0.001	0.001	0
AT1G09245.1	1	-	2986939	2987393	455	0.001	0.001	0
AT1G09250.1	1	+	2989378	2990357	980	48.4815	20.5649	-1.23725
AT1G09260.1	1	+	2993404	2993820	417	0.001	0.001	0
AT1G09270.1	1	+	2994369	2998222	2143	32.5806	41.7587	0.358066
AT1G09270.2	1	+	2994369	2998222	2062	13.9274	2.05158	-2.76311
AT1G09270.3	1	+	2994414	2998222	2094	0.001	0.001	0
AT1G09280.1	1	-	2998100	3001315	1917	12.9805	9.90664	-0.389877
AT1G09290.1	1	-	3001517	3003762	1259	4.37136	11.1251	1.34766
AT1G09300.1	1	+	3003919	3008213	1626	4.62776	8.70664	0.911802
AT1G09300.2	1	+	3003495	3008213	2129	3.47237	0.165776	-4.38861
AT1G09310.1	1	+	3009055	3009880	826	1.60758	8.23907	2.35759
AT1G09320.1	1	-	3009941	3012363	2018	7.20735	5.74504	-0.327152
AT1G09330.1	1	-	3012762	3015091	990	57.4685	54.6687	-0.0720571
AT1G09340.1	1	+	3015328	3018234	1481	4.81325	3.35561	-0.520435
AT1G09350.1	1	+	3019819	3021441	1301	1.22652	1.22986	0.00393039
AT1G09360.1	1	+	3021802	3022368	567	0.001	0.001	0
AT1G09370.1	1	+	3024896	3025435	540	0.573984	0.243346	-1.238
AT1G09380.1	1	-	3026135	3029549	1568	1.11069	2.48923	1.16424
AT1G09390.1	1	+	3031203	3033582	1341	11.7748	3.54809	-1.7306
AT1G09400.1	1	-	3033512	3035036	1182	0.203175	0.321576	0.662437
AT1G09410.1	1	+	3035443	3037560	2118	0.473586	0.860568	0.861663
AT1G09415.1	1	-	3037754	3038408	655	10.6315	22.3936	1.07474
AT1G09420.1	1	-	3038462	3041819	2160	1.63453	4.3337	1.40673
AT1G09420.2	1	-	3038469	3041873	2237	0.001	0.033052	5.04667
AT1G09421.1	1	+	3038631	3039326	546	0.111367	0.079846	-0.48003
AT1G09430.1	1	+	3041996	3045402	1838	61.7282	54.5219	-0.179094
AT1G09440.1	1	-	3045513	3047893	1593	4.18755	2.37608	-0.817522
AT1G09450.1	1	+	3049024	3053112	2096	1.12114	1.49732	0.41742
AT1G09460.1	1	+	3053901	3055360	1263	27.0226	82.5138	1.61047
AT1G09470.1	1	-	3055231	3056974	1214	2.49989	1.01933	-1.29424
AT1G09470.2	1	-	3055236	3057443	1394	0.054855	0.080091	0.546017
AT1G09480.1	1	+	3057975	3060661	1110	9.19712	8.01713	-0.198095
AT1G09483.1	1	-	3060992	3061729	339	0.001	0.001	0
AT1G09486.1	1	-	3062430	3063731	1302	1.04781	0.881054	-0.250075
AT1G09490.1	1	+	3064124	3065937	1139	10.0566	10.9471	0.122417
AT1G09490.2	1	+	3064478	3065937	1200	0.321243	0.088351	-1.86235
AT1G09500.1	1	+	3066753	3068598	1150	0.001	0.652957	9.35084
AT1G09500.2	1	+	3066699	3068598	1616	0.001	0.11763	6.87811
AT1G09500.3	1	+	3066753	3068332	983	0.001	0.06393	5.99842
AT1G09510.1	1	+	3069385	3070910	1078	0.001	0.251857	7.97646
AT1G09520.1	1	-	3070946	3072050	1105	17.4016	18.7645	0.108786
AT1G09530.1	1	+	3076582	3079539	1957	0.092102	0.660063	2.8413
AT1G09530.2	1	+	3076602	3079539	1997	0.538169	0.001	-9.07192
AT1G09540.1	1	+	3086159	3087912	1498	3.88519	0.95332	-2.02695
AT1G09550.1	1	-	3089733	3092327	1240	0.001	0.001	0
AT1G09560.1	1	+	3093839	3094864	942	388.639	369.137	-0.074273
AT1G09570.1	1	-	3095256	3100357	3829	37.3838	26.0948	-0.518651
AT1G09570.2	1	-	3095256	3100357	3738	0.001	0.001	0
AT1G09575.1	1	-	3101671	3102925	1152	2.36035	3.45175	0.54833
AT1G09580.1	1	+	3104588	3106290	921	13.6592	7.71506	-0.824126
AT1G09590.1	1	+	3106502	3107772	708	382.174	476.123	0.317103
AT1G09600.1	1	+	3108617	3111318	2145	0.378863	0.060653	-2.64303
AT1G09610.1	1	+	3111694	3112873	1180	1.86141	1.50124	-0.310242
AT1G09620.1	1	-	3112778	3116699	3720	36.2998	28.588	-0.344553
AT1G09625.1	1	-	3117137	3117567	431	0.001	0.001	0
AT1G09630.1	1	-	3118203	3119708	938	32.7298	26.1001	-0.326548
AT1G09640.1	1	+	3119878	3122526	1795	209.7	237.619	0.180328
AT1G09640.2	1	+	3119967	3122324	1057	0.001	0.001	0
AT1G09645.1	1	+	3122956	3124578	751	46.9216	53.479	0.18872
AT1G09650.1	1	+	3125807	3127284	1478	0.062063	0.312282	2.33104
AT1G09660.1	1	-	3127771	3131094	1387	0.034784	0.125816	1.85482
AT1G09660.2	1	-	3127781	3131094	1448	6.56116	4.25601	-0.62445
AT1G09665.1	1	+	3133095	3133674	498	0.001	0.381629	8.57603
AT1G09680.1	1	-	3134107	3135930	1824	0.788443	0.727379	-0.116299
AT1G09690.1	1	-	3136188	3137475	759	617.867	678.323	0.134677
AT1G09700.1	1	-	3137767	3140353	1688	6.35859	6.1755	-0.0421498
AT1G09710.1	1	+	3140872	3144370	2138	3.48923	3.97297	0.187308
AT1G09710.2	1	+	3140868	3144262	2154	0.035678	0.130904	1.8754
AT1G09720.1	1	-	3144438	3147303	2787	0.001	0.001	0
AT1G09730.1	1	-	3147667	3154380	3386	0.001	0.001695	0.761285
AT1G09730.2	1	-	3147670	3154380	3287	3.00838	9.69857	1.68878
AT1G09740.1	1	+	3154532	3156275	843	317.122	286.51	-0.14645
AT1G09750.1	1	+	3157501	3159148	1578	6.39337	1.17364	-2.44559
AT1G09760.1	1	-	3159125	3161692	1190	48.0498	63.5912	0.404297
AT1G09770.1	1	+	3161841	3165360	2934	61.2345	46.9412	-0.383492
AT1G09780.1	1	-	3165370	3167869	1911	120.108	128.879	0.101687
AT1G09790.1	1	-	3168482	3170819	1451	0.124959	0.001	-6.96531
AT1G09794.1	1	+	3172108	3173463	422	15.7765	31.1048	0.97936
AT1G09795.1	1	+	3173534	3176910	1516	7.92444	9.22056	0.218545
AT1G09800.1	1	-	3176883	3180421	1442	3.94485	3.05725	-0.367733
AT1G09810.1	1	-	3180936	3184224	1775	5.10689	10.9156	1.09588
AT1G09812.1	1	+	3187817	3188580	387	1.00865	2.85907	1.50312
AT1G09815.1	1	+	3189369	3190242	658	72.2446	116.699	0.691827
AT1G09820.1	1	-	3190288	3192414	2127	1.90469	2.10377	0.143422
AT1G09830.1	1	-	3192681	3195025	1790	13.5556	16.2079	0.257806
AT1G09840.1	1	-	3195824	3200279	1899	12.745	20.5806	0.691358
AT1G09840.2	1	-	3195824	3200254	1791	1.66182	0.001	-10.6985
AT1G09840.3	1	-	3195824	3199969	2001	5.23827	2.42515	-1.11101
AT1G09840.4	1	-	3195824	3200291	1828	1.69687	0.970539	-0.806017
AT1G09840.5	1	-	3195827	3199978	1921	0.063216	0.001	-5.98222
AT1G09840.6	1	-	3195827	3199978	1917	0.001	0.001	0
AT1G09850.1	1	+	3201799	3204150	1638	12.5235	13.5966	0.118609
AT1G09860.1	1	-	3204016	3205309	1294	0.106392	0.333188	1.64695
AT1G09870.1	1	+	3205741	3208598	1694	23.3356	22.4956	-0.052887
AT1G09880.1	1	-	3208828	3211653	1896	0.5808	0.89896	0.630215
AT1G09890.1	1	-	3214237	3217538	1899	1.84467	0.461841	-1.9979
AT1G09900.1	1	+	3218133	3219929	1797	3.85197	3.38182	-0.1878
AT1G09910.1	1	-	3220035	3224541	2234	8.94264	5.90932	-0.597709
AT1G09920.1	1	-	3224684	3227070	968	49.689	54.999	0.14648
AT1G09930.1	1	-	3227490	3230043	2205	0.061533	0.147756	1.26378
AT1G09932.1	1	-	3230450	3233109	1131	5.01094	13.9373	1.4758
AT1G09932.2	1	-	3230450	3233109	1213	0.001	0.635809	9.31245
AT1G09935.1	1	-	3234060	3235530	696	0.001	0.001	0
AT1G09940.1	1	-	3236995	3239554	2114	14.1027	13.9288	-0.0179012
AT1G09950.1	1	-	3240606	3241632	1027	0.322231	1.80508	2.48589
AT1G09960.1	1	+	3244213	3247200	1974	9.3377	17.1778	0.879402
AT1G09970.1	1	+	3252240	3255693	3364	110.21	170.099	0.626123
AT1G09970.2	1	+	3252317	3255654	3251	0.364421	2.32375	2.67277
AT1G09980.1	1	-	3256245	3261614	3159	6.44871	5.77645	-0.158828
AT1G09980.2	1	-	3256245	3261614	3156	2.82103	1.19969	-1.23356
AT1G09995.1	1	-	3262265	3263612	724	2.83528	3.30119	0.219496
AT1G10000.1	1	-	3263877	3264788	912	1.25281	0.954226	-0.392766
AT1G10010.1	1	+	3265976	3268726	1428	0.001	0.074419	6.2176
AT1G10020.1	1	-	3269604	3271987	1976	12.3406	7.71821	-0.677071
AT1G10030.1	1	+	3273825	3275837	743	39.6708	22.4637	-0.820485
AT1G10040.1	1	-	3275891	3278697	1689	5.79061	4.25146	-0.445755
AT1G10040.2	1	-	3275919	3278697	1665	0.001	0.013905	3.79753
AT1G10050.1	1	+	3279270	3283482	3230	7.05317	3.62443	-0.960517
AT1G10060.1	1	+	3284239	3287107	1590	0.001	0.001	0
AT1G10060.2	1	+	3284239	3287107	1631	0.230466	0.054339	-2.08449
AT1G10060.3	1	+	3284537	3287107	1923	0.305871	0.193271	-0.662298
AT1G10070.1	1	+	3288087	3290471	1642	7.10261	36.0537	2.34373
AT1G10070.2	1	+	3288087	3290471	1558	1.34732	4.82909	1.84166
AT1G10070.3	1	+	3288087	3290471	1668	0.535016	2.35972	2.14096
AT1G10090.1	1	-	3290311	3296198	2910	8.94051	5.77651	-0.63016
AT1G10095.1	1	-	3297324	3300443	1507	3.66901	1.94366	-0.916617
AT1G10100.1	1	-	3300697	3301489	489	0.001	0.001	0
AT1G10110.1	1	+	3302742	3304092	1351	1.02844	2.38182	1.21161
AT1G10120.1	1	-	3304039	3306824	2130	17.0827	7.87292	-1.11756
AT1G10130.1	1	+	3310930	3322213	3478	13.3825	5.61779	-1.25228
AT1G10140.1	1	-	3322802	3323548	747	165.236	280.3	0.762441
AT1G10150.1	1	+	3325824	3327614	1791	13.8864	10.7182	-0.373611
AT1G10155.1	1	-	3327637	3328448	555	5.62854	7.73562	0.458758
AT1G10160.1	1	+	3328971	3333470	4500	2.40954	2.37755	-0.019282
AT1G10170.1	1	-	3333595	3337491	3897	16.5199	104.983	2.66787
AT1G10180.1	1	-	3338303	3341608	2502	11.9514	8.13439	-0.555071
AT1G10190.1	1	-	3343686	3345632	1311	0.001	0.001	0
AT1G10200.1	1	-	3346390	3347885	982	63.4987	40.7524	-0.639843
AT1G10210.1	1	+	3349219	3351180	1631	0.027308	4.88244	7.48214
AT1G10210.2	1	+	3349235	3351180	1861	6.07365	1.41576	-2.10099
AT1G10220.1	1	+	3352159	3354690	804	2.61403	2.58913	-0.0138066
AT1G10220.2	1	+	3354243	3354856	535	0.001	0.001	0
AT1G10230.1	1	+	3355571	3356359	789	11.6047	24.081	1.05318
AT1G10240.1	1	-	3356680	3359838	2295	3.56702	3.50196	-0.0265547
AT1G10250.1	1	-	3360087	3360508	330	0.001	0.001	0
AT1G10260.1	1	-	3360526	3361247	722	0.001	0.001	0
AT1G10270.1	1	+	3363504	3366488	2985	4.94792	10.6371	1.10421
AT1G10280.1	1	-	3366493	3369095	1897	3.36258	2.94516	-0.191223
AT1G10290.1	1	+	3370558	3377463	3304	31.4817	19.4845	-0.692186
AT1G10300.1	1	+	3378142	3380226	2064	0.001	0.001	0
AT1G10310.1	1	-	3381601	3383914	901	9.66181	16.5886	0.779831
AT1G10320.1	1	-	3384164	3388373	2274	0.04543	0.001	-5.50557
AT1G10330.1	1	+	3388747	3390150	1404	1.69815	1.0726	-0.662853
AT1G10340.1	1	-	3390322	3392571	1980	11.4832	2.50641	-2.19583
AT1G10340.2	1	-	3390322	3392524	1921	0.001	0.001	0
AT1G10350.1	1	-	3393407	3395055	1433	17.1988	10.7983	-0.671502
AT1G10360.1	1	-	3395558	3396849	907	5.80017	4.44481	-0.383973
AT1G10370.1	1	-	3397081	3398358	962	4.58364	16.5129	1.84903
AT1G10380.1	1	+	3400606	3402324	1232	33.4177	21.4178	-0.641797
AT1G10385.1	1	+	3403224	3405856	2265	0.206555	0.146251	-0.498079
AT1G10390.1	1	-	3407024	3412843	3776	5.8838	2.4378	-1.27117
AT1G10390.2	1	-	3407024	3412838	3672	16.5475	9.82326	-0.752338
AT1G10400.1	1	-	3414852	3416358	1421	2.44698	0.859533	-1.50938
AT1G10410.1	1	-	3416680	3419639	1995	41.9106	36.6583	-0.193176
AT1G10417.1	1	-	3424186	3427457	1641	0.687503	0.26498	-1.37548
AT1G10419.1	1	+	3428031	3428425	395	0.001	0.001	0
AT1G10430.1	1	-	3428478	3430633	1344	36.7091	22.9827	-0.675592
AT1G10440.1	1	-	3431185	3431256	72	0.001	0.001	0
AT1G10450.1	1	+	3431780	3438370	4024	6.28587	3.93592	-0.675412
AT1G10455.1	1	+	3438555	3439013	459	0.198846	0.038645	-2.3633
AT1G10460.1	1	-	3439322	3440320	999	3.59683	2.51391	-0.516794
AT1G10470.1	1	-	3442327	3443957	1275	55.2394	66.8796	0.275869
AT1G10480.1	1	+	3449691	3451226	1536	14.1683	21.0183	0.568984
AT1G10490.1	1	+	3453228	3460620	3843	1.83332	3.89141	1.08583
AT1G10500.1	1	-	3460000	3461485	848	44.6826	62.354	0.480769
AT1G10510.1	1	+	3461635	3465786	2150	7.64621	2.88683	-1.40526
AT1G10520.1	1	+	3465964	3469248	1590	2.24612	1.20315	-0.900623
AT1G10522.1	1	+	3469636	3471488	980	3.66894	4.87071	0.408767
AT1G10522.2	1	+	3469580	3471483	991	0.001	0.035922	5.1668
AT1G10530.1	1	-	3471456	3472672	996	7.23685	9.06978	0.325706
AT1G10538.1	1	+	3474515	3474765	251	0.001	0.001	0
AT1G10540.1	1	-	3474864	3477927	1951	0.340656	0.555992	0.706749
AT1G10550.1	1	-	3479153	3480988	1068	3.20228	1.52326	-1.07194
AT1G10560.1	1	+	3484580	3486965	2386	3.07669	1.00097	-1.61998
AT1G10570.1	1	+	3487594	3491277	1936	2.34067	2.49021	0.0893477
AT1G10570.2	1	+	3487584	3491277	1943	2.81308	2.2848	-0.300083
AT1G10580.1	1	-	3491281	3493737	2073	20.1107	26.713	0.409577
AT1G10585.1	1	-	3493940	3495144	761	0.001	1.56432	10.6113
AT1G10586.1	1	-	3496928	3499439	771	0.001	0.001	0
AT1G10586.2	1	-	3496928	3499437	764	0.001	0.001	0
AT1G10588.1	1	+	3501202	3501904	596	0.001	0.001	0
AT1G10588.2	1	+	3501145	3501901	647	0.001	0.001	0
AT1G10590.1	1	-	3502004	3503457	837	91.0967	75.4436	-0.272002
AT1G10590.2	1	-	3502009	3503437	816	5.96796	5.62292	-0.0859189
AT1G10590.3	1	-	3502009	3503415	835	3.20087	2.04428	-0.646874
AT1G10600.1	1	+	3503724	3505502	1025	8.91866	11.1332	0.319966
AT1G10600.2	1	+	3503704	3505502	1016	0.597275	0.402627	-0.568951
AT1G10600.3	1	+	3503704	3505502	1042	0.019951	0.062231	1.64117
AT1G10610.1	1	+	3506186	3509006	1857	3.24328	1.65299	-0.972375
AT1G10620.1	1	-	3509001	3511975	2157	0.001	0.001	0
AT1G10630.1	1	-	3512795	3514729	1043	104.197	78.3613	-0.411101
AT1G10640.1	1	-	3515365	3517888	1793	0.64757	0.030285	-4.41836
AT1G10650.1	1	-	3524018	3526346	1519	16.162	10.8626	-0.573238
AT1G10650.2	1	-	3524018	3526346	1609	0.492658	1.09223	1.14862
AT1G10652.1	1	+	3527709	3527831	123	0.001	0.001	0
AT1G10657.1	1	+	3530467	3531821	862	0.001	0.035143	5.13517
AT1G10657.2	1	+	3530467	3531842	811	0.098686	0.001	-6.62477
AT1G10657.3	1	+	3530467	3531788	893	0.064392	0.1101	0.773861
AT1G10657.4	1	+	3530467	3531821	755	0.001	0.04394	5.45746
AT1G10660.1	1	+	3532428	3535131	1570	13.1253	3.73979	-1.81132
AT1G10660.2	1	+	3532424	3535131	1648	5.72668	0.985888	-2.5382
AT1G10660.3	1	+	3532455	3535131	1612	3.39529	9.99754	1.55804
AT1G10660.4	1	+	3532473	3535131	1625	0.045482	0.001	-5.50722
AT1G10670.1	1	+	3535387	3538281	1660	65.137	87.466	0.425246
AT1G10670.2	1	+	3535565	3538281	1677	68.4629	8.66162	-2.98261
AT1G10670.3	1	+	3535383	3538281	1724	0.0192	0.001	-4.26303
AT1G10670.4	1	+	3535383	3538439	1771	0.312607	0.010538	-4.89068
AT1G10680.1	1	-	3538470	3543782	3684	0.19321	0.076791	-1.33116
AT1G10682.1	1	-	3544991	3545471	481	1696.59	1747.14	0.0423583
AT1G10690.1	1	-	3549992	3550632	641	13.4998	18.1535	0.42731
AT1G10700.1	1	+	3554104	3556503	1518	23.6163	28.2684	0.259407
AT1G10705.1	1	+	3557114	3557457	242	0.001	0.001	0
AT1G10710.1	1	+	3558358	3561634	1437	0.133796	0.404198	1.59503
AT1G10710.2	1	+	3558358	3560705	1413	0.156552	0.001	-7.2905
AT1G10717.1	1	+	3562180	3562554	273	0.001	0.001	0
AT1G10720.1	1	+	3562952	3564759	1615	26.6246	22.3745	-0.250907
AT1G10730.1	1	+	3565463	3567779	1287	9.51152	6.74325	-0.496232
AT1G10740.1	1	-	3568169	3570760	1890	14.8396	14.9755	0.0131537
AT1G10740.2	1	-	3568183	3570760	1944	4.65342	1.49117	-1.64185
AT1G10740.3	1	-	3567905	3570838	1882	2.68646	2.57936	-0.0586916
AT1G10740.4	1	-	3567905	3570838	1874	0.001	0.001	0
AT1G10745.1	1	+	3572710	3573066	249	0.001	0.001	0
AT1G10747.1	1	+	3574312	3574830	446	0.001	0.001	0
AT1G10750.1	1	-	3574807	3578474	1747	4.96783	2.28516	-1.12032
AT1G10760.1	1	-	3581034	3590928	4670	5.79132	2.91211	-0.991829
AT1G10770.1	1	-	3591633	3592411	779	0.176925	0.489099	1.46699
AT1G10780.1	1	-	3592746	3595077	1470	2.89587	2.63683	-0.135193
AT1G10790.1	1	+	3596360	3597847	1011	1.75208	1.6086	-0.123257
AT1G10800.1	1	-	3598158	3598591	434	3.21978	1.98935	-0.694668
AT1G10810.1	1	+	3599271	3600877	1253	2.95752	0.45952	-2.68619
AT1G10820.1	1	-	3600910	3605076	1547	0.016202	0.001	-4.0181
AT1G10820.2	1	-	3600910	3605024	1573	7.59214	4.82427	-0.654196
AT1G10830.1	1	-	3605576	3607493	1308	4.2367	7.98773	0.914846
AT1G10830.2	1	-	3605651	3607462	1631	1.25412	2.25857	0.84873
AT1G10840.1	1	-	3607631	3610520	1489	95.4964	98.2717	0.0413287
AT1G10840.2	1	-	3607631	3610386	1471	0.721751	0.130162	-2.47119
AT1G10850.1	1	+	3611747	3614613	2743	7.1688	2.99942	-1.25705
AT1G10865.1	1	-	3614539	3616155	538	59.7653	72.0934	0.27056
AT1G10865.2	1	-	3614513	3616159	564	6.74764	7.4257	0.138145
AT1G10870.1	1	-	3616610	3623758	2769	8.75746	0.546065	-4.00337
AT1G10880.1	1	-	3624035	3627082	2017	0.001	0.001	0
AT1G10890.1	1	+	3627726	3630765	1254	6.86756	2.03157	-1.7572
AT1G10900.1	1	-	3632234	3637141	2644	21.095	2.54973	-3.04849
AT1G10910.1	1	+	3639878	3644162	2213	0.470019	1.84344	1.97161
AT1G10920.1	1	-	3644420	3647768	2847	1.3053	0.89636	-0.542237
AT1G10920.2	1	-	3644420	3647546	2798	0.005283	0.001	-2.40136
AT1G10930.1	1	-	3647894	3655590	3916	2.03917	0.958715	-1.08881
AT1G10940.1	1	-	3655777	3658578	1773	49.6592	43.8987	-0.177882
AT1G10940.2	1	-	3655813	3658608	1791	0.008509	0.001	-3.08899
AT1G10950.1	1	+	3659209	3663984	2245	77.5129	46.57	-0.735036
AT1G10960.1	1	+	3664386	3665039	654	27.0272	36.7563	0.443577
AT1G10970.1	1	-	3665087	3667139	1547	5.22729	16.3015	1.64087
AT1G10980.1	1	-	3667248	3669902	1915	0.01502	0.085066	2.5017
AT1G10990.1	1	-	3670278	3671187	832	5.54905	12.0734	1.12152
AT1G10990.2	1	-	3670278	3671187	910	4.47432	8.20327	0.87453
AT1G11000.1	1	-	3671756	3675979	1971	7.61518	1.11535	-2.77138
AT1G11010.1	1	+	3676607	3676644	38	0.001	0.001	0
AT1G11020.1	1	+	3676691	3678524	1417	13.9068	14.2358	0.0337261
AT1G11030.1	1	-	3678775	3678848	74	0.001	0.001	0
AT1G11040.1	1	-	3679225	3680924	1317	0.055186	0.157167	1.50992
AT1G11050.1	1	+	3681888	3684169	2282	10.6146	22.8175	1.10409
AT1G11055.1	1	-	3683919	3684095	177	0.001	0.001	0
AT1G11060.1	1	+	3684568	3689847	3103	7.67677	4.89545	-0.649058
AT1G11070.1	1	-	3690212	3693648	2486	0.009861	0.001	-3.30173
AT1G11080.1	1	-	3694707	3698013	1943	1.6583	4.94868	1.57733
AT1G11080.2	1	-	3694672	3697808	1674	0.146286	0.025737	-2.50688
AT1G11090.1	1	+	3702608	3703779	1172	11.3539	12.4006	0.127221
AT1G11100.1	1	-	3703691	3709302	3924	0.001	0.001	0
AT1G11100.2	1	-	3703672	3709302	4072	0.001	0.001	0
AT1G11110.1	1	+	3710208	3712503	1297	0.001	0.167465	7.38772
AT1G11112.1	1	-	3712999	3713735	737	0.062336	0.147355	1.24116
AT1G11120.1	1	+	3715184	3717320	609	0.001	0.001	0
AT1G11120.2	1	+	3715184	3717320	531	3.63436	2.61003	-0.477634
AT1G11125.1	1	+	3718783	3719711	929	2.42285	1.76949	-0.453371
AT1G11130.1	1	+	3722857	3727450	2857	11.7559	4.76312	-1.30341
AT1G11145.1	1	-	3727532	3728166	489	0.001	0.001	0
AT1G11150.1	1	+	3728971	3731624	2654	1.02569	1.26755	0.305452
AT1G11160.1	1	+	3733139	3739842	3812	1.09367	0.531086	-1.04217
AT1G11170.1	1	+	3740765	3744675	1763	2.46262	1.44861	-0.765523
AT1G11170.2	1	+	3741129	3744675	2190	0.033349	0.104382	1.64616
AT1G11175.1	1	+	3744858	3745655	798	55.8797	24.0666	-1.21529
AT1G11180.1	1	+	3745774	3748521	1145	5.70015	4.2314	-0.429864
AT1G11180.2	1	+	3745783	3748500	1154	0.001	0.001	0
AT1G11185.1	1	+	3749510	3750035	526	21.9098	74.6494	1.76855
AT1G11190.1	1	-	3750066	3752780	1274	14.3168	8.15643	-0.811699
AT1G11200.1	1	+	3753365	3755641	1153	16.432	14.3691	-0.193536
AT1G11210.1	1	-	3755677	3756998	1213	2.08081	4.22093	1.02041
AT1G11220.1	1	-	3759862	3761165	1093	1.19652	1.13105	-0.0811841
AT1G11230.1	1	-	3763268	3764483	1096	0.001	0.001	0
AT1G11230.2	1	-	3763268	3764483	1216	0.001	0.044655	5.48075
AT1G11240.1	1	-	3766754	3768294	867	48.5979	48.9854	0.0114563
AT1G11250.1	1	+	3768724	3769706	897	0.126993	0.001	-6.98861
AT1G11260.1	1	+	3777328	3780337	1905	93.7001	43.5833	-1.10427
AT1G11265.1	1	+	3781235	3785293	4059	0.208098	0.156292	-0.413019
AT1G11270.1	1	-	3785507	3786990	1361	0.783293	0.79672	0.0245207
AT1G11270.2	1	-	3780429	3786988	1438	2.48163	2.73388	0.139658
AT1G11270.3	1	-	3780446	3786988	1272	0.001	0.001	0
AT1G11280.1	1	-	3787334	3790812	2699	6.87147	2.76993	-1.31077
AT1G11280.2	1	-	3787334	3790876	2840	2.01457	3.20532	0.669998
AT1G11280.3	1	-	3787334	3790876	2804	0.001	0.490243	8.93735
AT1G11280.4	1	-	3787334	3790812	2663	0.001	0.514803	9.00788
AT1G11290.1	1	-	3791454	3793883	2430	0.672925	0.62397	-0.108969
AT1G11300.1	1	+	3794238	3800719	5104	2.40519	0.001	-11.2319
AT1G11310.1	1	-	3800738	3804185	2198	42.9781	52.3944	0.285809
AT1G11310.2	1	-	3800770	3804185	2255	15.5448	15.7081	0.0150751
AT1G11320.1	1	+	3807128	3808875	1535	1.93298	1.94768	0.0109292
AT1G11330.1	1	+	3810221	3813607	2865	0.011891	0.11141	3.22794
AT1G11330.2	1	+	3810093	3813558	2950	6.65627	25.9816	1.9647
AT1G11340.1	1	-	3814116	3817420	2706	0.01498	0.001	-3.90497
AT1G11350.1	1	-	3817591	3820805	2680	1.71149	0.611516	-1.48479
AT1G11360.1	1	-	3821443	3823088	1278	30.0567	19.2415	-0.643467
AT1G11360.2	1	-	3821443	3823088	1280	0.740967	0.028437	-4.70357
AT1G11360.3	1	-	3821443	3823088	1424	3.66535	2.54814	-0.524505
AT1G11360.4	1	-	3821443	3823088	1295	6.5719	3.4633	-0.924164
AT1G11362.1	1	-	3824510	3825196	687	0.001	0.11856	6.88947
AT1G11370.1	1	-	3828098	3830945	867	0.001	0.001	0
AT1G11380.1	1	+	3832623	3834191	1107	32.1089	13.5574	-1.24389
AT1G11390.1	1	-	3834459	3837629	2502	10.5991	8.09638	-0.388593
AT1G11400.1	1	+	3837850	3840207	1044	21.5615	22.6799	0.072953
AT1G11400.2	1	+	3837821	3840207	1080	8.62576	9.34701	0.115854
AT1G11400.3	1	+	3838016	3840207	981	7.44154	10.5938	0.509543
AT1G11410.1	1	+	3841286	3844432	2686	1.96092	2.09277	0.0938824
AT1G11420.1	1	-	3844581	3846872	1815	5.75322	2.85006	-1.01338
AT1G11430.1	1	+	3847243	3849162	953	28.725	30.6506	0.0936092
AT1G11440.1	1	+	3849360	3850662	1303	10.9389	7.28701	-0.586064
AT1G11450.1	1	+	3853243	3855385	1433	12.0886	3.15443	-1.9382
AT1G11450.2	1	+	3853467	3855385	1035	7.31404	11.8617	0.69757
AT1G11460.1	1	+	3857005	3859268	1014	6.49878	0.433463	-3.90619
AT1G11470.1	1	-	3859662	3860604	747	0.001	0.001	0
AT1G11475.1	1	+	3862399	3864030	562	69.8664	125.008	0.839352
AT1G11480.1	1	-	3864153	3866969	2171	13.5402	2.51105	-2.43088
AT1G11480.2	1	-	3864153	3866969	2175	28.79	0.235418	-6.9342
AT1G11482.1	1	-	3867405	3868870	1123	0.142139	0.001	-7.15116
AT1G11490.1	1	-	3868884	3870065	1098	0.569456	0.148362	-1.94046
AT1G11500.1	1	+	3870833	3871570	555	0.982015	1.72979	0.816777
AT1G11510.1	1	-	3871778	3872836	1059	0.001	0.001	0
AT1G11520.1	1	+	3873029	3873619	591	0.001	0.001	0
AT1G11530.1	1	+	3874437	3875484	611	28.2764	16.4381	-0.782556
AT1G11540.1	1	-	3875442	3877155	1320	10.2502	1.96373	-2.38399
AT1G11545.1	1	-	3878550	3880361	1132	41.3789	9.0691	-2.18987
AT1G11550.1	1	+	3881529	3881608	80	0.001	0.001	0
AT1G11560.1	1	+	3881788	3882819	1032	0.085472	0.052617	-0.699923
AT1G11570.1	1	+	3883280	3883809	530	0.459606	1.04918	1.19079
AT1G11570.2	1	+	3883280	3883956	399	2.48411	6.95329	1.48496
AT1G11572.1	1	+	3884356	3884952	597	0.307815	0.179485	-0.7782
AT1G11580.1	1	+	3888690	3890811	1876	308.114	241.221	-0.353107
AT1G11590.1	1	+	3892580	3894677	1686	0.001	0.001	0
AT1G11592.1	1	-	3895268	3896934	1073	6.89303	3.37735	-1.02925
AT1G11592.2	1	-	3895179	3896917	1359	0.266289	0.336597	0.338029
AT1G11593.1	1	+	3898002	3898609	608	0.001	0.001	0
AT1G11595.1	1	+	3898631	3899699	1069	0.001	0.001	0
AT1G11600.1	1	+	3902012	3903782	1771	1.27033	1.31535	0.0502456
AT1G11608.1	1	+	3905579	3906818	1240	0.001	0.043791	5.45256
AT1G11610.1	1	-	3907461	3909291	1494	0.001	0.001	0
AT1G11610.2	1	-	3906862	3909338	1683	0.001	0.001	0
AT1G11620.1	1	+	3910833	3911924	1092	0.001	0.001	0
AT1G11630.1	1	-	3912902	3914407	1506	5.32282	4.73175	-0.169815
AT1G11640.1	1	-	3914629	3914700	72	0.001	0.001	0
AT1G11650.1	1	+	3914774	3918176	1575	0.252614	0.277825	0.137242
AT1G11650.2	1	+	3914774	3918176	1574	154.809	213.948	0.466773
AT1G11655.1	1	+	3919272	3919774	503	2.91206	2.54769	-0.192849
AT1G11660.1	1	+	3920543	3924555	2617	18.1461	12.9148	-0.490641
AT1G11670.1	1	-	3928162	3931576	1964	54.2943	25.8465	-1.07083
AT1G11680.1	1	+	3938501	3940754	1832	79.5207	53.479	-0.572359
AT1G11684.1	1	-	3941103	3941300	198	0.001	0.001	0
AT1G11690.1	1	+	3941469	3942212	744	0.185248	0.145969	-0.343796
AT1G11700.1	1	+	3945737	3946613	877	26.9782	24.3933	-0.145307
AT1G11710.1	1	+	3948714	3951359	2646	1.38762	0.705755	-0.975372
AT1G11720.1	1	+	3951553	3957044	3609	0.873214	0.838808	-0.0579946
AT1G11720.2	1	+	3951553	3957044	3533	1.50123	0.001	-10.5519
AT1G11730.1	1	+	3957473	3960113	1155	1.17588	0.289783	-2.0207
AT1G11735.1	1	-	3961348	3961464	117	0.965948	0.043317	-4.47894
AT1G11740.1	1	-	3963054	3966824	2198	3.07965	1.23977	-1.3127
AT1G11750.1	1	+	3967476	3969854	1268	18.1069	23.4351	0.372128
AT1G11750.2	1	+	3967483	3969877	1338	0.015132	0.020545	0.441185
AT1G11755.1	1	-	3969681	3971840	1331	6.39469	6.00714	-0.0901956
AT1G11760.1	1	-	3972032	3973286	847	13.6181	13.4428	-0.0186873
AT1G11765.1	1	+	3973875	3974509	635	0.001	0.001	0
AT1G11770.1	1	+	3975679	3977379	1701	0.001	0.001	0
AT1G11780.1	1	-	3976839	3979195	1831	6.79148	6.30702	-0.106766
AT1G11785.1	1	-	3979862	3980956	481	0.001	0.001	0
AT1G11790.1	1	+	3981248	3985215	1660	6.97746	8.67253	0.313751
AT1G11790.2	1	+	3981248	3985215	1746	0.003031	0.001	-1.59979
AT1G11800.1	1	-	3985225	3987290	1648	4.91185	5.986	0.285327
AT1G11803.1	1	-	3987755	3988030	276	0.001	0.001	0
AT1G11806.1	1	+	3988346	3989398	1053	0.001	0.001	0
AT1G11810.1	1	+	3989763	3991066	1304	0.001	0.003581	1.84036
AT1G11820.1	1	-	3991040	3993525	1572	0.001	0.001	0
AT1G11820.2	1	-	3991027	3993598	1924	15.8257	8.58618	-0.882179
AT1G11840.1	1	+	3995402	3997864	1296	406.622	204.827	-0.989283
AT1G11840.2	1	+	3995169	3997864	1504	35.2863	47.6652	0.433825
AT1G11840.3	1	+	3995415	3997853	1249	0.051984	0.001	-5.7
AT1G11840.4	1	+	3995418	3997853	1272	0.001	0.001	0
AT1G11840.5	1	+	3995169	3997853	1483	0.001	37.0045	15.1754
AT1G11840.6	1	+	3995393	3997907	1459	1.5051	7.65029	2.34565
AT1G11850.1	1	+	3999202	3999828	582	0.001	0.001	0
AT1G11850.2	1	+	3999202	3999876	675	0.001	0.001	0
AT1G11850.3	1	+	3999199	3999828	504	0.001	0.001	0
AT1G11850.4	1	+	3999199	3999828	591	0.001	0.001	0
AT1G11860.1	1	+	4001280	4003442	1600	76.3485	53.7221	-0.507083
AT1G11860.2	1	+	4001295	4003442	1582	7.3662	0.001	-12.8467
AT1G11860.3	1	+	4001113	4003267	1666	0.146919	0.003416	-5.42657
AT1G11870.1	1	+	4003846	4006738	1770	1.0954	0.833165	-0.394788
AT1G11870.2	1	+	4003846	4006739	1777	5.1339	1.94335	-1.40151
AT1G11870.3	1	+	4003846	4006738	1756	0.001	0.001	0
AT1G11880.1	1	-	4007705	4010433	1780	3.23173	1.83818	-0.814031
AT1G11890.1	1	+	4010779	4013125	1094	30.9589	34.6744	0.163518
AT1G11900.1	1	-	4013121	4014681	1200	2.43362	2.96948	0.287105
AT1G11905.1	1	+	4014847	4016540	1095	20.3561	33.5057	0.718946
AT1G11905.2	1	+	4014958	4016222	663	0.021841	0.001	-4.44897
AT1G11910.1	1	-	4016784	4020983	1970	366.221	98.5105	-1.89436
AT1G11915.1	1	+	4021825	4023292	1203	1.12314	0.825866	-0.443558
AT1G11920.1	1	-	4023667	4025097	1155	0.178595	0.047013	-1.92556
AT1G11925.1	1	-	4025930	4026732	803	0.001	13.8726	13.76
AT1G11930.1	1	+	4028692	4030535	1102	0.159361	1.68965	3.40636
AT1G11930.2	1	+	4028692	4030584	1145	34.7533	31.2683	-0.152449
AT1G11940.1	1	-	4031574	4034078	1478	3.43338	3.74831	0.12661
AT1G11950.1	1	-	4034587	4038758	2955	2.21449	1.01081	-1.13146
AT1G11960.1	1	-	4039711	4043880	2660	6.27492	3.95869	-0.664574
AT1G11970.1	1	+	4044370	4044669	300	0.072485	0.001	-6.17961
AT1G11980.1	1	+	4045619	4045855	237	0.001	0.249736	7.96426
AT1G11990.1	1	-	4046246	4049060	1773	0.035835	0.001	-5.1633
AT1G12000.1	1	-	4049896	4053835	2072	86.7805	81.3081	-0.0939728
AT1G12010.1	1	+	4056207	4057933	1293	87.0915	55.0524	-0.661725
AT1G12013.1	1	+	4058287	4058416	130	3.02624	3.95279	0.385343
AT1G12015.1	1	+	4058487	4058576	90	0.291404	0.340534	0.224778
AT1G12020.1	1	-	4062462	4063337	876	11.3588	13.8053	0.281411
AT1G12030.1	1	-	4064667	4066341	994	0.508406	0.824885	0.698212
AT1G12040.1	1	+	4070124	4072567	2444	6.91835	2.61852	-1.40167
AT1G12050.1	1	+	4072752	4076207	1675	16.2527	24.1447	0.571028
AT1G12060.1	1	+	4076334	4076981	648	7.21238	5.50853	-0.388808
AT1G12064.1	1	-	4077498	4078095	598	0.001	0.001	0
AT1G12070.1	1	-	4078913	4080106	672	0.630757	0.220326	-1.51744
AT1G12080.1	1	+	4084162	4085036	590	0.001	0.001	0
AT1G12080.2	1	+	4084162	4085045	701	226.211	73.7034	-1.61787
AT1G12090.1	1	-	4089847	4090725	879	94.2597	16.6832	-2.49824
AT1G12100.1	1	+	4095246	4095845	399	0.106694	0.001	-6.73734
AT1G12110.1	1	+	4105233	4109545	2136	207.44	235.412	0.182489
AT1G12120.1	1	-	4114771	4117594	1955	35.8553	17.9007	-1.00217
AT1G12130.1	1	+	4118594	4120871	1413	0.48262	0.228609	-1.07801
AT1G12140.1	1	+	4121369	4124595	2146	4.30218	5.31402	0.304738
AT1G12140.2	1	+	4121369	4123542	1567	33.5917	33.0063	-0.0253618
AT1G12150.1	1	-	4123530	4125648	1759	1.62537	0.373595	-2.12122
AT1G12160.1	1	+	4126066	4128310	1629	20.7171	12.9324	-0.67983
AT1G12170.1	1	-	4128607	4129701	1095	0.001	0.001	0
AT1G12180.1	1	+	4130421	4131137	613	0.001	0.354326	8.46893
AT1G12190.1	1	-	4132967	4134094	1128	0.001	0.072369	6.1773
AT1G12200.1	1	+	4137533	4140028	1685	31.9274	226.571	2.8271
AT1G12210.1	1	+	4140948	4143605	2658	0.276928	2.04576	2.88506
AT1G12211.1	1	-	4143866	4144114	249	0.02337	0.159194	2.76806
AT1G12220.1	1	+	4144935	4147817	2883	1.52524	1.1639	-0.390065
AT1G12220.2	1	+	4144572	4147911	2965	3.32936	0.001	-11.701
AT1G12230.1	1	+	4148033	4151025	1552	43.4778	31.9628	-0.443886
AT1G12230.2	1	+	4147962	4151056	1720	3.3576	0.217867	-3.94591
AT1G12240.1	1	+	4153652	4157644	2229	37.633	16.8129	-1.16243
AT1G12244.1	1	+	4157654	4159046	983	2.94639	2.02213	-0.54307
AT1G12250.1	1	+	4159265	4161455	1051	2.39842	1.20612	-0.991717
AT1G12250.2	1	+	4159265	4161455	1046	2.54902	1.78926	-0.510577
AT1G12260.1	1	-	4162832	4165852	1871	2.49234	2.39179	-0.0594109
AT1G12270.1	1	+	4172075	4174775	1949	26.3184	28.0869	0.0938256
AT1G12280.1	1	-	4174875	4177559	2685	2.77411	0.765396	-1.85775
AT1G12290.1	1	-	4178359	4181247	2889	5.82778	1.95173	-1.57819
AT1G12290.2	1	-	4178359	4182593	3461	0.077036	0.001	-6.26746
AT1G12294.1	1	-	4182132	4182299	168	0.08532	0.001	-6.41481
AT1G12300.1	1	-	4183066	4186124	3059	1.48582	0.824772	-0.849197
AT1G12310.1	1	-	4187165	4188056	892	154.515	142.515	-0.116638
AT1G12320.1	1	+	4189355	4190342	841	17.4248	44.736	1.36029
AT1G12330.1	1	+	4194658	4196749	1655	1.67776	1.00912	-0.733436
AT1G12340.1	1	+	4197396	4198310	668	0.272577	0.048773	-2.48251
AT1G12350.1	1	+	4198413	4200802	1279	12.2645	10.369	-0.242216
AT1G12360.1	1	+	4200876	4206404	2557	39.4239	24.6674	-0.676463
AT1G12370.1	1	-	4206415	4208951	1667	0.001	1.01294	9.98434
AT1G12370.2	1	-	4206374	4208951	1726	7.65455	3.8954	-0.974547
AT1G12380.1	1	-	4214262	4217132	2871	5.41723	3.67942	-0.558078
AT1G12390.1	1	+	4220100	4221774	954	32.3903	27.5847	-0.231695
AT1G12400.1	1	+	4221863	4222837	607	19.7543	17.8376	-0.147245
AT1G12410.1	1	+	4223030	4225124	1079	53.0728	49.3	-0.106383
AT1G12411.1	1	-	4225321	4225482	162	0.001	0.001	0
AT1G12420.1	1	-	4226362	4229138	1858	9.64148	13.1589	0.448711
AT1G12423.1	1	-	4231027	4231146	120	0.001	0.001	0
AT1G12430.1	1	-	4233873	4238759	3216	7.86426	4.63511	-0.762708
AT1G12430.2	1	-	4233873	4238764	3224	0.280002	0.001	-8.12929
AT1G12440.1	1	-	4241592	4243008	969	87.5757	58.5139	-0.581751
AT1G12440.2	1	-	4241592	4242963	1372	8.25445	31.0799	1.91274
AT1G12450.1	1	+	4244308	4245993	1285	8.29293	3.49748	-1.24557
AT1G12451.1	1	-	4246109	4246291	183	0.001	0.001	0
AT1G12460.1	1	+	4247249	4250630	3289	1.6679	0.635018	-1.39316
AT1G12470.1	1	+	4251032	4257392	3236	6.29045	9.52176	0.598064
AT1G12480.1	1	-	4257268	4259300	1881	0.001	0.001	0
AT1G12490.1	1	+	4260783	4261869	1059	0.108166	0.110452	0.0301725
AT1G12500.1	1	-	4263150	4265044	1565	22.4358	14.8015	-0.600055
AT1G12510.1	1	-	4266988	4267061	74	0.001	0.161176	7.33249
AT1G12520.1	1	-	4267106	4268926	1160	34.117	49.2363	0.52923
AT1G12520.2	1	-	4267106	4268914	1229	26.7807	4.57164	-2.55041
AT1G12520.3	1	-	4267106	4268914	1245	7.77952	1.84237	-2.07812
AT1G12530.1	1	-	4268986	4270787	734	24.1971	22.8474	-0.0828055
AT1G12540.1	1	+	4272960	4274206	1000	0.001	0.001	0
AT1G12550.1	1	+	4274594	4275981	1177	4.22125	2.62706	-0.684223
AT1G12560.1	1	+	4276519	4277899	1033	25.5425	7.68091	-1.73355
AT1G12570.1	1	-	4277993	4280862	2027	0.001	0.059294	5.88981
AT1G12580.1	1	+	4282899	4285829	1972	31.2055	19.5209	-0.676784
AT1G12590.1	1	-	4285887	4285958	72	0.001	0.001	0
AT1G12600.1	1	-	4286204	4288878	1279	0.937387	0.849107	-0.142698
AT1G12610.1	1	-	4289944	4291017	1074	0.001	0.202068	7.6587
AT1G12620.1	1	-	4294594	4297084	2407	1.91241	1.27355	-0.586536
AT1G12630.1	1	+	4298889	4299475	587	0.20688	0.300949	0.540725
AT1G12640.1	1	-	4303312	4305798	1795	30.8506	25.7719	-0.259503
AT1G12650.1	1	+	4306059	4308005	1203	0.468959	2.47716	2.40115
AT1G12650.2	1	+	4305933	4308005	1189	18.6663	21.1518	0.180346
AT1G12650.3	1	+	4305974	4308005	1168	6.99809	13.042	0.898129
AT1G12650.4	1	+	4305974	4308005	1129	0.001	0.001	0
AT1G12660.1	1	+	4308943	4309583	414	0.001	0.001	0
AT1G12663.1	1	+	4310969	4311457	348	0.001	0.001	0
AT1G12665.1	1	+	4312331	4312935	519	0.001	0.001	0
AT1G12667.1	1	+	4313858	4314204	347	0.001	0.001	0
AT1G12669.1	1	+	4315466	4315987	391	0.084719	0.001	-6.40461
AT1G12670.1	1	+	4316701	4317005	305	0.150628	0.001	-7.23485
AT1G12672.1	1	+	4318426	4319035	396	0.001	0.001	0
AT1G12672.2	1	+	4318309	4319090	600	0.001	0.001	0
AT1G12680.1	1	-	4319886	4322945	1933	11.8081	12.0966	0.0348265
AT1G12700.1	1	-	4323556	4326333	2480	0.001	0.009401	3.23281
AT1G12710.1	1	-	4326739	4328481	1274	5.33447	2.60875	-1.03199
AT1G12720.1	1	+	4331062	4333220	2159	0.001	0.001	0
AT1G12725.1	1	-	4333383	4334033	507	0.001	0.001	0
AT1G12730.1	1	+	4334615	4337844	1720	1.85379	2.0611	0.152934
AT1G12730.2	1	+	4334615	4337773	1629	1.77695	0.001	-10.7952
AT1G12740.1	1	+	4342282	4344857	1887	3.03171	1.24236	-1.28705
AT1G12740.2	1	+	4342282	4344857	1905	0.001	0.001	0
AT1G12750.1	1	-	4344985	4348327	1354	5.86922	3.82736	-0.616821
AT1G12750.2	1	-	4344985	4348328	1602	0.373772	0.001	-8.54601
AT1G12750.3	1	-	4344985	4348328	1608	1.32318	1.41276	0.0945069
AT1G12760.1	1	+	4348498	4350867	1812	71.8306	54.966	-0.386058
AT1G12760.2	1	+	4348498	4350867	1757	0.001	0.001	0
AT1G12770.1	1	+	4351064	4353685	2069	5.90118	4.21771	-0.484545
AT1G12775.1	1	+	4353906	4355929	2024	1.19704	1.01983	-0.231134
AT1G12780.1	1	-	4355926	4358328	1462	89.0454	215.775	1.27691
AT1G12790.1	1	-	4359151	4361272	1172	3.78978	3.88118	0.0343835
AT1G12800.1	1	-	4361551	4365331	2673	5.12566	4.05963	-0.336389
AT1G12805.1	1	+	4366597	4367119	523	0.141426	0.830253	2.5535
AT1G12810.1	1	+	4367256	4368822	768	49.5309	79.2838	0.678697
AT1G12810.2	1	+	4367256	4368804	849	0.179847	0.08743	-1.04057
AT1G12820.1	1	-	4368760	4371293	2229	22.5735	16.3155	-0.468387
AT1G12830.1	1	-	4374250	4375170	921	13.961	36.7845	1.39769
AT1G12840.1	1	+	4375515	4378514	1491	92.3231	72.9159	-0.340459
AT1G12845.1	1	-	4378939	4379516	578	1.93966	1.52818	-0.343993
AT1G12850.1	1	-	4379707	4381612	1568	28.4277	29.5764	0.0571481
AT1G12855.1	1	+	4382160	4383611	1452	0.001	0.001	0
AT1G12860.1	1	+	4384353	4386610	1976	0.546213	0.439496	-0.313614
AT1G12870.1	1	-	4387129	4389110	1251	0.001	0.001	0
AT1G12880.1	1	+	4389751	4391151	1002	1.96856	3.47389	0.819412
AT1G12890.1	1	+	4391734	4392393	660	0.115782	0.465941	2.00874
AT1G12900.1	1	-	4392450	4394400	1501	0.091822	0.180881	0.978129
AT1G12900.2	1	-	4392486	4394400	1469	0.001	0.001	0
AT1G12900.3	1	-	4392486	4394343	1389	0.001	0.001	0
AT1G12900.4	1	-	4392610	4394394	1381	0.001	0.001	0
AT1G12910.1	1	-	4394897	4396291	1395	29.5409	29.073	-0.0230375
AT1G12920.1	1	-	4396348	4398193	1656	79.0497	62.7809	-0.332434
AT1G12930.1	1	-	4398375	4405605	3341	1.01743	0.218991	-2.21598
AT1G12935.1	1	-	4406318	4406746	429	0.001	0.001	0
AT1G12938.1	1	+	4412887	4413057	171	0.001	0.151364	7.24188
AT1G12940.1	1	+	4416405	4418590	1762	0.001	0.442539	8.78966
AT1G12950.1	1	+	4419770	4422638	1824	5.28595	12.0774	1.19207
AT1G12960.1	1	-	4422707	4423155	315	0.001	0.001	0
AT1G12970.1	1	+	4423640	4425789	1639	15.1911	10.7195	-0.502992
AT1G12980.1	1	+	4429718	4430965	1248	0.001	0.001	0
AT1G12990.1	1	+	4433640	4436075	2035	5.48972	3.25295	-0.754982
AT1G13000.1	1	-	4436105	4439464	1901	9.75023	3.48501	-1.48427
AT1G13000.2	1	-	4436105	4439476	1675	6.10987	6.12331	0.00317146
AT1G13010.1	1	+	4440214	4440286	73	0.001	0.001	0
AT1G13020.1	1	-	4440544	4443684	2197	23.7456	23.9573	0.0128023
AT1G13030.1	1	-	4444043	4447406	2196	3.74142	2.82687	-0.404382
AT1G13040.1	1	+	4447647	4449200	1554	1.76257	0.964701	-0.869524
AT1G13050.1	1	+	4450382	4451742	1361	0.404099	0.538758	0.414929
AT1G13050.2	1	+	4450238	4451742	1149	0.102931	0.184666	0.843241
AT1G13060.1	1	+	4452271	4454874	1147	106.375	171.155	0.686147
AT1G13060.2	1	+	4452212	4454876	1280	0.099924	0.033933	-1.55814
AT1G13070.1	1	+	4455477	4457099	1623	0.001	0.001	0
AT1G13080.1	1	+	4459187	4460940	1667	69.7517	13.048	-2.41841
AT1G13080.2	1	+	4459166	4460940	1615	0.647237	0.180661	-1.84101
AT1G13090.1	1	+	4461806	4463543	1656	14.1886	12.2484	-0.212135
AT1G13100.1	1	+	4463924	4465538	1532	15.0138	3.77882	-1.99029
AT1G13110.1	1	+	4467220	4469033	1743	62.5248	25.6249	-1.28688
AT1G13120.1	1	-	4469181	4473213	2427	7.86569	6.13178	-0.359267
AT1G13130.1	1	+	4474720	4477941	1786	3.64848	0.98271	-1.89246
AT1G13140.1	1	-	4478491	4480325	1835	0.632414	0.325211	-0.959493
AT1G13140.2	1	-	4478619	4480327	1631	0.001	0.001	0
AT1G13145.1	1	+	4480860	4481334	475	13.4246	12.6385	-0.0870542
AT1G13150.1	1	-	4481875	4483696	1822	0.768128	0.282628	-1.44244
AT1G13160.1	1	+	4484584	4488577	2654	12.7215	13.3597	0.07062
AT1G13170.1	1	-	4488625	4492581	2955	11.009	5.26919	-1.06303
AT1G13170.2	1	-	4488533	4492587	3116	0.001	0.001	0
AT1G13180.1	1	+	4495028	4498469	1915	4.89708	4.59427	-0.0920863
AT1G13190.1	1	+	4498881	4501613	2179	20.68	15.814	-0.387038
AT1G13195.1	1	-	4501581	4503591	1224	3.82178	13.6098	1.83233
AT1G13195.2	1	-	4501581	4503543	1554	3.55729	7.39502	1.05577
AT1G13200.1	1	-	4507221	4508528	1308	0.048821	0.001	-5.60943
AT1G13210.1	1	-	4508963	4513938	4065	4.97421	3.12026	-0.672801
AT1G13220.1	1	+	4515606	4517534	1349	0.016432	0.001	-4.03844
AT1G13220.2	1	+	4515699	4520284	3600	2.6578	2.31886	-0.196816
AT1G13230.1	1	+	4520631	4522544	1428	0.106675	0.203181	0.929543
AT1G13240.1	1	-	4522709	4522782	74	0.001	0.001	0
AT1G13245.1	1	-	4525486	4526064	579	60.6705	151.936	1.3244
AT1G13250.1	1	-	4528623	4530063	1441	5.10204	1.97092	-1.37221
AT1G13260.1	1	+	4542168	4543742	1575	36.2169	75.6035	1.06179
AT1G13270.1	1	+	4544953	4547312	1313	2.29835	3.32321	0.531978
AT1G13270.2	1	+	4544956	4547298	1399	0.001	1.05061	10.037
AT1G13280.1	1	+	4547454	4548875	1258	37.7719	42.0614	0.155182
AT1G13290.1	1	-	4550153	4551620	1215	0.001	0.001	0
AT1G13300.1	1	+	4556892	4558708	1237	102.207	30.7465	-1.733
AT1G13310.1	1	-	4561068	4563061	1406	0.770172	0.34689	-1.1507
AT1G13320.1	1	-	4563476	4567750	2070	30.2213	24.3928	-0.309112
AT1G13320.2	1	-	4563475	4567750	2073	0.022032	0.001	-4.46153
AT1G13320.3	1	-	4563471	4567807	2128	0.698222	0.136272	-2.3572
AT1G13330.1	1	+	4567935	4570598	1020	1.47778	2.37378	0.683752
AT1G13340.1	1	-	4569448	4571118	1479	14.8412	43.4347	1.54924
AT1G13350.1	1	-	4572419	4576632	2454	0.987693	4.20346	2.08944
AT1G13350.2	1	-	4572419	4576632	2535	0.001	0.001	0
AT1G13360.1	1	-	4576957	4577893	937	212.783	176.289	-0.271441
AT1G13360.2	1	-	4576873	4577967	755	0.04255	0.157338	1.88664
AT1G13360.3	1	-	4576967	4577967	721	0.001	0.001	0
AT1G13370.1	1	-	4587780	4588613	648	0.283353	10.3182	5.18645
AT1G13380.1	1	-	4589071	4590423	775	50.3899	41.3286	-0.285997
AT1G13390.1	1	-	4592829	4593683	665	28.545	49.7421	0.80123
AT1G13390.2	1	-	4592481	4594391	1169	10.3905	18.3545	0.820874
AT1G13400.1	1	+	4597627	4598911	781	0.001	0.095508	6.57755
AT1G13410.1	1	+	4601261	4603298	1814	1.03347	1.05717	0.0327108
AT1G13420.1	1	+	4604841	4606053	1213	21.0972	25.3641	0.265734
AT1G13430.1	1	+	4606500	4607747	1248	2.40714	0.717914	-1.74544
AT1G13440.1	1	-	4608196	4610647	1439	671.889	770.699	0.197945
AT1G13440.2	1	-	4608196	4610647	1355	0.001	0.001	0
AT1G13448.1	1	+	4612243	4612929	592	1.78818	0.53773	-1.73353
AT1G13450.1	1	-	4612731	4615205	1579	13.9209	7.6997	-0.854375
AT1G13450.2	1	-	4612731	4615353	1592	0.540556	1.03212	0.933096
AT1G13450.3	1	-	4612731	4615125	1737	10.3018	5.92241	-0.798644
AT1G13460.1	1	+	4615813	4618329	1870	9.23799	6.3207	-0.547494
AT1G13460.2	1	+	4615813	4618329	1951	5.08347	5.13968	0.0158646
AT1G13470.1	1	-	4620228	4621580	1272	0.001	0.042689	5.41579
AT1G13480.1	1	-	4622634	4624070	1340	6.64116	14.3682	1.11337
AT1G13485.1	1	-	4624171	4624344	174	0.070437	0.001	-6.13826
AT1G13490.1	1	-	4624715	4626064	1092	0.220694	0.421944	0.935004
AT1G13500.1	1	-	4627789	4629169	1161	0.806713	0.001	-9.65591
AT1G13510.1	1	-	4629203	4630821	1533	4.22913	0.867224	-2.28588
AT1G13520.1	1	-	4631778	4633248	1268	38.8351	45.4766	0.227762
AT1G13530.1	1	-	4633740	4635129	1158	11.3243	2.60373	-2.12077
AT1G13540.1	1	-	4635463	4636805	1254	2.29365	0.880882	-1.38062
AT1G13550.1	1	-	4636984	4638330	1270	0.165062	0.001	-7.36686
AT1G13560.1	1	-	4638514	4642104	1666	39.2328	25.7026	-0.610146
AT1G13560.2	1	-	4638514	4642088	1649	0.205747	0.001	-7.68473
AT1G13570.1	1	-	4642346	4644422	1614	15.7322	7.03909	-1.16026
AT1G13580.1	1	-	4644700	4646853	1403	0.001	0.001	0
AT1G13580.2	1	-	4644613	4646853	1408	0.667911	1.6631	1.31615
AT1G13580.3	1	-	4644521	4647007	1567	5.84743	3.51994	-0.732253
AT1G13590.1	1	+	4647949	4648740	422	67.2879	31.233	-1.10727
AT1G13600.1	1	-	4650787	4651469	683	25.4572	23.0031	-0.14625
AT1G13605.1	1	+	4658538	4659106	473	0.001	0.1148	6.84298
AT1G13607.1	1	+	4660778	4661218	339	0.001	0.001	0
AT1G13608.1	1	+	4661682	4662029	237	0.001	0.001	0
AT1G13609.1	1	+	4662721	4663192	380	0.001	0.001	0
AT1G13609.2	1	+	4662752	4663219	375	0.286755	0.001	-8.16367
AT1G13610.1	1	-	4663831	4666017	1296	1.22406	0.473927	-1.36893
AT1G13610.2	1	-	4663831	4666031	1305	0.004735	0.002303	-1.03985
AT1G13620.1	1	+	4668443	4669471	627	3.06447	2.39603	-0.354992
AT1G13630.1	1	-	4669784	4672826	2421	0.642059	0.20434	-1.65173
AT1G13630.2	1	-	4669787	4672957	2721	0.001	0.001	0
AT1G13635.1	1	+	4674247	4675851	1004	8.97343	7.03547	-0.351014
AT1G13635.2	1	+	4674152	4676170	1357	0.189603	0.253101	0.416731
AT1G13640.1	1	-	4677027	4679812	2489	40.2565	15.0015	-1.42411
AT1G13650.1	1	-	4680432	4682196	1174	0.001	0.001	0
AT1G13650.2	1	-	4680432	4682097	1194	0.001	0.045478	5.5071
AT1G13660.1	1	+	4683171	4685640	2470	0.001	0.001	0
AT1G13670.1	1	+	4688156	4688966	811	54.4093	15.858	-1.77864
AT1G13680.1	1	+	4690409	4692841	1180	0.115762	0.001	-6.85502
AT1G13690.1	1	+	4693289	4694410	856	27.4822	26.5061	-0.0521721
AT1G13700.1	1	-	4694372	4696023	1018	1.508	2.91324	0.949988
AT1G13710.1	1	-	4702725	4704657	1826	4.00524	0.550141	-2.86402
AT1G13720.1	1	+	4709635	4709706	72	0.001	0.001	0
AT1G13730.1	1	+	4709824	4712550	1773	17.7105	4.26663	-2.05343
AT1G13740.1	1	+	4713674	4715407	1591	15.2891	16.4903	0.109121
AT1G13750.1	1	-	4715394	4718235	2082	10.1589	3.20804	-1.66298
AT1G13755.1	1	-	4718673	4719354	564	0.001	0.001	0
AT1G13760.1	1	-	4720243	4721342	561	0.001	0.001	0
AT1G13770.1	1	+	4721695	4724510	1510	0.036351	0.015838	-1.1986
AT1G13770.2	1	+	4721695	4724510	1619	0.617305	0.376527	-0.71323
AT1G13780.1	1	+	4724608	4726499	1629	3.14098	5.11115	0.702435
AT1G13790.1	1	+	4727438	4730425	2407	0.095242	0.1237	0.377176
AT1G13800.1	1	-	4731056	4733707	2652	0.208664	0.190335	-0.132641
AT1G13810.1	1	+	4734036	4735389	1189	6.83184	9.71592	0.508077
AT1G13820.1	1	+	4735547	4737808	1286	8.83616	4.61061	-0.938463
AT1G13830.1	1	-	4739873	4741038	832	21.7362	7.63425	-1.50954
AT1G13840.1	1	+	4741999	4742071	73	0.001	0.001	0
AT1G13850.1	1	+	4743095	4743167	73	0.001	0.001	0
AT1G13860.1	1	-	4743309	4746956	2819	0.148166	0.129155	-0.198111
AT1G13860.2	1	-	4743308	4746911	2528	0.077919	0.044086	-0.821655
AT1G13860.3	1	-	4743205	4746911	2740	0.562526	1.9712	1.80908
AT1G13860.4	1	-	4743309	4746911	2629	1.52834	0.578934	-1.4005
AT1G13870.1	1	-	4747265	4748642	1148	12.1757	8.35818	-0.542741
AT1G13880.1	1	+	4748873	4751212	1705	14.6681	13.6457	-0.104232
AT1G13890.1	1	+	4751581	4752844	792	0.001	0.001	0
AT1G13900.1	1	-	4753145	4755580	2346	14.5131	9.57633	-0.599808
AT1G13910.1	1	+	4755784	4757991	1341	5.38827	15.0858	1.4853
AT1G13920.1	1	+	4758188	4759754	1038	5.05252	5.04723	-0.00151158
AT1G13930.1	1	+	4761042	4761725	684	465.071	309.108	-0.58934
AT1G13930.2	1	+	4761012	4762666	738	0.001	0.001	0
AT1G13930.3	1	+	4761012	4762666	819	0.151498	0.420472	1.47271
AT1G13940.1	1	-	4762703	4766749	3374	5.21981	3.41231	-0.613249
AT1G13950.1	1	+	4773576	4774867	731	36.3457	18.1047	-1.00542
AT1G13960.1	1	+	4776605	4779400	1919	27.1418	24.9256	-0.12289
AT1G13960.2	1	+	4776463	4779350	1930	0.580717	0.195978	-1.56714
AT1G13970.1	1	-	4779523	4782542	2050	1.97218	2.73043	0.469338
AT1G13980.1	1	+	4788559	4794654	4835	6.05505	0.001	-12.5639
AT1G13980.2	1	+	4788463	4794553	4799	1.32476	0.001	-10.3715
AT1G13990.1	1	+	4794756	4796597	1009	27.5927	8.28765	-1.73525
AT1G13990.2	1	+	4794756	4796594	1090	0.001	0.001	0
AT1G13990.3	1	+	4794756	4796594	1099	0.744988	0.699716	-0.0904477
AT1G14000.1	1	+	4797358	4800283	1805	47.3592	52.5579	0.150262
AT1G14010.1	1	-	4800169	4801850	915	50.8836	35.0691	-0.537002
AT1G14020.1	1	+	4802720	4805375	1974	9.20935	5.4222	-0.76422
AT1G14030.1	1	-	4805306	4807517	1713	2.66771	1.42709	-0.902529
AT1G14040.1	1	+	4810488	4814543	2442	9.70775	43.2268	2.15472
AT1G14048.1	1	-	4815683	4815988	306	0.001	0.001	0
AT1G14060.1	1	-	4817144	4818020	877	33.7857	71.0248	1.07191
AT1G14070.1	1	+	4818548	4820150	1530	12.0913	1.38353	-3.12754
AT1G14071.1	1	-	4820405	4820499	95	0.071364	0.136037	0.930731
AT1G14080.1	1	+	4822528	4824414	1808	14.5725	5.64318	-1.36867
[truncated: 49,583 more rows]
