# Supplementary material for: Suppression of abscisic acid biosynthesis at the early infection stage of Verticillium longisporum in oilseed rape (Brassica napus)
Source: Mol Plant Pathol. 2019 Oct 11;20(12):1645–61. doi: 10.1111/mpp.12867 (PMC6859492; doi:10.1111/mpp.12867)
Supplement: Supplementary file 11 — Table S2 GO annotation table containing GO terms, KEGG pathways and RNA‐Seq expression data for all genes for which homologues were identified between Brassica napus and Arabidopsis thaliana. [file MPP-20-1645-s011.xlsx]

## Sheet: GO table
Gene name	pathway	GO	GO_slim	Bna gene ID	Bna gene ID old	bna mock fpkm	bna inf fpkm	bna log2 fc	bna regulation	Ath gene ID	entrez ID	ath mock fpkm	ath inf fpkm	ath log2 fc	ath regulation
NA	ath03060	GO:0003824;GO:0008233;GO:0016787	GO:0008233	BnaA01g00010D	GSBRNA2T00121640001	1.94851	2.90714	0.57723	INTERMEDIATE	AT4G40042	830166	40.7439	46.415	0.188008	INTERMEDIATE
NA	NA	GO:0005622;GO:0005623;GO:0005737;GO:0009507;GO:0009536;GO:0016020;GO:0016021;GO:0031224;GO:0043226;GO:0043227;GO:0043229;GO:0043231;GO:0044424;GO:0044425;GO:0044444;GO:0044464	NA	BnaA01g00020D	GSBRNA2T00121639001	0.001	0.21762	7.76567	UP	AT4G40045	830167	11.4974	10.3043	-0.158055	INTERMEDIATE
NA	NA	GO:0005622;GO:0005623;GO:0005737;GO:0005739;GO:0006139;GO:0006351;GO:0006725;GO:0006807;GO:0008152;GO:0009058;GO:0009059;GO:0009987;GO:0010467;GO:0016070;GO:0018130;GO:0019438;GO:0032774;GO:0034641;GO:0034645;GO:0034654;GO:0043170;GO:0043226;GO:0043227;GO:0043229;GO:0043231;GO:0044237;GO:0044238;GO:0044249;GO:0044260;GO:0044271;GO:0044424;GO:0044444;GO:0044464;GO:0046483;GO:0071704;GO:0090304;GO:…	GO:0005622;GO:0005623;GO:0005737;GO:0005739;GO:0043226	BnaA01g00030D	GSBRNA2T00121638001	0.031523	0.00889	-1.82615	DOWN	AT4G40050	830168	17.7005	11.4559	-0.627704	INTERMEDIATE
NA	NA	GO:0005622;GO:0005623;GO:0005737;GO:0009507;GO:0009536;GO:0043226;GO:0043227;GO:0043229;GO:0043231;GO:0044424;GO:0044444;GO:0044464	NA	BnaA01g00040D	GSBRNA2T00121637001	0.001	0.159959	7.32156	UP	AT5G03000	831712	0.001	0.001	0	INTERMEDIATE
HB16	NA	GO:0000003;GO:0001071;GO:0001558;GO:0003006;GO:0003676;GO:0003677;GO:0003700;GO:0005488;GO:0005622;GO:0005623;GO:0005634;GO:0006139;GO:0006351;GO:0006355;GO:0006725;GO:0006807;GO:0007275;GO:0008152;GO:0009058;GO:0009059;GO:0009314;GO:0009416;GO:0009628;GO:0009637;GO:0009648;GO:0009791;GO:0009888;GO:0009889;GO:0009891;GO:0009893;GO:0009987;GO:0010228;GO:0010467;GO:0010468;GO:0010556;GO:0010557;GO:…	GO:0005622;GO:0005623;GO:0005634;GO:0043226	BnaA01g00050D	GSBRNA2T00121635001	110.623	111.56	0.0121794	INTERMEDIATE	AT4G40060	830169	202.329	106.672	-0.923513	INTERMEDIATE
NA	NA	GO:0005488;GO:0005543;GO:0005622;GO:0005623;GO:0005737;GO:0005739;GO:0005794;GO:0005905;GO:0006810;GO:0006897;GO:0008289;GO:0012505;GO:0016020;GO:0016023;GO:0016192;GO:0030135;GO:0030136;GO:0031410;GO:0031982;GO:0031988;GO:0043226;GO:0043227;GO:0043229;GO:0043231;GO:0044424;GO:0044425;GO:0044444;GO:0044464;GO:0051179;GO:0051234;GO:0097708;GO:0098589;GO:0098805	GO:0005622;GO:0005623;GO:0005737;GO:0005739;GO:0005794;GO:0043226	BnaA01g00060D	GSBRNA2T00121634001	4.82784	6.54915	0.43993	INTERMEDIATE	AT4G40080	830171	13.7712	9.99209	-0.462796	INTERMEDIATE
AGP3	NA	GO:0005623;GO:0005886;GO:0007275;GO:0016020;GO:0031224;GO:0031225;GO:0032501;GO:0032502;GO:0044425;GO:0044464;GO:0044699;GO:0044707;GO:0044767;GO:0048856;GO:0071944	GO:0005623;GO:0005886	BnaA01g00070D	GSBRNA2T00121633001	47.7689	66.6377	0.480268	INTERMEDIATE	AT4G40090	830172	34.2282	18.7131	-0.871139	INTERMEDIATE
NA	NA	NA	NA	BnaA01g00080D	GSBRNA2T00121632001	15.625	8.57685	-0.865336	INTERMEDIATE	AT4G38060	829962	3.65511	4.93962	0.434482	INTERMEDIATE
NA	R-ATH-196854;R-ATH-196849;R-ATH-196836;R-ATH-1430728	GO:0005215;GO:0005623;GO:0005886;GO:0006810;GO:0016020;GO:0016021;GO:0022857;GO:0031224;GO:0044425;GO:0044464;GO:0051179;GO:0051234;GO:0055085;GO:0071944	GO:0005623;GO:0005886;GO:0006810;GO:0022857;GO:0055085	BnaA01g00090D	GSBRNA2T00121630001	2.05571	2.08586	0.0210049	INTERMEDIATE	AT4G38050	829961	1.63715	1.80671	0.142178	INTERMEDIATE
NA	PWY-5980	GO:0003824;GO:0005622;GO:0005623;GO:0005737;GO:0005768;GO:0005773;GO:0005794;GO:0005802;GO:0012505;GO:0016020;GO:0016740;GO:0031984;GO:0043226;GO:0043227;GO:0043229;GO:0043231;GO:0044422;GO:0044424;GO:0044431;GO:0044444;GO:0044446;GO:0044464;GO:0098791	GO:0005622;GO:0005623;GO:0005737;GO:0005768;GO:0005773;GO:0005794;GO:0043226	BnaA01g00100D	GSBRNA2T00121629001	6.45807	8.36948	0.374036	INTERMEDIATE	AT4G38040	829960	11.0396	8.89518	-0.311588	INTERMEDIATE
NA	NA	GO:0003824;GO:0005488;GO:0005576;GO:0005975;GO:0008152;GO:0016829;GO:0030246;GO:0044238;GO:0071704	GO:0005576;GO:0005975;GO:0016829	BnaA01g00110D	GSBRNA2T00121628001	0.001	0.001	0	INTERMEDIATE	AT4G38030	829959	0.020925	0.101554	2.27895	UP
NA	NA	GO:0003676;GO:0003723;GO:0003824;GO:0005488;GO:0005622;GO:0005623;GO:0005737;GO:0006139;GO:0006396;GO:0006725;GO:0006807;GO:0008152;GO:0008168;GO:0008173;GO:0009507;GO:0009536;GO:0009987;GO:0010467;GO:0016070;GO:0016740;GO:0016741;GO:0034641;GO:0043170;GO:0043226;GO:0043227;GO:0043229;GO:0043231;GO:0044237;GO:0044238;GO:0044260;GO:0044424;GO:0044444;GO:0044464;GO:0046483;GO:0071704;GO:0090304;GO:…	GO:0003723	BnaA01g00120D	GSBRNA2T00121627001	1.16244	0.774769	-0.585314	INTERMEDIATE	AT4G38020	829958	1.68651	1.86554	0.14555	INTERMEDIATE
DOF4.7	NA	GO:0000003;GO:0001071;GO:0003006;GO:0003676;GO:0003677;GO:0003700;GO:0005488;GO:0005622;GO:0005623;GO:0005634;GO:0006139;GO:0006351;GO:0006355;GO:0006725;GO:0006807;GO:0007275;GO:0008152;GO:0009058;GO:0009059;GO:0009791;GO:0009838;GO:0009889;GO:0009891;GO:0009893;GO:0009908;GO:0009987;GO:0010227;GO:0010467;GO:0010468;GO:0010556;GO:0010557;GO:0010604;GO:0010628;GO:0016070;GO:0018130;GO:0019219;GO:…	GO:0003677;GO:0005622;GO:0005623;GO:0005634;GO:0043226	BnaA01g00130D	GSBRNA2T00121626001	0.001	0.001	0	INTERMEDIATE	AT4G38000	829956	0.001	0.001	0	INTERMEDIATE
ELI3-1	ath01100;ath01110;ath00940;PWY-361	GO:0003824;GO:0005488;GO:0005622;GO:0005623;GO:0005737;GO:0006725;GO:0008152;GO:0008270;GO:0009058;GO:0009605;GO:0009607;GO:0009617;GO:0009698;GO:0009699;GO:0009808;GO:0009809;GO:0009987;GO:0016491;GO:0016614;GO:0016616;GO:0019438;GO:0019748;GO:0043167;GO:0043169;GO:0043207;GO:0044237;GO:0044249;GO:0044424;GO:0044464;GO:0044550;GO:0044699;GO:0044710;GO:0044711;GO:0044763;GO:0045551;GO:0046872;GO:…	GO:0005622;GO:0005623;GO:0005737	BnaA01g00140D	GSBRNA2T00121624001	4.0027	2.13498	-0.906752	INTERMEDIATE	AT4G37980	829954	0.0274	1.24272	5.50319	UP
CAD6	ath01100;ath01110;ath00940;PWY-361	GO:0003824;GO:0005488;GO:0005622;GO:0005623;GO:0005737;GO:0006725;GO:0008152;GO:0008270;GO:0009058;GO:0009698;GO:0009699;GO:0009808;GO:0009809;GO:0009987;GO:0016491;GO:0016614;GO:0016616;GO:0019438;GO:0019748;GO:0043167;GO:0043169;GO:0044237;GO:0044249;GO:0044424;GO:0044464;GO:0044550;GO:0044699;GO:0044710;GO:0044711;GO:0044763;GO:0045551;GO:0046872;GO:0046914;GO:0052747;GO:0055114;GO:0071704;GO:…	GO:0005622;GO:0005623;GO:0005737	BnaA01g00150D	GSBRNA2T00121623001	20.8287	10.26	-1.02155	DOWN	AT4G37970	829953	4.51135	4.82993	0.0984432	INTERMEDIATE
AGL21	NA	GO:0001071;GO:0003676;GO:0003677;GO:0003700;GO:0005488;GO:0005515;GO:0005622;GO:0005623;GO:0005634;GO:0006139;GO:0006351;GO:0006355;GO:0006725;GO:0006807;GO:0008134;GO:0008152;GO:0009058;GO:0009059;GO:0009889;GO:0009987;GO:0010467;GO:0010468;GO:0010556;GO:0016070;GO:0018130;GO:0019219;GO:0019222;GO:0019438;GO:0031323;GO:0031326;GO:0032774;GO:0034641;GO:0034645;GO:0034654;GO:0043170;GO:0043226;GO:…	GO:0003677;GO:0005622;GO:0005623;GO:0005634;GO:0008134;GO:0043226	BnaA01g00160D	GSBRNA2T00121622001	2.54091	0.088659	-4.84093	DOWN	AT4G37940	829950	0.044901	0.041434	-0.115932	INTERMEDIATE
SHM1	ath01100;ath01110;R-ATH-196854;PWY-181;R-ATH-71262;ath01230;R-ATH-196757;ath00630;ath01200;ath00260;ath00670;P02776;ath00460;R-ATH-196849;GLYSYN-PWY;GLYSYN2-PWY;R-ATH-1430728;R-ATH-70895;PWY-2161;PWY-3841;R-ATH-71291	GO:0002376;GO:0003676;GO:0003723;GO:0003727;GO:0003824;GO:0004372;GO:0005488;GO:0005515;GO:0005576;GO:0005622;GO:0005623;GO:0005634;GO:0005737;GO:0005739;GO:0005759;GO:0005829;GO:0005840;GO:0005886;GO:0006082;GO:0006520;GO:0006544;GO:0006546;GO:0006563;GO:0006575;GO:0006725;GO:0006730;GO:0006732;GO:0006760;GO:0006807;GO:0006950;GO:0006952;GO:0006955;GO:0007623;GO:0008152;GO:0008187;GO:0008219;GO:…	GO:0005622;GO:0005623;GO:0005634;GO:0005737;GO:0005739;GO:0005829;GO:0005886;GO:0043226	BnaA01g00170D	GSBRNA2T00121621001	3.42973	4.6519	0.439727	INTERMEDIATE	AT4G37930	829949	8.17671	2.33202	-1.80994	DOWN
NA	NA	GO:0005622;GO:0005623;GO:0005737;GO:0009507;GO:0009526;GO:0009534;GO:0009535;GO:0009536;GO:0009579;GO:0009941;GO:0016020;GO:0031967;GO:0031975;GO:0031976;GO:0031984;GO:0034357;GO:0042651;GO:0043226;GO:0043227;GO:0043229;GO:0043231;GO:0044422;GO:0044424;GO:0044434;GO:0044435;GO:0044436;GO:0044444;GO:0044446;GO:0044464;GO:0055035	NA	BnaA01g00180D	GSBRNA2T00121619001	2.92904	1.75673	-0.737538	INTERMEDIATE	AT4G37920	829948	4.40484	2.98293	-0.562359	INTERMEDIATE
mtHsc70-1	P00049;ath03018	GO:0000166;GO:0001882;GO:0001883;GO:0005488;GO:0005515;GO:0005524;GO:0005618;GO:0005622;GO:0005623;GO:0005737;GO:0005739;GO:0005759;GO:0005773;GO:0005774;GO:0006457;GO:0006950;GO:0006970;GO:0008270;GO:0009628;GO:0009651;GO:0009719;GO:0009725;GO:0009735;GO:0009987;GO:0010033;GO:0010035;GO:0010038;GO:0016020;GO:0017076;GO:0030312;GO:0030554;GO:0031090;GO:0031974;GO:0032549;GO:0032550;GO:0032553;GO:…	GO:0005618;GO:0005622;GO:0005623;GO:0005737;GO:0005739;GO:0006457;GO:0030312;GO:0043226;GO:0051082	BnaA01g00190D	GSBRNA2T00121618001	21.674	24.3086	0.1655	INTERMEDIATE	AT4G37910	829947	61.7696	127.305	1.04332	UP
NA	NA	GO:0005488;GO:0005622;GO:0005623;GO:0005634;GO:0008270;GO:0043167;GO:0043169;GO:0043226;GO:0043227;GO:0043229;GO:0043231;GO:0044424;GO:0044464;GO:0046872;GO:0046914	GO:0005622;GO:0005623;GO:0005634;GO:0043226	BnaA01g00200D	GSBRNA2T00121617001	17.4927	19.8408	0.181719	INTERMEDIATE	AT4G37880	829944	28.2089	30.077	0.0925065	INTERMEDIATE
PCK1	ath01100;ath01110;ath00020;ath01200;ath00620;ath00710;ath00010	GO:0000166;GO:0001882;GO:0001883;GO:0002376;GO:0003824;GO:0004611;GO:0004612;GO:0005488;GO:0005524;GO:0005622;GO:0005623;GO:0005634;GO:0005730;GO:0005737;GO:0005829;GO:0005975;GO:0005996;GO:0006006;GO:0006094;GO:0006950;GO:0006952;GO:0006955;GO:0007154;GO:0008152;GO:0009058;GO:0009267;GO:0009605;GO:0009607;GO:0009620;GO:0009814;GO:0009817;GO:0009987;GO:0009991;GO:0010035;GO:0010038;GO:0016020;GO:…	GO:0005622;GO:0005623;GO:0005634;GO:0005730;GO:0005737;GO:0005829;GO:0043226	BnaA01g00210D	GSBRNA2T00121615001	104.914	98.7115	-0.0879141	INTERMEDIATE	AT4G37870	829943	210.557	417.958	0.98915	INTERMEDIATE
NA	NA	GO:0005622;GO:0005623;GO:0005737;GO:0005739;GO:0043226;GO:0043227;GO:0043229;GO:0043231;GO:0044424;GO:0044444;GO:0044464	GO:0005622;GO:0005623;GO:0005737;GO:0005739;GO:0043226	BnaA01g00220D	GSBRNA2T00121614001	0.001	0.001	0	INTERMEDIATE	AT4G37860	829942	0.167745	0.001	-7.39013	DOWN
NA	NA	GO:0001071;GO:0003676;GO:0003677;GO:0003700;GO:0005488;GO:0005515;GO:0005622;GO:0005623;GO:0005634;GO:0006139;GO:0006351;GO:0006355;GO:0006725;GO:0006807;GO:0008152;GO:0009058;GO:0009059;GO:0009889;GO:0009987;GO:0010467;GO:0010468;GO:0010556;GO:0016070;GO:0018130;GO:0019219;GO:0019222;GO:0019438;GO:0031323;GO:0031326;GO:0032774;GO:0034641;GO:0034645;GO:0034654;GO:0043170;GO:0043226;GO:0043227;GO:…	GO:0003677;GO:0005622;GO:0005623;GO:0005634;GO:0043226	BnaA01g00230D	GSBRNA2T00121613001	0.347697	0.560146	0.687972	INTERMEDIATE	AT4G37850	829941	0.626669	0.123879	-2.33877	DOWN
HKL3	ath01100;ath01110;ath01200;PWYQT-4466;ath00500;ath00010;ath00051;ath00052;ath00520;R-ATH-70326;R-ATH-70153;PWY-7238;R-ATH-170822;R-ATH-382551;R-ATH-1430728;R-ATH-189200;R-ATH-425407;PWY-4101;GLUCOSE1PMETAB-PWY;PWY-621;PWY-3801;PWY0-1182;R-ATH-70171;R-ATH-71387	GO:0000166;GO:0001101;GO:0001678;GO:0001882;GO:0001883;GO:0003824;GO:0004396;GO:0005488;GO:0005524;GO:0005536;GO:0005622;GO:0005623;GO:0005737;GO:0005739;GO:0005829;GO:0005975;GO:0006082;GO:0006090;GO:0006091;GO:0006096;GO:0006139;GO:0006163;GO:0006165;GO:0006725;GO:0006732;GO:0006733;GO:0006753;GO:0006757;GO:0006793;GO:0006796;GO:0006807;GO:0006950;GO:0006970;GO:0006974;GO:0006979;GO:0008152;GO:…	GO:0005622;GO:0005623;GO:0005737;GO:0005739;GO:0005829;GO:0043226	BnaA01g00240D	GSBRNA2T00121612001	0.001	0.001	0	INTERMEDIATE	AT4G37840	829940	0.001	0.001	0	INTERMEDIATE
NA	NA	GO:0005576	GO:0005576	BnaA01g00250D	GSBRNA2T00121607001	0.001	0.001	0	INTERMEDIATE	AT4G37810	829937	0.437537	0.322293	-0.441032	INTERMEDIATE
CPK28	ath04626	GO:0000166;GO:0001101;GO:0001882;GO:0001883;GO:0003824;GO:0004672;GO:0004674;GO:0004683;GO:0005488;GO:0005509;GO:0005515;GO:0005516;GO:0005524;GO:0005622;GO:0005623;GO:0005634;GO:0005737;GO:0005886;GO:0006464;GO:0006468;GO:0006793;GO:0006796;GO:0007154;GO:0007165;GO:0008152;GO:0009507;GO:0009536;GO:0009719;GO:0009725;GO:0009737;GO:0009738;GO:0009755;GO:0009931;GO:0009987;GO:0010033;GO:0010857;GO:…	GO:0005622;GO:0005623;GO:0005634;GO:0005737;GO:0005886;GO:0043226	BnaA01g00260D	GSBRNA2T00121606001	5.10698	4.67029	-0.128956	INTERMEDIATE	AT5G66210	836753	14.8493	9.87294	-0.588842	INTERMEDIATE
ACS8	ath01100;ath01110;ath00270	GO:0000003;GO:0003006;GO:0003824;GO:0005488;GO:0005515;GO:0005622;GO:0005623;GO:0005737;GO:0006082;GO:0006520;GO:0006807;GO:0007275;GO:0007568;GO:0008152;GO:0008652;GO:0009058;GO:0009692;GO:0009693;GO:0009835;GO:0009987;GO:0010154;GO:0016053;GO:0016829;GO:0016846;GO:0016847;GO:0018871;GO:0019752;GO:0021700;GO:0022414;GO:0030170;GO:0032501;GO:0032502;GO:0042218;GO:0042802;GO:0043167;GO:0043168;GO:…	GO:0005622;GO:0005623;GO:0005737	BnaA01g00270D	GSBRNA2T00121603001	0.001	0.170603	7.4145	UP	AT4G37770	829933	0.02581	1.38303	5.74376	UP
SQE3	ath01100;ath01110;P00014;ath00100;ath00909;R-ATH-556833;R-ATH-1430728;R-ATH-1655829;R-ATH-191273;R-ATH-2426168	GO:0000166;GO:0001101;GO:0003824;GO:0004497;GO:0004506;GO:0005488;GO:0005576;GO:0006629;GO:0006694;GO:0006950;GO:0008152;GO:0008202;GO:0008610;GO:0009058;GO:0009611;GO:0009719;GO:0009725;GO:0009753;GO:0010033;GO:0016020;GO:0016021;GO:0016125;GO:0016126;GO:0016491;GO:0016705;GO:0016709;GO:0031224;GO:0036094;GO:0042221;GO:0044238;GO:0044425;GO:0044699;GO:0044710;GO:0044711;GO:0048037;GO:0050660;GO:…	GO:0005576	BnaA01g00280D	GSBRNA2T00121602001	0.001	0.001	0	INTERMEDIATE	AT4G37760	829932	9.41852	10.8913	0.209606	INTERMEDIATE
ANT	NA	GO:0000003;GO:0001071;GO:0003006;GO:0003676;GO:0003677;GO:0003700;GO:0005488;GO:0005622;GO:0005623;GO:0005634;GO:0006139;GO:0006351;GO:0006355;GO:0006725;GO:0006807;GO:0007275;GO:0007276;GO:0008152;GO:0008283;GO:0009058;GO:0009059;GO:0009653;GO:0009791;GO:0009887;GO:0009888;GO:0009889;GO:0009908;GO:0009987;GO:0010073;GO:0010074;GO:0010467;GO:0010468;GO:0010492;GO:0010556;GO:0016070;GO:0018130;GO:…	GO:0003677;GO:0005622;GO:0005623;GO:0005634;GO:0030154;GO:0043226	BnaA01g00290D	GSBRNA2T00121601001	10.7601	9.06238	-0.247727	INTERMEDIATE	AT4G37750	829931	6.97784	3.44518	-1.0182	DOWN
GRF2	NA	GO:0000166;GO:0001882;GO:0001883;GO:0005488;GO:0005524;GO:0005622;GO:0005623;GO:0005634;GO:0006139;GO:0006351;GO:0006355;GO:0006725;GO:0006807;GO:0007275;GO:0008152;GO:0008283;GO:0008285;GO:0009058;GO:0009059;GO:0009889;GO:0009987;GO:0010467;GO:0010468;GO:0010556;GO:0016070;GO:0017076;GO:0018130;GO:0019219;GO:0019222;GO:0019438;GO:0022622;GO:0030554;GO:0031323;GO:0031326;GO:0032501;GO:0032502;GO:…	GO:0005622;GO:0005623;GO:0005634;GO:0043226	BnaA01g00300D	GSBRNA2T00121599001	2.08111	0.424629	-2.29308	DOWN	AT4G37740	829930	3.23292	2.01245	-0.683885	INTERMEDIATE
bZIP7	NA	GO:0001071;GO:0003676;GO:0003677;GO:0003700;GO:0005488;GO:0005622;GO:0005623;GO:0005634;GO:0006139;GO:0006351;GO:0006355;GO:0006725;GO:0006807;GO:0008152;GO:0009058;GO:0009059;GO:0009889;GO:0009987;GO:0010467;GO:0010468;GO:0010556;GO:0016070;GO:0018130;GO:0019219;GO:0019222;GO:0019438;GO:0031323;GO:0031326;GO:0032774;GO:0034641;GO:0034645;GO:0034654;GO:0043170;GO:0043226;GO:0043227;GO:0043229;GO:…	GO:0003677;GO:0005622;GO:0005623;GO:0005634;GO:0043226	BnaA01g00310D	GSBRNA2T00121598001	11.9379	10.8025	-0.144176	INTERMEDIATE	AT4G37730	829929	21.2034	31.0187	0.548844	INTERMEDIATE
HHP4	NA	GO:0004872;GO:0009719;GO:0009725;GO:0009743;GO:0009744;GO:0010033;GO:0016020;GO:0016021;GO:0031224;GO:0034285;GO:0042221;GO:0044425;GO:0050896;GO:0060089;GO:1901700	NA	BnaA01g00320D	GSBRNA2T00121597001	0.644625	4.47489	2.79532	UP	AT4G37680	829922	20.4225	22.5105	0.140435	INTERMEDIATE
SOUL-1	NA	GO:0005488;GO:0005622;GO:0005623;GO:0005737;GO:0005773;GO:0005794;GO:0005886;GO:0007154;GO:0007165;GO:0009314;GO:0009416;GO:0009628;GO:0009639;GO:0009987;GO:0010017;GO:0012505;GO:0016020;GO:0020037;GO:0023052;GO:0043226;GO:0043227;GO:0043229;GO:0043231;GO:0044424;GO:0044444;GO:0044464;GO:0044699;GO:0044700;GO:0044763;GO:0046906;GO:0050789;GO:0050794;GO:0050896;GO:0051716;GO:0065007;GO:0071214;GO:…	GO:0005622;GO:0005623;GO:0005737;GO:0005773;GO:0005794;GO:0005886;GO:0043226	BnaA01g00330D	GSBRNA2T00121596001	0.580911	0.001	-9.18217	DOWN	AT2G37970	818374	273.609	407.349	0.57415	INTERMEDIATE
NAGS2	ath01100;ath01110;ath01230;ath01210;ath00220	GO:0003824;GO:0004042;GO:0005622;GO:0005623;GO:0005737;GO:0006082;GO:0006520;GO:0006525;GO:0006526;GO:0006807;GO:0008080;GO:0008152;GO:0008652;GO:0009058;GO:0009064;GO:0009084;GO:0009507;GO:0009536;GO:0009987;GO:0016053;GO:0016407;GO:0016410;GO:0016740;GO:0016746;GO:0016747;GO:0019752;GO:0043226;GO:0043227;GO:0043229;GO:0043231;GO:0043436;GO:0044237;GO:0044238;GO:0044249;GO:0044281;GO:0044283;GO:…	GO:0005622;GO:0005623;GO:0005737	BnaA01g00340D	GSBRNA2T00121595001	0.890737	0.490294	-0.861352	INTERMEDIATE	AT4G37670	829921	1.11467	3.99474	1.84149	UP
SOUL-1	NA	GO:0005488;GO:0005622;GO:0005623;GO:0005737;GO:0005773;GO:0005794;GO:0005886;GO:0007154;GO:0007165;GO:0009314;GO:0009416;GO:0009628;GO:0009639;GO:0009987;GO:0010017;GO:0012505;GO:0016020;GO:0020037;GO:0023052;GO:0043226;GO:0043227;GO:0043229;GO:0043231;GO:0044424;GO:0044444;GO:0044464;GO:0044699;GO:0044700;GO:0044763;GO:0046906;GO:0050789;GO:0050794;GO:0050896;GO:0051716;GO:0065007;GO:0071214;GO:…	GO:0005622;GO:0005623;GO:0005737;GO:0005773;GO:0005794;GO:0005886;GO:0043226	BnaA01g00350D	GSBRNA2T00121593001	0.578998	0.001	-9.17741	DOWN	AT2G37970	818374	273.609	407.349	0.57415	INTERMEDIATE
BT5	NA	GO:0000151;GO:0000302;GO:0000988;GO:0000989;GO:0001101;GO:0003712;GO:0003824;GO:0004402;GO:0005488;GO:0005515;GO:0005516;GO:0005622;GO:0005623;GO:0005634;GO:0005737;GO:0006139;GO:0006351;GO:0006355;GO:0006464;GO:0006508;GO:0006511;GO:0006725;GO:0006807;GO:0006950;GO:0006979;GO:0008080;GO:0008152;GO:0008270;GO:0009056;GO:0009057;GO:0009058;GO:0009059;GO:0009266;GO:0009409;GO:0009628;GO:0009719;GO:…	GO:0005622;GO:0005623;GO:0005634;GO:0005737;GO:0043226	BnaA01g00360D	GSBRNA2T00121592001	3.5644	5.96695	0.743332	INTERMEDIATE	AT4G37610	829915	39.7075	29.4763	-0.429856	INTERMEDIATE
HLS1	NA	GO:0000902;GO:0003824;GO:0004596;GO:0005622;GO:0005623;GO:0006464;GO:0006473;GO:0006474;GO:0007154;GO:0007165;GO:0007275;GO:0008080;GO:0008152;GO:0009314;GO:0009416;GO:0009628;GO:0009639;GO:0009640;GO:0009653;GO:0009719;GO:0009723;GO:0009725;GO:0009733;GO:0009734;GO:0009755;GO:0009791;GO:0009826;GO:0009987;GO:0010033;GO:0016043;GO:0016049;GO:0016407;GO:0016410;GO:0016740;GO:0016746;GO:0016747;GO:…	NA	BnaA01g00370D	GSBRNA2T00121591001	0.001	0.300332	8.23041	UP	AT4G37580	829913	1.66817	0.942508	-0.823691	INTERMEDIATE
NA	ath00630;ath01200;ath00460;ath00910	GO:0003824;GO:0004328;GO:0016787;GO:0016810;GO:0016811	NA	BnaA01g00380D	GSBRNA2T00121590001	0.001	0.289246	8.17615	UP	AT4G37560	829911	0.720034	0.286372	-1.33017	DOWN
NA	ath00630;ath01200;ath00460;ath00910	GO:0003824;GO:0004328;GO:0016787;GO:0016810;GO:0016811	NA	BnaA01g00390D	GSBRNA2T00121589001	2.16515	1.3859	-0.643642	INTERMEDIATE	AT4G37560	829911	0.720034	0.286372	-1.33017	DOWN
LBD39	NA	NA	NA	BnaA01g00400D	GSBRNA2T00121588001	2.95922	1.21012	-1.29007	DOWN	AT4G37540	829909	74.1366	34.7954	-1.09129	DOWN
NA	ath01100;ath01110;ath00940	GO:0003824;GO:0004601;GO:0005488;GO:0005515;GO:0005576;GO:0005622;GO:0005623;GO:0005737;GO:0006950;GO:0006979;GO:0008152;GO:0009056;GO:0009987;GO:0016209;GO:0016491;GO:0016684;GO:0020037;GO:0042743;GO:0042744;GO:0043167;GO:0043169;GO:0044237;GO:0044248;GO:0044424;GO:0044464;GO:0044699;GO:0044710;GO:0046872;GO:0046906;GO:0048511;GO:0050896;GO:0055114;GO:0072593;GO:0097159;GO:1901363	GO:0005576;GO:0005622;GO:0005623;GO:0005737	BnaA01g00410D	GSBRNA2T00121586001	25.3828	31.7954	0.324969	INTERMEDIATE	AT4G37520	829907	400.093	76.5095	-2.38662	DOWN
NA	NA	GO:0003676;GO:0003723;GO:0003824;GO:0004518;GO:0004519;GO:0004521;GO:0004525;GO:0004540;GO:0005488;GO:0005622;GO:0005623;GO:0005737;GO:0006139;GO:0006396;GO:0006397;GO:0006725;GO:0006807;GO:0008152;GO:0008380;GO:0009507;GO:0009536;GO:0009987;GO:0010467;GO:0016070;GO:0016071;GO:0016787;GO:0016788;GO:0016891;GO:0016893;GO:0030529;GO:0032296;GO:0032991;GO:0034641;GO:0043170;GO:0043226;GO:0043227;GO:…	GO:0003723;GO:0006397;GO:0034641	BnaA01g00420D	GSBRNA2T00121585001	1.82045	1.79653	-0.0190837	INTERMEDIATE	AT4G37510	829906	10.5312	8.43503	-0.320205	INTERMEDIATE
CYCB1;1	NA	GO:0001558;GO:0005488;GO:0005515;GO:0005622;GO:0005623;GO:0005634;GO:0007049;GO:0009314;GO:0009628;GO:0009987;GO:0010212;GO:0010332;GO:0016043;GO:0016049;GO:0016538;GO:0019207;GO:0019887;GO:0030234;GO:0040007;GO:0040008;GO:0043226;GO:0043227;GO:0043229;GO:0043231;GO:0044424;GO:0044464;GO:0044699;GO:0044763;GO:0050789;GO:0050794;GO:0050896;GO:0051128;GO:0051301;GO:0051726;GO:0065007;GO:0071840;GO:…	GO:0005622;GO:0005623;GO:0005634;GO:0007049;GO:0043226;GO:0051301	BnaA01g00430D	GSBRNA2T00121584001	3.85859	4.34921	0.17268	INTERMEDIATE	AT4G37490	829904	4.48332	3.94768	-0.183563	INTERMEDIATE
SRFR1	NA	GO:0002376;GO:0005198;GO:0005488;GO:0005515;GO:0005622;GO:0005623;GO:0005634;GO:0005737;GO:0005783;GO:0006139;GO:0006351;GO:0006355;GO:0006725;GO:0006807;GO:0006950;GO:0006952;GO:0006955;GO:0008152;GO:0009058;GO:0009059;GO:0009605;GO:0009607;GO:0009617;GO:0009814;GO:0009816;GO:0009889;GO:0009890;GO:0009892;GO:0009987;GO:0010467;GO:0010468;GO:0010556;GO:0010558;GO:0010605;GO:0010629;GO:0012505;GO:…	GO:0005622;GO:0005623;GO:0005634;GO:0005737;GO:0005783;GO:0043226	BnaA01g00440D	GSBRNA2T00121582001	0.001	0.001	0	INTERMEDIATE	AT4G37460	829901	17.6821	11.0896	-0.673082	INTERMEDIATE
AGP18	NA	GO:0000003;GO:0003006;GO:0005623;GO:0005886;GO:0007049;GO:0007275;GO:0009553;GO:0009554;GO:0009987;GO:0016020;GO:0022414;GO:0031224;GO:0031225;GO:0032501;GO:0032502;GO:0044425;GO:0044464;GO:0044699;GO:0044702;GO:0044707;GO:0044763;GO:0044767;GO:0048229;GO:0048236;GO:0048856;GO:0048869;GO:0051321;GO:0071944	GO:0005623;GO:0005886	BnaA01g00450D	GSBRNA2T00121581001	49.5135	41.6907	-0.248098	INTERMEDIATE	AT4G37450	829900	24.9942	15.0185	-0.734857	INTERMEDIATE
NA	NA	NA	NA	BnaA01g00460D	GSBRNA2T00121580001	2.18139	1.01656	-1.10156	DOWN	AT4G37445	829899	5.54765	9.99241	0.848955	INTERMEDIATE
NA	NA	NA	NA	BnaA01g00470D	GSBRNA2T00121579001	0.001	0.001	0	INTERMEDIATE	AT4G37445	829899	5.54765	9.99241	0.848955	INTERMEDIATE
NA	NA	GO:0003824;GO:0004518;GO:0004519;GO:0005488;GO:0005622;GO:0005623;GO:0005634;GO:0005737;GO:0005777;GO:0008152;GO:0010467;GO:0010468;GO:0016787;GO:0016788;GO:0019222;GO:0042579;GO:0043167;GO:0043169;GO:0043170;GO:0043226;GO:0043227;GO:0043229;GO:0043231;GO:0044424;GO:0044444;GO:0044464;GO:0046872;GO:0050789;GO:0060255;GO:0065007;GO:0071704	GO:0005622;GO:0005623;GO:0005634;GO:0005737;GO:0005777;GO:0043226	BnaA01g00480D	GSBRNA2T00121577001	0.37215	0.001	-8.53974	DOWN	AT1G01355	6241268	0.036053	0.001	-5.17205	DOWN
NA	NA	NA	NA	BnaA01g00490D	GSBRNA2T00121576001	0.838778	0.981086	0.226091	INTERMEDIATE	AT4G37445	829899	5.54765	9.99241	0.848955	INTERMEDIATE
NA	NA	NA	NA	BnaA01g00500D	GSBRNA2T00121575001	0.501427	1.35875	1.43817	UP	AT4G37440	829898	19.9294	20.2688	0.0243638	INTERMEDIATE
CYP91A2	ath01100;ath01110;PWYQT-4477;ath00945;ath00903;PWY-601	GO:0003824;GO:0004497;GO:0005488;GO:0005506;GO:0005622;GO:0005623;GO:0005737;GO:0005783;GO:0006725;GO:0006790;GO:0006807;GO:0006950;GO:0006952;GO:0008152;GO:0009058;GO:0009605;GO:0009607;GO:0009987;GO:0012505;GO:0016020;GO:0016021;GO:0016143;GO:0016491;GO:0016705;GO:0016709;GO:0019748;GO:0019825;GO:0020037;GO:0031224;GO:0034641;GO:0042343;GO:0042430;GO:0043167;GO:0043169;GO:0043207;GO:0043226;GO:…	GO:0005622;GO:0005623;GO:0005737;GO:0005783;GO:0043226	BnaA01g00510D	GSBRNA2T00121574001	0.001	0.001	0	INTERMEDIATE	AT4G37430	829897	7.32941	11.4127	0.638869	INTERMEDIATE
CYP91A2	ath01100;ath01110;PWYQT-4477;ath00945;ath00903;PWY-601	GO:0003824;GO:0004497;GO:0005488;GO:0005506;GO:0005622;GO:0005623;GO:0005737;GO:0005783;GO:0006725;GO:0006790;GO:0006807;GO:0006950;GO:0006952;GO:0008152;GO:0009058;GO:0009605;GO:0009607;GO:0009987;GO:0012505;GO:0016020;GO:0016021;GO:0016143;GO:0016491;GO:0016705;GO:0016709;GO:0019748;GO:0019825;GO:0020037;GO:0031224;GO:0034641;GO:0042343;GO:0042430;GO:0043167;GO:0043169;GO:0043207;GO:0043226;GO:…	GO:0005622;GO:0005623;GO:0005737;GO:0005783;GO:0043226	BnaA01g00520D	GSBRNA2T00121572001	10.7793	3.03337	-1.82927	DOWN	AT4G37430	829897	7.32941	11.4127	0.638869	INTERMEDIATE
NA	NA	GO:0003824;GO:0016020;GO:0016021;GO:0016740;GO:0031224;GO:0044425	NA	BnaA01g00530D	GSBRNA2T00121571001	0.203995	0.102197	-0.997181	INTERMEDIATE	AT4G37420	829896	0.172465	0.108513	-0.668436	INTERMEDIATE
CYP81F4	ath01100;ath01110;ath00945;ath00903;PWY-601	GO:0003824;GO:0004497;GO:0005488;GO:0005506;GO:0005622;GO:0005623;GO:0005737;GO:0005783;GO:0006725;GO:0006790;GO:0006807;GO:0006950;GO:0006952;GO:0008152;GO:0009058;GO:0009605;GO:0009607;GO:0009987;GO:0012505;GO:0016020;GO:0016021;GO:0016143;GO:0016491;GO:0016705;GO:0016709;GO:0019748;GO:0019825;GO:0020037;GO:0031224;GO:0034641;GO:0042343;GO:0042430;GO:0043167;GO:0043169;GO:0043207;GO:0043226;GO:…	GO:0005622;GO:0005623;GO:0005737;GO:0005783;GO:0043226	BnaA01g00540D	GSBRNA2T00121569001	6.83586	4.21374	-0.698021	INTERMEDIATE	AT4G37410	829895	554.393	451.268	-0.296923	INTERMEDIATE
NA	NA	GO:0005622;GO:0005623;GO:0005737;GO:0005739;GO:0043226;GO:0043227;GO:0043229;GO:0043231;GO:0044424;GO:0044444;GO:0044464	GO:0005622;GO:0005623;GO:0005737;GO:0005739;GO:0043226	BnaA01g00550D	GSBRNA2T00121568001	0.001	0.001	0	INTERMEDIATE	AT4G37409	6240256	0.001	0.651322	9.34723	UP
CYP81F4	ath01100;ath01110;ath00945;ath00903;PWY-601	GO:0003824;GO:0004497;GO:0005488;GO:0005506;GO:0005622;GO:0005623;GO:0005737;GO:0005783;GO:0006725;GO:0006790;GO:0006807;GO:0006950;GO:0006952;GO:0008152;GO:0009058;GO:0009605;GO:0009607;GO:0009987;GO:0012505;GO:0016020;GO:0016021;GO:0016143;GO:0016491;GO:0016705;GO:0016709;GO:0019748;GO:0019825;GO:0020037;GO:0031224;GO:0034641;GO:0042343;GO:0042430;GO:0043167;GO:0043169;GO:0043207;GO:0043226;GO:…	GO:0005622;GO:0005623;GO:0005737;GO:0005783;GO:0043226	BnaA01g00560D	GSBRNA2T00121567001	9.54311	10.0339	0.0723584	INTERMEDIATE	AT4G37410	829895	554.393	451.268	-0.296923	INTERMEDIATE
CYP81F3	ath01100;ath01110;PWYQT-4477;ath00945;ath00903;PWY-601	GO:0003824;GO:0004497;GO:0005488;GO:0005506;GO:0005576;GO:0006725;GO:0006790;GO:0006807;GO:0006950;GO:0006952;GO:0008152;GO:0009058;GO:0009605;GO:0009607;GO:0009987;GO:0016020;GO:0016021;GO:0016143;GO:0016491;GO:0016705;GO:0016709;GO:0019748;GO:0019825;GO:0020037;GO:0031224;GO:0034641;GO:0042343;GO:0042430;GO:0043167;GO:0043169;GO:0043207;GO:0044237;GO:0044425;GO:0044550;GO:0044699;GO:0044710;GO:…	GO:0005576	BnaA01g00570D	GSBRNA2T00121566001	0.001	0.001	0	INTERMEDIATE	AT4G37400	829894	8.60977	8.61087	0.000183639	INTERMEDIATE
BRU6	ath04075;PWY-6219;PWY-5788;PWY-2021	GO:0003824;GO:0005622;GO:0005623;GO:0005737;GO:0009719;GO:0009725;GO:0009733;GO:0010033;GO:0010252;GO:0010279;GO:0016874;GO:0016879;GO:0016881;GO:0042221;GO:0042592;GO:0044424;GO:0044464;GO:0048878;GO:0050896;GO:0065007;GO:0065008	GO:0005622;GO:0005623;GO:0005737	BnaA01g00580D	GSBRNA2T00121565001	1.37982	1.82407	0.402679	INTERMEDIATE	AT4G37390	829893	31.4395	51.7514	0.719021	INTERMEDIATE
CYP81D8	ath01100;ath01110;ath00945;ath00903	GO:0003824;GO:0004497;GO:0005488;GO:0005506;GO:0005576;GO:0005622;GO:0005623;GO:0005737;GO:0005783;GO:0005886;GO:0006725;GO:0006790;GO:0006807;GO:0006950;GO:0006952;GO:0008152;GO:0009058;GO:0009605;GO:0009607;GO:0009628;GO:0009987;GO:0012505;GO:0016020;GO:0016021;GO:0016143;GO:0016491;GO:0016705;GO:0016709;GO:0019748;GO:0019825;GO:0020037;GO:0031224;GO:0034641;GO:0042343;GO:0042430;GO:0043167;GO:…	GO:0005576;GO:0005622;GO:0005623;GO:0005737;GO:0005783;GO:0005886;GO:0043226	BnaA01g00590D	GSBRNA2T00121564001	0.001	0.001	0	INTERMEDIATE	AT4G37370	829891	7.55312	224.775	4.89526	UP
CYP81H1	ath01100;ath01110;ath00945;ath00903	GO:0003824;GO:0004497;GO:0005488;GO:0005506;GO:0005576;GO:0006725;GO:0006790;GO:0006807;GO:0006950;GO:0006952;GO:0008152;GO:0009058;GO:0009605;GO:0009607;GO:0009987;GO:0016020;GO:0016143;GO:0016491;GO:0016705;GO:0016709;GO:0019748;GO:0019825;GO:0020037;GO:0034641;GO:0042343;GO:0042430;GO:0043167;GO:0043169;GO:0043207;GO:0044237;GO:0044550;GO:0044699;GO:0044710;GO:0044711;GO:0044763;GO:0046483;GO:…	GO:0005576	BnaA01g00600D	GSBRNA2T00121563001	0.448444	2.1164	2.23861	UP	AT4G37310	829886	12.6095	9.21988	-0.451695	INTERMEDIATE
MEE59	NA	GO:0000003;GO:0003006;GO:0005622;GO:0005623;GO:0005634;GO:0007275;GO:0009790;GO:0009791;GO:0009793;GO:0010154;GO:0022414;GO:0032501;GO:0032502;GO:0043226;GO:0043227;GO:0043229;GO:0043231;GO:0044424;GO:0044464;GO:0044699;GO:0044702;GO:0044707;GO:0044767;GO:0048316;GO:0048608;GO:0048731;GO:0048856;GO:0061458	GO:0005622;GO:0005623;GO:0005634;GO:0043226	BnaA01g00610D	GSBRNA2T00121562001	8.96305	10.7389	0.260788	INTERMEDIATE	AT4G37300	829885	66.4676	64.1043	-0.05223	INTERMEDIATE
CYP81D4	ath01100;ath01110;ath00945;ath00903	GO:0003824;GO:0004497;GO:0005488;GO:0005506;GO:0005622;GO:0005623;GO:0005737;GO:0005783;GO:0006725;GO:0006790;GO:0006807;GO:0006950;GO:0006952;GO:0008152;GO:0009058;GO:0009605;GO:0009607;GO:0009987;GO:0012505;GO:0016020;GO:0016021;GO:0016143;GO:0016491;GO:0016705;GO:0016709;GO:0019748;GO:0019825;GO:0020037;GO:0031224;GO:0034641;GO:0042343;GO:0042430;GO:0043167;GO:0043169;GO:0043207;GO:0043226;GO:…	GO:0005622;GO:0005623;GO:0005737;GO:0005783;GO:0043226	BnaA01g00620D	GSBRNA2T00121561001	1.26905	1.3742	0.114844	INTERMEDIATE	AT4G37330	829888	26.6146	17.7016	-0.588339	INTERMEDIATE
NA	NA	GO:0005622;GO:0005623;GO:0005737;GO:0005739;GO:0043226;GO:0043227;GO:0043229;GO:0043231;GO:0044424;GO:0044444;GO:0044464	GO:0005622;GO:0005623;GO:0005737;GO:0005739;GO:0043226	BnaA01g00630D	GSBRNA2T00121559001	1.03769	1.52366	0.554158	INTERMEDIATE	AT4G37295	829884	4.49738	42.2224	3.23085	UP
NA	NA	GO:0005622;GO:0005623;GO:0005737;GO:0005739;GO:0009628;GO:0043226;GO:0043227;GO:0043229;GO:0043231;GO:0044424;GO:0044444;GO:0044464;GO:0050896;GO:0080167	GO:0005622;GO:0005623;GO:0005737;GO:0005739;GO:0043226	BnaA01g00640D	GSBRNA2T00121557001	1.02757	1.63134	0.666817	INTERMEDIATE	AT4G37290	829883	5.51165	52.4116	3.24933	UP
NA	NA	GO:0000123;GO:0005622;GO:0005623;GO:0005634;GO:0005654;GO:0006139;GO:0006325;GO:0006338;GO:0006351;GO:0006355;GO:0006464;GO:0006473;GO:0006475;GO:0006725;GO:0006807;GO:0006996;GO:0008152;GO:0009058;GO:0009059;GO:0009889;GO:0009987;GO:0010467;GO:0010468;GO:0010556;GO:0016043;GO:0016070;GO:0016568;GO:0016569;GO:0016570;GO:0016573;GO:0018130;GO:0018193;GO:0018205;GO:0018393;GO:0018394;GO:0019219;GO:…	GO:0005622;GO:0005623;GO:0005634;GO:0043226	BnaA01g00650D	GSBRNA2T00121556001	0.001	0.001	0	INTERMEDIATE	AT4G37280	829882	20.4711	15.5287	-0.398656	INTERMEDIATE
HMA1	NA	GO:0000166;GO:0001882;GO:0001883;GO:0003824;GO:0004008;GO:0005215;GO:0005375;GO:0005385;GO:0005388;GO:0005488;GO:0005524;GO:0005622;GO:0005623;GO:0005737;GO:0005886;GO:0005887;GO:0006810;GO:0006811;GO:0006812;GO:0006816;GO:0006873;GO:0006875;GO:0006878;GO:0008324;GO:0008551;GO:0009314;GO:0009416;GO:0009507;GO:0009526;GO:0009528;GO:0009536;GO:0009628;GO:0009636;GO:0009642;GO:0009706;GO:0009941;GO:…	GO:0005622;GO:0005623;GO:0005737;GO:0005886;GO:0009536;GO:0016887;GO:0043226	BnaA01g00660D	GSBRNA2T00121555001	7.37098	8.94535	0.279281	INTERMEDIATE	AT4G37270	829881	8.16989	8.71195	0.0926789	INTERMEDIATE
MYB73	NA	GO:0000975;GO:0000981;GO:0000988;GO:0000989;GO:0001067;GO:0001071;GO:0001076;GO:0001101;GO:0001134;GO:0001135;GO:0003676;GO:0003677;GO:0003700;GO:0005488;GO:0005622;GO:0005623;GO:0005634;GO:0006139;GO:0006351;GO:0006355;GO:0006357;GO:0006366;GO:0006725;GO:0006807;GO:0008152;GO:0009058;GO:0009059;GO:0009719;GO:0009723;GO:0009725;GO:0009737;GO:0009751;GO:0009753;GO:0009889;GO:0009987;GO:0010033;GO:…	GO:0003677;GO:0005622;GO:0005623;GO:0005634;GO:0030154;GO:0043226	BnaA01g00670D	GSBRNA2T00121554001	0.001	0.001	0	INTERMEDIATE	AT4G37260	829880	35.6659	48.0557	0.430164	INTERMEDIATE
NA	NA	GO:0000166;GO:0001882;GO:0001883;GO:0003824;GO:0004672;GO:0004674;GO:0005488;GO:0005524;GO:0005576;GO:0006464;GO:0006468;GO:0006793;GO:0006796;GO:0007154;GO:0007165;GO:0007166;GO:0007167;GO:0007169;GO:0008152;GO:0009987;GO:0016020;GO:0016021;GO:0016301;GO:0016310;GO:0016740;GO:0016772;GO:0016773;GO:0017076;GO:0019538;GO:0023052;GO:0030554;GO:0031224;GO:0032549;GO:0032550;GO:0032553;GO:0032555;GO:…	GO:0005576;GO:0016301	BnaA01g00680D	GSBRNA2T00121553001	5.49302	0.001	-12.4234	DOWN	AT4G37250	829879	17.0992	9.84927	-0.795838	INTERMEDIATE
CP1	NA	NA	NA	BnaA01g00690D	GSBRNA2T00121552001	1.69323	3.25718	0.943843	INTERMEDIATE	AT4G36880	829841	1.89082	13.1965	2.80307	UP
IRX14	PWY-5800	GO:0000003;GO:0000139;GO:0000271;GO:0003002;GO:0003006;GO:0003824;GO:0005622;GO:0005623;GO:0005737;GO:0005768;GO:0005773;GO:0005794;GO:0005802;GO:0005975;GO:0005976;GO:0007275;GO:0007389;GO:0008152;GO:0008194;GO:0009058;GO:0009059;GO:0009791;GO:0009832;GO:0009834;GO:0009987;GO:0010051;GO:0010154;GO:0010191;GO:0010192;GO:0010214;GO:0010383;GO:0010410;GO:0010413;GO:0010417;GO:0012505;GO:0015018;GO:…	GO:0005622;GO:0005623;GO:0005737;GO:0005768;GO:0005773;GO:0005794;GO:0016757;GO:0043226	BnaA01g00700D	GSBRNA2T00121551001	8.54031	8.94157	0.0662382	INTERMEDIATE	AT4G36890	829842	21.3526	13.7666	-0.633241	INTERMEDIATE
RAP2.10	NA	GO:0000160;GO:0001071;GO:0003676;GO:0003677;GO:0003700;GO:0005488;GO:0005622;GO:0005623;GO:0005634;GO:0006139;GO:0006351;GO:0006355;GO:0006725;GO:0006807;GO:0007154;GO:0007165;GO:0008152;GO:0009058;GO:0009059;GO:0009719;GO:0009723;GO:0009725;GO:0009755;GO:0009873;GO:0009889;GO:0009987;GO:0010033;GO:0010467;GO:0010468;GO:0010556;GO:0016070;GO:0018130;GO:0019219;GO:0019222;GO:0019438;GO:0023052;GO:…	GO:0003677;GO:0005622;GO:0005623;GO:0005634;GO:0043226	BnaA01g00710D	GSBRNA2T00121550001	8.32964	5.22007	-0.674186	INTERMEDIATE	AT4G36900	829843	36.3206	19.933	-0.865635	INTERMEDIATE
LEJ2	NA	GO:0005622;GO:0005623;GO:0005737;GO:0009507;GO:0009536;GO:0009987;GO:0019725;GO:0042592;GO:0043226;GO:0043227;GO:0043229;GO:0043231;GO:0044424;GO:0044444;GO:0044464;GO:0044699;GO:0044763;GO:0045454;GO:0050789;GO:0050794;GO:0065007;GO:0065008	GO:0005623	BnaA01g00720D	GSBRNA2T00121549001	0.001	0.001	0	INTERMEDIATE	AT4G36910	829844	5.28101	4.5234	-0.223404	INTERMEDIATE
SPT	NA	GO:0000003;GO:0001071;GO:0003006;GO:0003676;GO:0003677;GO:0003700;GO:0005488;GO:0005515;GO:0005622;GO:0005623;GO:0005634;GO:0006139;GO:0006351;GO:0006355;GO:0006725;GO:0006807;GO:0006950;GO:0007275;GO:0007623;GO:0008152;GO:0009058;GO:0009059;GO:0009266;GO:0009314;GO:0009409;GO:0009416;GO:0009628;GO:0009639;GO:0009791;GO:0009845;GO:0009889;GO:0009908;GO:0009987;GO:0010029;GO:0010114;GO:0010154;GO:…	GO:0003677;GO:0005622;GO:0005623;GO:0005634;GO:0043226	BnaA01g00730D	GSBRNA2T00121547001	0.140272	0.001	-7.13208	DOWN	AT4G36930	829847	8.38459	14.2412	0.764263	INTERMEDIATE
MAPKKK21	R-ATH-2262752;R-ATH-2559583;R-ATH-2559580	GO:0000166;GO:0001882;GO:0001883;GO:0003824;GO:0004672;GO:0004674;GO:0004702;GO:0004871;GO:0005057;GO:0005488;GO:0005524;GO:0005622;GO:0005623;GO:0005737;GO:0005886;GO:0016020;GO:0016301;GO:0016740;GO:0016772;GO:0016773;GO:0017076;GO:0030554;GO:0032549;GO:0032550;GO:0032553;GO:0032555;GO:0032559;GO:0035639;GO:0036094;GO:0044424;GO:0044464;GO:0071944;GO:0097159;GO:0097367;GO:1901265;GO:1901363	GO:0005622;GO:0005623;GO:0005737;GO:0005886	BnaA01g00740D	GSBRNA2T00121544001	0.001	0.61813	9.27177	UP	AT4G36950	3770588	0.120899	0.606423	2.32652	UP
NA	ath03015	GO:0000166;GO:0003676;GO:0003723;GO:0005488;GO:0036094;GO:0097159;GO:1901265;GO:1901363	GO:0003723	BnaA01g00750D	GSBRNA2T00121543001	0.001	0.001	0	INTERMEDIATE	AT4G36960	829850	19.5747	15.4875	-0.337886	INTERMEDIATE
NA	NA	GO:0003676;GO:0003677;GO:0005488;GO:0005622;GO:0005623;GO:0005737;GO:0005886;GO:0009507;GO:0009536;GO:0016020;GO:0043226;GO:0043227;GO:0043229;GO:0043231;GO:0044424;GO:0044444;GO:0044464;GO:0071944;GO:0097159;GO:1901363	GO:0003677;GO:0005623;GO:0005886	BnaA01g00760D	GSBRNA2T00121542001	7.37739	10.7062	0.537269	INTERMEDIATE	AT4G36970	829851	8.40586	4.55161	-0.885018	INTERMEDIATE
NA	NA	NA	NA	BnaA01g00770D	GSBRNA2T00121540001	0.094428	0.554738	2.55452	UP	AT4G36980	829852	8.57318	1.45513	-2.55868	DOWN
ACD2	ath01110;ath00860;PWY-5098;PWY-6927	GO:0002376;GO:0002682;GO:0003824;GO:0005488;GO:0005515;GO:0005622;GO:0005623;GO:0005737;GO:0005739;GO:0005829;GO:0006725;GO:0006778;GO:0006787;GO:0006807;GO:0006950;GO:0006952;GO:0006955;GO:0008152;GO:0008219;GO:0009056;GO:0009507;GO:0009526;GO:0009532;GO:0009534;GO:0009535;GO:0009536;GO:0009570;GO:0009579;GO:0009605;GO:0009607;GO:0009626;GO:0009814;GO:0009941;GO:0009987;GO:0010363;GO:0010941;GO:…	GO:0005622;GO:0005623;GO:0005737;GO:0005739;GO:0005829;GO:0043226	BnaA01g00780D	GSBRNA2T00121537001	1.35186	2.35009	0.797768	INTERMEDIATE	AT4G37000	829854	9.4144	10.9369	0.216265	INTERMEDIATE
CEN2	ath04626;R-ATH-73894;R-ATH-5696394;R-ATH-5696398;R-ATH-5696395;R-ATH-5696399	NA	NA	BnaA01g00790D	GSBRNA2T00121536001	0.001	0.001	0	INTERMEDIATE	AT4G37010	829855	153.463	132.982	-0.20666	INTERMEDIATE
MAP1D	NA	GO:0001101;GO:0003824;GO:0004177;GO:0005488;GO:0005622;GO:0005623;GO:0005737;GO:0005739;GO:0006464;GO:0006508;GO:0008152;GO:0008233;GO:0008235;GO:0008237;GO:0008238;GO:0009507;GO:0009536;GO:0009719;GO:0009725;GO:0009737;GO:0009987;GO:0010033;GO:0016787;GO:0019538;GO:0031365;GO:0033993;GO:0036211;GO:0042221;GO:0043167;GO:0043169;GO:0043170;GO:0043226;GO:0043227;GO:0043229;GO:0043231;GO:0043412;GO:…	GO:0005622;GO:0005623;GO:0005737;GO:0005739;GO:0043226	BnaA01g00800D	GSBRNA2T00121535001	3.86915	2.08461	-0.89224	INTERMEDIATE	AT4G37040	829858	11.289	12.1635	0.107642	INTERMEDIATE
PLP4	PWY-6803;PWY-7416;LIPASYN-PWY	GO:0001101;GO:0003824;GO:0004620;GO:0005622;GO:0005623;GO:0005737;GO:0006629;GO:0006950;GO:0006952;GO:0008152;GO:0009056;GO:0009719;GO:0009725;GO:0009737;GO:0010033;GO:0016020;GO:0016042;GO:0016298;GO:0016787;GO:0016788;GO:0033993;GO:0042221;GO:0044238;GO:0044424;GO:0044464;GO:0044699;GO:0044710;GO:0044712;GO:0045735;GO:0047372;GO:0050896;GO:0052689;GO:0071704;GO:0097305;GO:1901575;GO:1901700	GO:0005622;GO:0005623;GO:0005737	BnaA01g00810D	GSBRNA2T00121534001	1.34282	0.936735	-0.519554	INTERMEDIATE	AT4G37050	829859	1.46351	1.80285	0.300846	INTERMEDIATE
PLP1	NA	GO:0003824;GO:0004620;GO:0005622;GO:0005623;GO:0005737;GO:0006629;GO:0006950;GO:0006952;GO:0007275;GO:0008152;GO:0009056;GO:0009507;GO:0009536;GO:0009653;GO:0009791;GO:0009886;GO:0010015;GO:0010101;GO:0010102;GO:0010311;GO:0016020;GO:0016042;GO:0016298;GO:0016787;GO:0016788;GO:0022622;GO:0032501;GO:0032502;GO:0043226;GO:0043227;GO:0043229;GO:0043231;GO:0044238;GO:0044424;GO:0044444;GO:0044464;GO:…	GO:0005622;GO:0005623;GO:0005737	BnaA01g00820D	GSBRNA2T00121533001	5.58173	2.20647	-1.33897	DOWN	AT4G37070	829861	194.806	50.6977	-1.94205	DOWN
PLP1	NA	GO:0003824;GO:0004620;GO:0005622;GO:0005623;GO:0005737;GO:0006629;GO:0006950;GO:0006952;GO:0007275;GO:0008152;GO:0009056;GO:0009507;GO:0009536;GO:0009653;GO:0009791;GO:0009886;GO:0010015;GO:0010101;GO:0010102;GO:0010311;GO:0016020;GO:0016042;GO:0016298;GO:0016787;GO:0016788;GO:0022622;GO:0032501;GO:0032502;GO:0043226;GO:0043227;GO:0043229;GO:0043231;GO:0044238;GO:0044424;GO:0044444;GO:0044464;GO:…	GO:0005622;GO:0005623;GO:0005737	BnaA01g00830D	GSBRNA2T00121531001	64.5091	16.0828	-2.00399	DOWN	AT4G37070	829861	194.806	50.6977	-1.94205	DOWN
NA	NA	NA	NA	BnaA01g00840D	GSBRNA2T00121530001	0.001	0.001	0	INTERMEDIATE	NA	NA	NA	NA	NA	NA
NA	NA	GO:0005622;GO:0005623;GO:0005634;GO:0043226;GO:0043227;GO:0043229;GO:0043231;GO:0044424;GO:0044464	GO:0005622;GO:0005623;GO:0005634;GO:0043226	BnaA01g00850D	GSBRNA2T00121529001	2.9889	3.47894	0.219033	INTERMEDIATE	AT4G37080	829862	4.77376	1.7033	-1.48679	DOWN
NA	NA	NA	NA	BnaA01g00860D	GSBRNA2T00121528001	7.68629	9.36779	0.28542	INTERMEDIATE	AT4G37090	829863	31.9348	43.637	0.450424	INTERMEDIATE
NA	NA	GO:0003824;GO:0005623;GO:0005886;GO:0016020;GO:0016740;GO:0044464;GO:0071944	GO:0005623;GO:0005886	BnaA01g00870D	GSBRNA2T00121526001	1.92592	1.51825	-0.343143	INTERMEDIATE	AT4G37100	829864	8.71493	3.35112	-1.37885	DOWN
NA	NA	GO:0005488;GO:0005622;GO:0005623;GO:0005634;GO:0008270;GO:0043167;GO:0043169;GO:0043226;GO:0043227;GO:0043229;GO:0043231;GO:0044424;GO:0044464;GO:0046872;GO:0046914	GO:0005622;GO:0005623;GO:0005634;GO:0043226	BnaA01g00880D	GSBRNA2T00121525001	0.011986	0.001	-3.58328	DOWN	AT4G37110	829865	3.05249	1.33423	-1.19398	DOWN
NA	ath03013	GO:0005048;GO:0005215;GO:0005487;GO:0005488;GO:0005515;GO:0005622;GO:0005623;GO:0005634;GO:0005635;GO:0005643;GO:0006403;GO:0006605;GO:0006606;GO:0006810;GO:0006886;GO:0006913;GO:0008104;GO:0008139;GO:0012505;GO:0015031;GO:0015931;GO:0017038;GO:0031967;GO:0031975;GO:0032991;GO:0033036;GO:0033218;GO:0033365;GO:0034504;GO:0034613;GO:0042277;GO:0043226;GO:0043227;GO:0043229;GO:0043231;GO:0043234;GO:…	GO:0005622;GO:0005623;GO:0005634;GO:0005635;GO:0043226	BnaA01g00890D	GSBRNA2T00121524001	8.08907	8.41586	0.0571369	INTERMEDIATE	AT4G37130	829867	8.7263	9.99043	0.195176	INTERMEDIATE
MES9	ath01110;ath00901;PWY0A-6303	GO:0002376;GO:0003824;GO:0005488;GO:0005515;GO:0005622;GO:0005623;GO:0005737;GO:0006082;GO:0006950;GO:0006952;GO:0006955;GO:0008152;GO:0009605;GO:0009607;GO:0009620;GO:0009627;GO:0009694;GO:0009696;GO:0009814;GO:0009817;GO:0009987;GO:0016787;GO:0016788;GO:0019752;GO:0032787;GO:0043207;GO:0043436;GO:0044237;GO:0044281;GO:0044424;GO:0044464;GO:0044699;GO:0044710;GO:0044763;GO:0045087;GO:0050832;GO:…	GO:0005622;GO:0005623;GO:0005737	BnaA01g00900D	GSBRNA2T00121523001	8.75512	4.68334	-0.90259	INTERMEDIATE	AT4G37150	829869	19.8128	16.2796	-0.283365	INTERMEDIATE
sks15	NA	GO:0003824;GO:0005488;GO:0005507;GO:0005576;GO:0005618;GO:0005623;GO:0005911;GO:0008152;GO:0009505;GO:0009506;GO:0016491;GO:0016722;GO:0016787;GO:0016788;GO:0030054;GO:0030312;GO:0030599;GO:0043167;GO:0043169;GO:0044464;GO:0044699;GO:0044710;GO:0046872;GO:0046914;GO:0052689;GO:0055044;GO:0055114;GO:0071944	GO:0005576	BnaA01g00910D	GSBRNA2T00121522001	0.001	0.321498	8.32867	UP	AT4G37160	829870	10.3582	0.861446	-3.58786	DOWN
NA	NA	NA	NA	BnaA01g00920D	GSBRNA2T00121520001	6.01855	2.50864	-1.26251	DOWN	AT4G37180	829872	31.5191	17.8457	-0.820648	INTERMEDIATE
HCF164	NA	GO:0000103;GO:0003824;GO:0005622;GO:0005623;GO:0005737;GO:0006457;GO:0006461;GO:0006662;GO:0006790;GO:0006950;GO:0006979;GO:0008152;GO:0009507;GO:0009534;GO:0009535;GO:0009536;GO:0009579;GO:0009987;GO:0010190;GO:0015035;GO:0015036;GO:0016020;GO:0016043;GO:0016491;GO:0016667;GO:0016671;GO:0017004;GO:0018904;GO:0019725;GO:0022607;GO:0031976;GO:0031977;GO:0031984;GO:0033554;GO:0034357;GO:0034599;GO:…	GO:0006457	BnaA01g00930D	GSBRNA2T00121519001	9.48391	8.35241	-0.18329	INTERMEDIATE	AT4G37200	829874	9.36045	7.98304	-0.22964	INTERMEDIATE
NA	NA	GO:0005622;GO:0005623;GO:0005634;GO:0043226;GO:0043227;GO:0043229;GO:0043231;GO:0044424;GO:0044464	GO:0005622;GO:0005623;GO:0005634;GO:0043226	BnaA01g00940D	GSBRNA2T00121518001	0.001	0.001	0	INTERMEDIATE	AT4G37210	829875	20.3121	23.9404	0.237113	INTERMEDIATE
NA	NA	GO:0005623;GO:0005886;GO:0016020;GO:0016021;GO:0031224;GO:0044425;GO:0044464;GO:0071944	GO:0005623;GO:0005886	BnaA01g00950D	GSBRNA2T00121517001	1.24155	0.001	-10.2779	DOWN	AT4G37235	2745737	2.36407	1.11817	-1.08014	DOWN
NA	NA	NA	NA	BnaA01g00960D	GSBRNA2T00121516001	0.9534	0.256307	-1.89521	DOWN	AT4G37240	829878	4.10274	7.59455	0.888375	INTERMEDIATE
NA	ath04122	GO:0000049;GO:0002097;GO:0002098;GO:0003676;GO:0003723;GO:0003824;GO:0005488;GO:0005622;GO:0005623;GO:0005737;GO:0006139;GO:0006396;GO:0006399;GO:0006400;GO:0006464;GO:0006725;GO:0006807;GO:0007275;GO:0008033;GO:0008152;GO:0009451;GO:0009653;GO:0009791;GO:0009886;GO:0009987;GO:0010015;GO:0010101;GO:0010102;GO:0010311;GO:0010467;GO:0016070;GO:0016740;GO:0016772;GO:0016779;GO:0016782;GO:0016783;GO:…	GO:0005622;GO:0005623;GO:0005737;GO:0016779	BnaA01g00970D	GSBRNA2T00121515001	7.09038	6.75467	-0.0699775	INTERMEDIATE	AT4G35910	829746	6.62013	6.18279	-0.0986017	INTERMEDIATE
BLH2	NA	GO:0001071;GO:0003676;GO:0003677;GO:0003700;GO:0005488;GO:0005622;GO:0005623;GO:0005634;GO:0006139;GO:0006351;GO:0006355;GO:0006725;GO:0006807;GO:0007275;GO:0008152;GO:0009058;GO:0009059;GO:0009653;GO:0009887;GO:0009889;GO:0009965;GO:0009987;GO:0010016;GO:0010467;GO:0010468;GO:0010556;GO:0016070;GO:0018130;GO:0019219;GO:0019222;GO:0019438;GO:0031323;GO:0031326;GO:0032501;GO:0032502;GO:0032774;GO:…	GO:0003677;GO:0005622;GO:0005623;GO:0005634;GO:0043226	BnaA01g00980D	GSBRNA2T00121514001	0.352584	0.001	-8.46182	DOWN	AT4G36870	829840	1.57609	2.55822	0.698787	INTERMEDIATE
NA	NA	GO:0005488;GO:0005515;GO:0005623;GO:0005886;GO:0008270;GO:0016020;GO:0032182;GO:0043130;GO:0043167;GO:0043169;GO:0044464;GO:0046872;GO:0046914;GO:0071944	GO:0005623;GO:0005886	BnaA01g00990D	GSBRNA2T00121513001	0.001	0.00606	2.59932	UP	AT4G36860	829839	16.9134	9.11036	-0.89259	INTERMEDIATE
NA	NA	GO:0016020	NA	BnaA01g01000D	GSBRNA2T00121512001	0.001	0.001	0	INTERMEDIATE	AT4G36850	829838	2.66005	1.40184	-0.924134	INTERMEDIATE
NA	NA	GO:0005215;GO:0005216;GO:0005261;GO:0005262;GO:0005622;GO:0005623;GO:0005737;GO:0005739;GO:0005740;GO:0005743;GO:0006810;GO:0006811;GO:0006812;GO:0006816;GO:0008324;GO:0015075;GO:0015085;GO:0015267;GO:0016020;GO:0016021;GO:0019866;GO:0022803;GO:0022838;GO:0022857;GO:0022890;GO:0022891;GO:0022892;GO:0030001;GO:0031090;GO:0031224;GO:0031966;GO:0031967;GO:0031975;GO:0034220;GO:0043226;GO:0043227;GO:…	GO:0005622;GO:0005623;GO:0005737;GO:0005739;GO:0043226	BnaA01g01010D	GSBRNA2T00121511001	1.04762	0.840093	-0.318497	INTERMEDIATE	AT4G36820	829835	1.87438	1.58134	-0.245266	INTERMEDIATE
GGPS1	ath01100;ath01110;ath00900;PWY-5863;PWY-5910;PWY-5121;PWYQT-4449;PWY-5122;PWY-5120;PWY-5123	GO:0003824;GO:0004161;GO:0004311;GO:0004337;GO:0004659;GO:0005488;GO:0005515;GO:0005622;GO:0005623;GO:0005737;GO:0006629;GO:0006644;GO:0006720;GO:0006721;GO:0006793;GO:0006796;GO:0008152;GO:0008299;GO:0008610;GO:0008654;GO:0009058;GO:0009507;GO:0009513;GO:0009536;GO:0009987;GO:0016108;GO:0016109;GO:0016114;GO:0016116;GO:0016117;GO:0016740;GO:0016765;GO:0019637;GO:0033383;GO:0033384;GO:0033385;GO:…	NA	BnaA01g01020D	GSBRNA2T00121510001	19.2709	17.1694	-0.166584	INTERMEDIATE	AT4G36810	829834	17.0805	16.2898	-0.0683885	INTERMEDIATE
NA	NA	GO:0005215;GO:0005351;GO:0005402;GO:0005622;GO:0005623;GO:0005737;GO:0005739;GO:0006810;GO:0008324;GO:0015075;GO:0015144;GO:0015291;GO:0015293;GO:0015294;GO:0015295;GO:0016020;GO:0016021;GO:0022804;GO:0022857;GO:0022891;GO:0022892;GO:0031224;GO:0043226;GO:0043227;GO:0043229;GO:0043231;GO:0044424;GO:0044425;GO:0044444;GO:0044464;GO:0051119;GO:0051179;GO:0051234;GO:0055085;GO:1901476	GO:0005622;GO:0005623;GO:0005737;GO:0005739;GO:0006810;GO:0043226;GO:0055085	BnaA01g01030D	GSBRNA2T00121508001	3.19102	4.31254	0.434522	INTERMEDIATE	AT4G36790	829832	7.63607	6.44555	-0.244527	INTERMEDIATE
BEH2	NA	NA	NA	BnaA01g01040D	GSBRNA2T00121507001	15.1578	18.75	0.306827	INTERMEDIATE	AT4G36780	829831	46.7677	33.9488	-0.462155	INTERMEDIATE
NA	PWY-5313;PWY-5125;PWY-7267;PWY-7450	GO:0003824;GO:0008194;GO:0016740;GO:0016757	GO:0016757	BnaA01g01050D	GSBRNA2T00121506001	0.001	0.001	0	INTERMEDIATE	AT4G36770	829830	0.406504	0.463334	0.188783	INTERMEDIATE
ATSTE14B	ath00900;R-ATH-163841;R-ATH-392499;R-ATH-597592	GO:0000003;GO:0001101;GO:0003006;GO:0003824;GO:0003880;GO:0004671;GO:0005622;GO:0005623;GO:0005737;GO:0005783;GO:0005789;GO:0006464;GO:0006479;GO:0006481;GO:0007154;GO:0007165;GO:0007275;GO:0008152;GO:0008168;GO:0008171;GO:0008213;GO:0008276;GO:0008757;GO:0009719;GO:0009725;GO:0009737;GO:0009738;GO:0009755;GO:0009787;GO:0009788;GO:0009791;GO:0009908;GO:0009966;GO:0009968;GO:0009987;GO:0010033;GO:…	GO:0005622;GO:0005623;GO:0005737;GO:0005783;GO:0043226	BnaA01g01060D	GSBRNA2T00121505001	0.001	0.001	0	INTERMEDIATE	AT5G08335	830731	9.89547	8.99369	-0.137856	INTERMEDIATE
APP1	NA	GO:0003824;GO:0004177;GO:0005488;GO:0005622;GO:0005623;GO:0005737;GO:0005829;GO:0005886;GO:0006810;GO:0008144;GO:0008233;GO:0008238;GO:0009914;GO:0009926;GO:0010013;GO:0010817;GO:0016020;GO:0016787;GO:0033218;GO:0036094;GO:0043167;GO:0043169;GO:0043177;GO:0044424;GO:0044444;GO:0044464;GO:0044699;GO:0044765;GO:0046872;GO:0051179;GO:0051234;GO:0060918;GO:0065007;GO:0065008;GO:0070011;GO:0071944;GO:…	GO:0005622;GO:0005623;GO:0005737;GO:0005829;GO:0005886	BnaA01g01070D	GSBRNA2T00121504001	0.001	0.001	0	INTERMEDIATE	AT4G36760	829829	23.6181	27.4065	0.214623	INTERMEDIATE
NA	ath01110;ath00130	GO:0000166;GO:0003824;GO:0003955;GO:0005488;GO:0005622;GO:0005623;GO:0005737;GO:0005886;GO:0006139;GO:0006351;GO:0006355;GO:0006725;GO:0006807;GO:0008152;GO:0009058;GO:0009059;GO:0009889;GO:0009890;GO:0009892;GO:0009987;GO:0010181;GO:0010467;GO:0010468;GO:0010556;GO:0010558;GO:0010605;GO:0010629;GO:0016020;GO:0016070;GO:0016491;GO:0016651;GO:0016655;GO:0018130;GO:0019219;GO:0019222;GO:0019438;GO:…	GO:0005622;GO:0005623;GO:0005737;GO:0005886	BnaA01g01080D	GSBRNA2T00121503001	3.29866	3.72422	0.175061	INTERMEDIATE	AT4G36750	829828	54.7231	49.4263	-0.14687	INTERMEDIATE
HB40	NA	GO:0001071;GO:0003676;GO:0003677;GO:0003700;GO:0005488;GO:0005622;GO:0005623;GO:0005634;GO:0006139;GO:0006351;GO:0006355;GO:0006725;GO:0006807;GO:0008152;GO:0009058;GO:0009059;GO:0009719;GO:0009725;GO:0009733;GO:0009889;GO:0009987;GO:0010033;GO:0010467;GO:0010468;GO:0010556;GO:0016070;GO:0018130;GO:0019219;GO:0019222;GO:0019438;GO:0031323;GO:0031326;GO:0032774;GO:0034641;GO:0034645;GO:0034654;GO:…	GO:0003677;GO:0005622;GO:0005623;GO:0005634;GO:0043226	BnaA01g01090D	GSBRNA2T00121502001	5.36731	0.887511	-2.59636	DOWN	AT4G36740	829827	2.31815	1.23113	-0.91299	INTERMEDIATE
GBF1	NA	GO:0000975;GO:0001067;GO:0001071;GO:0003676;GO:0003677;GO:0003700;GO:0005488;GO:0005622;GO:0005623;GO:0005634;GO:0005737;GO:0006139;GO:0006351;GO:0006355;GO:0006725;GO:0006807;GO:0007568;GO:0007569;GO:0008152;GO:0009058;GO:0009059;GO:0009889;GO:0009892;GO:0009987;GO:0010310;GO:0010467;GO:0010468;GO:0010556;GO:0010605;GO:0010629;GO:0016070;GO:0018130;GO:0019219;GO:0019222;GO:0019438;GO:0031323;GO:…	GO:0003677;GO:0005622;GO:0005623;GO:0005634;GO:0005737;GO:0043226	BnaA01g01100D	GSBRNA2T00121501001	7.63114	10.9872	0.525852	INTERMEDIATE	AT4G36730	829826	44.2043	24.0254	-0.879627	INTERMEDIATE
HVA22K	NA	NA	NA	BnaA01g01110D	GSBRNA2T00121500001	0.001	0.560621	9.13088	UP	AT4G36720	829825	2.2794	4.75665	1.06129	UP
NA	NA	GO:0001071;GO:0003676;GO:0003677;GO:0003700;GO:0005488;GO:0005622;GO:0005623;GO:0005634;GO:0006139;GO:0006351;GO:0006355;GO:0006725;GO:0006807;GO:0007275;GO:0008152;GO:0009058;GO:0009059;GO:0009889;GO:0009987;GO:0010467;GO:0010468;GO:0010556;GO:0016070;GO:0018130;GO:0019219;GO:0019222;GO:0019438;GO:0030154;GO:0031323;GO:0031326;GO:0032501;GO:0032502;GO:0032774;GO:0034641;GO:0034645;GO:0034654;GO:…	GO:0005622;GO:0005623;GO:0005634;GO:0030154;GO:0043226	BnaA01g01120D	GSBRNA2T00121499001	1.4467	2.44936	0.759644	INTERMEDIATE	AT4G36710	829824	7.96524	7.64342	-0.0594986	INTERMEDIATE
ATU2AF65A	ath03040;R-ATH-72163;R-ATH-72172;R-ATH-72203;R-ATH-74160;R-ATH-72187	GO:0000166;GO:0000243;GO:0000375;GO:0000377;GO:0000398;GO:0003676;GO:0003723;GO:0003727;GO:0005488;GO:0005515;GO:0005622;GO:0005623;GO:0005634;GO:0005654;GO:0005681;GO:0005684;GO:0006139;GO:0006396;GO:0006397;GO:0006725;GO:0006807;GO:0006950;GO:0006952;GO:0008152;GO:0008187;GO:0008380;GO:0009605;GO:0009607;GO:0009617;GO:0009987;GO:0010467;GO:0016070;GO:0016071;GO:0016604;GO:0016607;GO:0030529;GO:…	GO:0003723;GO:0005622;GO:0005623;GO:0005634;GO:0006397;GO:0034641;GO:0043226	BnaA01g01130D	GSBRNA2T00121498001	0.001	0.001	0	INTERMEDIATE	AT4G36690	829822	41.506	21.104	-0.975805	INTERMEDIATE
NA	NA	GO:0005215;GO:0005351;GO:0005355;GO:0005402;GO:0005623;GO:0005886;GO:0005887;GO:0006810;GO:0008324;GO:0008643;GO:0008645;GO:0015075;GO:0015144;GO:0015145;GO:0015149;GO:0015291;GO:0015293;GO:0015294;GO:0015295;GO:0015749;GO:0015758;GO:0016020;GO:0016021;GO:0022804;GO:0022857;GO:0022891;GO:0022892;GO:0031224;GO:0031226;GO:0034219;GO:0035428;GO:0044425;GO:0044459;GO:0044464;GO:0044699;GO:0044765;GO:…	GO:0005623;GO:0005886	BnaA01g01140D	GSBRNA2T00121497001	0.001	0.001	0	INTERMEDIATE	AT4G36670	829820	9.56819	5.37462	-0.832085	INTERMEDIATE
NA	NA	GO:0005622;GO:0005623;GO:0005634;GO:0005737;GO:0005794;GO:0012505;GO:0016020;GO:0016021;GO:0031224;GO:0043226;GO:0043227;GO:0043229;GO:0043231;GO:0044424;GO:0044425;GO:0044444;GO:0044464	GO:0005622;GO:0005623;GO:0005634;GO:0005737;GO:0005794;GO:0043226	BnaA01g01150D	GSBRNA2T00121496001	2.24949	2.88498	0.358966	INTERMEDIATE	AT4G36660	829819	16.9589	16.6653	-0.0251989	INTERMEDIATE
PBRP	ath03022	NA	NA	BnaA01g01160D	GSBRNA2T00121495001	0.001	0.001	0	INTERMEDIATE	AT4G36650	829817	8.67377	10.8081	0.317384	INTERMEDIATE
NA	NA	GO:0005622;GO:0005623;GO:0005634;GO:0043226;GO:0043227;GO:0043229;GO:0043231;GO:0044424;GO:0044464	GO:0005622;GO:0005623;GO:0005634;GO:0043226	BnaA01g01170D	GSBRNA2T00121494001	6.08817	6.08078	-0.00175083	INTERMEDIATE	AT3G50690	824233	27.4293	23.3742	-0.230802	INTERMEDIATE
NA	NA	NA	NA	BnaA01g01180D	GSBRNA2T00121493001	8.13416	6.42297	-0.340754	INTERMEDIATE	NA	NA	NA	NA	NA	NA
NA	NA	GO:0005215;GO:0005623;GO:0005886;GO:0006810;GO:0016020;GO:0044464;GO:0051179;GO:0051234;GO:0071944	GO:0005623;GO:0005886;GO:0006810	BnaA01g01190D	GSBRNA2T00121490001	0.001	0.001	0	INTERMEDIATE	AT1G75170	843854	28.5246	49.5289	0.796063	INTERMEDIATE
NA	NA	NA	NA	BnaA01g01200D	GSBRNA2T00121489001	0.001	0.001	0	INTERMEDIATE	AT4G36640	829816	39.6545	27.9278	-0.505783	INTERMEDIATE
NA	NA	NA	NA	BnaA01g01210D	GSBRNA2T00121488001	0.001	0.001	0	INTERMEDIATE	AT4G36520	829804	0.001	0.001	0	INTERMEDIATE
NA	NA	GO:0005622;GO:0005623;GO:0005737;GO:0005739;GO:0043226;GO:0043227;GO:0043229;GO:0043231;GO:0044424;GO:0044444;GO:0044464	GO:0005622;GO:0005623;GO:0005737;GO:0005739;GO:0043226	BnaA01g01220D	GSBRNA2T00121487001	0.435521	2.33667	2.42364	UP	AT4G36500	829802	39.3403	224.488	2.51256	UP
NA	NA	GO:0005622;GO:0005623;GO:0005737;GO:0005739;GO:0043226;GO:0043227;GO:0043229;GO:0043231;GO:0044424;GO:0044444;GO:0044464	GO:0005622;GO:0005623;GO:0005737;GO:0005739;GO:0043226	BnaA01g01230D	GSBRNA2T00121486001	12.3371	12.6143	0.032057	INTERMEDIATE	AT4G36500	829802	39.3403	224.488	2.51256	UP
NA	PWY-4203	GO:0003824;GO:0005622;GO:0005623;GO:0005634;GO:0008152;GO:0008168;GO:0008757;GO:0016740;GO:0016741;GO:0032259;GO:0043226;GO:0043227;GO:0043229;GO:0043231;GO:0044424;GO:0044464	GO:0005622;GO:0005623;GO:0005634;GO:0043226	BnaA01g01240D	GSBRNA2T00121485001	4.33269	2.79194	-0.633994	INTERMEDIATE	AT4G36470	829799	12.4338	7.10715	-0.806925	INTERMEDIATE
LCB1	ath01100;ath00600;PWY-5129	GO:0003824;GO:0004758;GO:0005488;GO:0005515;GO:0005622;GO:0005623;GO:0005737;GO:0005783;GO:0005789;GO:0006629;GO:0006643;GO:0006665;GO:0006807;GO:0008152;GO:0008219;GO:0008610;GO:0009058;GO:0009507;GO:0009536;GO:0009987;GO:0010941;GO:0012501;GO:0012505;GO:0016020;GO:0016021;GO:0016049;GO:0016408;GO:0016409;GO:0016454;GO:0016740;GO:0016746;GO:0016747;GO:0030148;GO:0030170;GO:0031224;GO:0040007;GO:…	GO:0005622;GO:0005623;GO:0005737;GO:0005783;GO:0043226	BnaA01g01250D	GSBRNA2T00121484001	2.87993	1.68839	-0.770387	INTERMEDIATE	AT4G36480	829800	19.8071	16.9436	-0.225276	INTERMEDIATE
SFH12	NA	GO:0000139;GO:0005215;GO:0005319;GO:0005548;GO:0005622;GO:0005623;GO:0005737;GO:0005794;GO:0005886;GO:0006810;GO:0006869;GO:0008104;GO:0008526;GO:0010876;GO:0012505;GO:0015031;GO:0015748;GO:0015914;GO:0016020;GO:0022892;GO:0031090;GO:0033036;GO:0043226;GO:0043227;GO:0043229;GO:0043231;GO:0044422;GO:0044424;GO:0044431;GO:0044444;GO:0044446;GO:0044464;GO:0044699;GO:0044765;GO:0045184;GO:0051179;GO:…	GO:0005623;GO:0005886;GO:0006810	BnaA01g01260D	GSBRNA2T00121483001	1.14729	0.821549	-0.481814	INTERMEDIATE	AT4G36490	829801	0.001	0.027947	4.80462	UP
NA	NA	GO:0016020;GO:0016021;GO:0031224;GO:0044425	NA	BnaA01g01270D	GSBRNA2T00121482001	2.18935	2.40239	0.133968	INTERMEDIATE	AT4G36440	829796	0.001	0.001	0	INTERMEDIATE
NA	ath01100;ath01110;ath00940	GO:0003824;GO:0004601;GO:0005488;GO:0005576;GO:0005618;GO:0005623;GO:0006950;GO:0006979;GO:0008152;GO:0009056;GO:0009605;GO:0009607;GO:0009987;GO:0016209;GO:0016491;GO:0016684;GO:0020037;GO:0030312;GO:0042743;GO:0042744;GO:0043167;GO:0043169;GO:0043207;GO:0044237;GO:0044248;GO:0044464;GO:0044699;GO:0044710;GO:0046872;GO:0046906;GO:0050896;GO:0051704;GO:0051707;GO:0055114;GO:0071944;GO:0072593;GO:…	GO:0005576;GO:0005618;GO:0005623;GO:0030312	BnaA01g01280D	GSBRNA2T00121481001	85.698	74.4283	-0.20341	INTERMEDIATE	AT4G36430	829795	67.8331	444.943	2.71356	UP
NA	NA	NA	NA	BnaA01g01290D	GSBRNA2T00121480001	0.001	0.001	0	INTERMEDIATE	NA	NA	NA	NA	NA	NA
UBC17	ath04120	GO:0000166;GO:0000209;GO:0001101;GO:0001882;GO:0001883;GO:0003824;GO:0004842;GO:0005488;GO:0005515;GO:0005524;GO:0005622;GO:0005623;GO:0005634;GO:0005737;GO:0006464;GO:0006508;GO:0006511;GO:0008152;GO:0009056;GO:0009057;GO:0009719;GO:0009725;GO:0009739;GO:0009987;GO:0010033;GO:0010498;GO:0016567;GO:0016740;GO:0017076;GO:0019538;GO:0019787;GO:0019899;GO:0019941;GO:0030163;GO:0030554;GO:0031625;GO:…	GO:0005622;GO:0005623;GO:0005634;GO:0005737;GO:0043226	BnaA01g01300D	GSBRNA2T00121479001	4.93204	6.5548	0.410367	INTERMEDIATE	AT4G36410	829793	20.5858	61.0365	1.56802	UP
NA	NA	GO:0005488;GO:0005622;GO:0005623;GO:0005737;GO:0009507;GO:0009536;GO:0043167;GO:0043169;GO:0043226;GO:0043227;GO:0043229;GO:0043231;GO:0044424;GO:0044444;GO:0044464;GO:0046872	NA	BnaA01g01310D	GSBRNA2T00121477001	4.40954	5.78254	0.391073	INTERMEDIATE	AT4G36390	829791	9.14635	6.89617	-0.407401	INTERMEDIATE
ROT3	R-ATH-211916;ath01100;ath01110;PWY-6544;ath00905;PWY-2582;PWY-699;R-ATH-1430728;R-ATH-5365859;R-ATH-211945;R-ATH-162582;R-ATH-211859;R-ATH-5362517;R-ATH-211897	GO:0000003;GO:0000902;GO:0003006;GO:0003824;GO:0004497;GO:0005488;GO:0005506;GO:0005622;GO:0005623;GO:0005737;GO:0005783;GO:0005789;GO:0006629;GO:0006694;GO:0007275;GO:0008152;GO:0008202;GO:0008395;GO:0008610;GO:0009058;GO:0009507;GO:0009536;GO:0009653;GO:0009791;GO:0009826;GO:0009887;GO:0009908;GO:0009965;GO:0009987;GO:0010016;GO:0010268;GO:0010817;GO:0012505;GO:0016020;GO:0016021;GO:0016043;GO:…	NA	BnaA01g01320D	GSBRNA2T00121476001	1.64177	1.38514	-0.245221	INTERMEDIATE	AT4G36380	829790	28.3594	18.1638	-0.642762	INTERMEDIATE
BGAL3	NA	GO:0003824;GO:0004553;GO:0004565;GO:0005488;GO:0005576;GO:0005618;GO:0005622;GO:0005623;GO:0005737;GO:0005773;GO:0005975;GO:0008152;GO:0015925;GO:0016787;GO:0016798;GO:0030246;GO:0030312;GO:0043226;GO:0043227;GO:0043229;GO:0043231;GO:0044238;GO:0044424;GO:0044444;GO:0044464;GO:0048046;GO:0071704;GO:0071944	GO:0005576;GO:0005618;GO:0005622;GO:0005623;GO:0005737;GO:0005773;GO:0005975;GO:0030312;GO:0043226	BnaA01g01330D	GSBRNA2T00121475001	11.5058	1.80346	-2.67353	DOWN	AT4G36360	829788	30.263	13.7614	-1.13693	DOWN
NA	NA	GO:0000166;GO:0001882;GO:0001883;GO:0002252;GO:0002376;GO:0002682;GO:0002684;GO:0002831;GO:0002833;GO:0003824;GO:0005488;GO:0005515;GO:0005524;GO:0005622;GO:0005623;GO:0005634;GO:0005737;GO:0005768;GO:0005773;GO:0006139;GO:0006259;GO:0006281;GO:0006325;GO:0006725;GO:0006793;GO:0006796;GO:0006807;GO:0006950;GO:0006952;GO:0006955;GO:0006974;GO:0006996;GO:0008152;GO:0008219;GO:0009605;GO:0009607;GO:…	GO:0005622;GO:0005623;GO:0005634;GO:0005737;GO:0005768;GO:0005773;GO:0016301;GO:0043226	BnaA01g01340D	GSBRNA2T00121474001	3.15783	3.52676	0.159411	INTERMEDIATE	AT4G36280	829785	0.127131	0.091548	-0.473716	INTERMEDIATE
STY2	NA	GO:0000003;GO:0001071;GO:0001101;GO:0003002;GO:0003006;GO:0003676;GO:0003677;GO:0003700;GO:0005488;GO:0005622;GO:0005623;GO:0005634;GO:0007154;GO:0007165;GO:0007275;GO:0007389;GO:0008152;GO:0009058;GO:0009719;GO:0009725;GO:0009733;GO:0009734;GO:0009739;GO:0009740;GO:0009755;GO:0009791;GO:0009850;GO:0009851;GO:0009908;GO:0009937;GO:0009938;GO:0009966;GO:0009968;GO:0009987;GO:0010033;GO:0010051;GO:…	GO:0003677;GO:0005622;GO:0005623;GO:0005634;GO:0043226	BnaA01g01350D	GSBRNA2T00121472001	0.691085	0.374938	-0.882211	INTERMEDIATE	AT4G36260	829783	3.62148	2.42811	-0.576746	INTERMEDIATE
ALDH3F1	R-ATH-389599;ath00410;P04372;ath01100;ath01110;ath00040;ath00071;ath00561;PWY-6446;ath00620;ath00280;ath00330;ath00053;ath00010;ath00380;ath00310;ath00903;ath00340;R-ATH-556833;PWY-6444;R-ATH-1430728;R-ATH-428157;PWY66-21;PWY-2501;PWY-2724;R-ATH-211945;R-ATH-390918;R-ATH-211859;R-ATH-1660661	GO:0003824;GO:0004028;GO:0004029;GO:0004030;GO:0005622;GO:0005623;GO:0005737;GO:0005783;GO:0006081;GO:0008152;GO:0009987;GO:0012505;GO:0016020;GO:0016491;GO:0016620;GO:0016903;GO:0043226;GO:0043227;GO:0043229;GO:0043231;GO:0044237;GO:0044424;GO:0044444;GO:0044464;GO:0044699;GO:0044710;GO:0044763;GO:0055114;GO:0071704	GO:0005622;GO:0005623;GO:0005737;GO:0005783;GO:0043226	BnaA01g01360D	GSBRNA2T00121471001	0.324681	0.264603	-0.295194	INTERMEDIATE	AT4G36250	829782	5.56241	4.76867	-0.222124	INTERMEDIATE
GATA7	NA	GO:0000975;GO:0000976;GO:0000977;GO:0000981;GO:0001012;GO:0001067;GO:0001071;GO:0001085;GO:0001228;GO:0003676;GO:0003677;GO:0003682;GO:0003690;GO:0003700;GO:0005488;GO:0005515;GO:0005622;GO:0005623;GO:0005634;GO:0005667;GO:0007623;GO:0008134;GO:0008270;GO:0009314;GO:0009416;GO:0009628;GO:0009987;GO:0030154;GO:0032502;GO:0032991;GO:0043167;GO:0043169;GO:0043226;GO:0043227;GO:0043229;GO:0043231;GO:…	GO:0005622;GO:0005623;GO:0005634;GO:0030154;GO:0043226	BnaA01g01370D	GSBRNA2T00121470001	0.747522	0.373348	-1.0016	DOWN	AT4G36240	829781	14.33	8.86966	-0.692085	INTERMEDIATE
NA	NA	GO:0005576;GO:0016020;GO:0016021;GO:0031224;GO:0044425;GO:0048046	NA	BnaA01g01380D	GSBRNA2T00121469001	0.001	0.828898	9.69505	UP	AT4G36230	3770585	1.30995	0.364992	-1.84358	DOWN
NA	NA	NA	NA	BnaA01g01390D	GSBRNA2T00121466001	0.001	0.001	0	INTERMEDIATE	NA	NA	NA	NA	NA	NA
FAH1	ath01100;ath01110;ath00940	GO:0003824;GO:0004497;GO:0005488;GO:0005506;GO:0005515;GO:0005622;GO:0005623;GO:0005737;GO:0005783;GO:0006725;GO:0008152;GO:0009058;GO:0009314;GO:0009411;GO:0009416;GO:0009628;GO:0009698;GO:0009699;GO:0009808;GO:0009809;GO:0009987;GO:0010224;GO:0012505;GO:0016020;GO:0016021;GO:0016491;GO:0016651;GO:0016705;GO:0016709;GO:0019438;GO:0019748;GO:0020037;GO:0031224;GO:0043167;GO:0043169;GO:0043226;GO:…	GO:0005622;GO:0005623;GO:0005737;GO:0005783;GO:0043226	BnaA01g01400D	GSBRNA2T00121465001	0.001	0.001	0	INTERMEDIATE	AT4G36220	829779	7.19042	3.4043	-1.07872	DOWN
NA	NA	GO:0005622;GO:0005623;GO:0005737;GO:0009507;GO:0009536;GO:0016020;GO:0016021;GO:0031224;GO:0043226;GO:0043227;GO:0043229;GO:0043231;GO:0044424;GO:0044425;GO:0044444;GO:0044464	NA	BnaA01g01410D	GSBRNA2T00121464001	0.001	0.075107	6.23088	UP	AT4G36210	829778	27.9537	20.4237	-0.452795	INTERMEDIATE
NA	NA	GO:0003824;GO:0005576;GO:0005622;GO:0005623;GO:0005737;GO:0005773;GO:0006508;GO:0008152;GO:0008233;GO:0008236;GO:0016787;GO:0017171;GO:0019538;GO:0043170;GO:0043226;GO:0043227;GO:0043229;GO:0043231;GO:0044238;GO:0044424;GO:0044444;GO:0044464;GO:0070011;GO:0071704	GO:0005576;GO:0005622;GO:0005623;GO:0005737;GO:0005773;GO:0043226	BnaA01g01420D	GSBRNA2T00121463001	0.001	0.001	0	INTERMEDIATE	AT4G36190	829776	1.71731	3.88472	1.17766	UP
NA	NA	GO:0000166;GO:0001882;GO:0001883;GO:0003824;GO:0004672;GO:0004674;GO:0005488;GO:0005524;GO:0005623;GO:0005886;GO:0006464;GO:0006468;GO:0006793;GO:0006796;GO:0007154;GO:0007165;GO:0007166;GO:0007167;GO:0007169;GO:0008152;GO:0009987;GO:0016020;GO:0016021;GO:0016301;GO:0016310;GO:0016740;GO:0016772;GO:0016773;GO:0017076;GO:0019538;GO:0023052;GO:0030554;GO:0031224;GO:0032549;GO:0032550;GO:0032553;GO:…	GO:0005623;GO:0005886;GO:0016301	BnaA01g01430D	GSBRNA2T00121462001	0.001	0.001	0	INTERMEDIATE	AT4G36180	829775	8.96457	4.23626	-1.08144	DOWN
NAC076	NA	GO:0001071;GO:0003700;GO:0005488;GO:0005515;GO:0005622;GO:0005623;GO:0005634;GO:0006139;GO:0006351;GO:0006355;GO:0006725;GO:0006807;GO:0007275;GO:0008152;GO:0009058;GO:0009059;GO:0009832;GO:0009834;GO:0009888;GO:0009889;GO:0009987;GO:0010087;GO:0010089;GO:0010467;GO:0010468;GO:0010556;GO:0016043;GO:0016070;GO:0018130;GO:0019219;GO:0019222;GO:0019438;GO:0030154;GO:0031323;GO:0031326;GO:0032501;GO:…	GO:0005622;GO:0005623;GO:0005634;GO:0043226	BnaA01g01440D	GSBRNA2T00121461001	0.75972	0.88925	0.227121	INTERMEDIATE	AT4G36160	829773	1.60685	1.14605	-0.487563	INTERMEDIATE
NA	NA	GO:0000166;GO:0001882;GO:0001883;GO:0005488;GO:0006950;GO:0006952;GO:0007154;GO:0007165;GO:0009987;GO:0016020;GO:0016021;GO:0017076;GO:0023052;GO:0030554;GO:0031224;GO:0032549;GO:0032550;GO:0032553;GO:0032555;GO:0032559;GO:0036094;GO:0043531;GO:0044425;GO:0044699;GO:0044700;GO:0044763;GO:0050789;GO:0050794;GO:0050896;GO:0051716;GO:0065007;GO:0097159;GO:0097367;GO:1901265;GO:1901363	GO:0007165	BnaA01g01450D	GSBRNA2T00121460001	0.185055	0.414909	1.16484	UP	AT4G36150	829772	3.31152	3.18008	-0.0584314	INTERMEDIATE
NA	NA	GO:0000166;GO:0001882;GO:0001883;GO:0005488;GO:0005622;GO:0005623;GO:0005634;GO:0006950;GO:0006952;GO:0007154;GO:0007165;GO:0009987;GO:0016020;GO:0016021;GO:0017076;GO:0023052;GO:0030554;GO:0031224;GO:0032549;GO:0032550;GO:0032553;GO:0032555;GO:0032559;GO:0036094;GO:0043226;GO:0043227;GO:0043229;GO:0043231;GO:0043531;GO:0044424;GO:0044425;GO:0044464;GO:0044699;GO:0044700;GO:0044763;GO:0050789;GO:…	GO:0005622;GO:0005623;GO:0005634;GO:0007165;GO:0043226	BnaA01g01460D	GSBRNA2T00121459001	2.64416	1.86299	-0.505186	INTERMEDIATE	AT4G36140	829771	5.56224	4.19279	-0.407757	INTERMEDIATE
NA	R-ATH-72613;ath03010;R-ATH-72706;R-ATH-72689;R-ATH-975956;R-ATH-1799339;R-ATH-72737;R-ATH-156827;R-ATH-392499;R-ATH-72766;R-ATH-74160;R-ATH-927802;R-ATH-975957	GO:0003676;GO:0003723;GO:0003735;GO:0005198;GO:0005488;GO:0005622;GO:0005623;GO:0005737;GO:0005773;GO:0005829;GO:0005840;GO:0005886;GO:0006412;GO:0006518;GO:0006807;GO:0008152;GO:0009058;GO:0009059;GO:0009987;GO:0010467;GO:0015934;GO:0016020;GO:0019538;GO:0022625;GO:0022626;GO:0030529;GO:0032991;GO:0034641;GO:0034645;GO:0043043;GO:0043170;GO:0043226;GO:0043227;GO:0043228;GO:0043229;GO:0043231;GO:…	GO:0003723;GO:0003735;GO:0005198;GO:0005622;GO:0005623;GO:0005737;GO:0005773;GO:0005840;GO:0005886;GO:0006412;GO:0009058;GO:0034641;GO:0043226	BnaA01g01470D	GSBRNA2T00121458001	152.068	160.383	0.076806	INTERMEDIATE	AT4G36130	829770	165.422	180.807	0.128295	INTERMEDIATE
NA	NA	GO:0005622;GO:0005623;GO:0005634;GO:0043226;GO:0043227;GO:0043229;GO:0043231;GO:0044424;GO:0044464	GO:0005622;GO:0005623;GO:0005634;GO:0043226	BnaA01g01480D	GSBRNA2T00121457001	3.5763	3.74646	0.0670619	INTERMEDIATE	AT4G36120	829769	2.64999	1.91957	-0.465204	INTERMEDIATE
NA	ath04075	GO:0009719;GO:0009725;GO:0009733;GO:0010033;GO:0042221;GO:0050896	NA	BnaA01g01490D	GSBRNA2T00121455001	0.001	0.179664	7.48916	UP	AT4G36110	829768	0.47059	2.06428	2.1331	UP
NA	NA	NA	NA	BnaA01g01500D	GSBRNA2T00121454001	0.579251	0.770744	0.412063	INTERMEDIATE	AT4G36105	829767	0.001	0.001	0	INTERMEDIATE
NA	NA	NA	NA	BnaA01g01510D	GSBRNA2T00121453001	0.001	0.001	0	INTERMEDIATE	AT4G36090	829765	10.0048	11.8346	0.242317	INTERMEDIATE
NA	R-ATH-392499;R-ATH-597592;R-ATH-5689880;R-ATH-5688426	NA	NA	BnaA01g01520D	GSBRNA2T00121452001	1.20558	1.52924	0.343085	INTERMEDIATE	AT4G36080	829764	3.285	2.12942	-0.625434	INTERMEDIATE
bHLH11	NA	GO:0001071;GO:0003676;GO:0003677;GO:0003700;GO:0005488;GO:0005515;GO:0005622;GO:0005623;GO:0005634;GO:0005737;GO:0006139;GO:0006351;GO:0006355;GO:0006725;GO:0006807;GO:0008152;GO:0009058;GO:0009059;GO:0009507;GO:0009536;GO:0009889;GO:0009987;GO:0010467;GO:0010468;GO:0010556;GO:0016070;GO:0018130;GO:0019219;GO:0019222;GO:0019438;GO:0031323;GO:0031326;GO:0032774;GO:0034641;GO:0034645;GO:0034654;GO:…	GO:0003677;GO:0005622;GO:0005623;GO:0005634;GO:0005737;GO:0043226	BnaA01g01530D	GSBRNA2T00121451001	0.001	0.001	0	INTERMEDIATE	AT4G36060	829762	13.2974	27.2998	1.03775	UP
NA	ath03410	GO:0005215;GO:0005488;GO:0005622;GO:0005623;GO:0005634;GO:0005737;GO:0006810;GO:0006811;GO:0006820;GO:0008270;GO:0008509;GO:0008514;GO:0008643;GO:0009314;GO:0009416;GO:0009507;GO:0009526;GO:0009536;GO:0009628;GO:0009642;GO:0009643;GO:0009941;GO:0015075;GO:0015120;GO:0015711;GO:0015713;GO:0015717;GO:0015718;GO:0015748;GO:0016020;GO:0016021;GO:0022857;GO:0022891;GO:0022892;GO:0031090;GO:0031224;GO:…	GO:0005622;GO:0005623;GO:0005634;GO:0006810;GO:0043226	BnaA01g01540D	GSBRNA2T00121450001	2.08666	2.16757	0.0548837	INTERMEDIATE	AT4G36050	829761	0.694302	0.45017	-0.625093	INTERMEDIATE
NA	NA	GO:0005622;GO:0005623;GO:0005634;GO:0005737;GO:0006457;GO:0009507;GO:0009532;GO:0009536;GO:0009570;GO:0009987;GO:0043226;GO:0043227;GO:0043229;GO:0043231;GO:0044422;GO:0044424;GO:0044434;GO:0044435;GO:0044444;GO:0044446;GO:0044464	GO:0005622;GO:0005623;GO:0005634;GO:0005737;GO:0006457;GO:0009536;GO:0043226	BnaA01g01550D	GSBRNA2T00121449001	9.94432	14.1228	0.506083	INTERMEDIATE	AT4G36040	829760	346.404	838.796	1.27587	UP
CSDP1	R-ATH-72163;R-ATH-72172;R-ATH-72203;R-ATH-74160;R-ATH-72165	GO:0001101;GO:0003676;GO:0003677;GO:0003690;GO:0003697;GO:0003723;GO:0005488;GO:0006139;GO:0006351;GO:0006355;GO:0006725;GO:0006807;GO:0006950;GO:0006970;GO:0006996;GO:0008152;GO:0008270;GO:0009058;GO:0009059;GO:0009266;GO:0009409;GO:0009414;GO:0009415;GO:0009628;GO:0009631;GO:0009651;GO:0009889;GO:0009987;GO:0010035;GO:0010467;GO:0010468;GO:0010501;GO:0010556;GO:0016043;GO:0016070;GO:0018130;GO:…	GO:0003723	BnaA01g01560D	GSBRNA2T00121447001	0.001	0.001	0	INTERMEDIATE	AT4G36020	829758	32.6623	93.3449	1.51495	UP
NA	NA	GO:0005576;GO:0009605;GO:0009607;GO:0016020;GO:0031224;GO:0031225;GO:0043207;GO:0044425;GO:0050896;GO:0051704;GO:0051707	GO:0005576	BnaA01g01570D	GSBRNA2T00121446001	7.77789	9.39049	0.271822	INTERMEDIATE	AT4G36010	829757	3.2363	19.9414	2.62335	UP
NA	ath00310	GO:0003824;GO:0005622;GO:0005623;GO:0005737;GO:0008152;GO:0008168;GO:0009507;GO:0009536;GO:0016740;GO:0016741;GO:0032259;GO:0043226;GO:0043227;GO:0043229;GO:0043231;GO:0044424;GO:0044444;GO:0044464	GO:0008168	BnaA01g01580D	GSBRNA2T00121445001	4.52231	4.23213	-0.0956759	INTERMEDIATE	AT4G35987	829754	4.18937	2.91034	-0.525542	INTERMEDIATE
NA	NA	GO:0005622;GO:0005623;GO:0005634;GO:0043226;GO:0043227;GO:0043229;GO:0043231;GO:0044424;GO:0044464	GO:0005622;GO:0005623;GO:0005634;GO:0043226	BnaA01g01590D	GSBRNA2T00121444001	9.13501	15.0249	0.717882	INTERMEDIATE	AT4G35980	829752	29.2773	36.1899	0.305806	INTERMEDIATE
APX5	ath00480;ath00053;PWY-2261;PWY-6959	GO:0003824;GO:0004601;GO:0005488;GO:0005515;GO:0005622;GO:0005623;GO:0005737;GO:0005777;GO:0005778;GO:0006950;GO:0006979;GO:0008152;GO:0009056;GO:0009636;GO:0009987;GO:0016020;GO:0016021;GO:0016209;GO:0016491;GO:0016684;GO:0016688;GO:0020037;GO:0031090;GO:0031224;GO:0031903;GO:0042221;GO:0042579;GO:0042743;GO:0042744;GO:0043167;GO:0043169;GO:0043226;GO:0043227;GO:0043229;GO:0043231;GO:0044237;GO:…	NA	BnaA01g01600D	GSBRNA2T00121443001	15.1498	12.1585	-0.317343	INTERMEDIATE	AT4G35970	829751	8.52206	12.4301	0.544566	INTERMEDIATE
RAC6	ath04145;R-ATH-372790;ath04933;R-ATH-194840;R-ATH-166520;R-ATH-392499;R-ATH-187037;R-ATH-195258;R-ATH-597592;R-ATH-5689896;R-ATH-198203;R-ATH-397795;R-ATH-194315;R-ATH-5688426;R-ATH-392451;R-ATH-162582;R-ATH-5666185;R-ATH-388396	GO:0000166;GO:0001882;GO:0001883;GO:0005488;GO:0005515;GO:0005525;GO:0005622;GO:0005623;GO:0005634;GO:0005737;GO:0007154;GO:0007165;GO:0007264;GO:0009987;GO:0016020;GO:0017076;GO:0019001;GO:0023052;GO:0032549;GO:0032550;GO:0032553;GO:0032555;GO:0032561;GO:0035556;GO:0035639;GO:0036094;GO:0043226;GO:0043227;GO:0043229;GO:0043231;GO:0044424;GO:0044464;GO:0044699;GO:0044700;GO:0044763;GO:0050789;GO:…	GO:0005622;GO:0005623;GO:0005634;GO:0005737;GO:0043226	BnaA01g01610D	GSBRNA2T00121442001	0.001	0.001	0	INTERMEDIATE	AT4G35950	829750	16.2781	9.12555	-0.834949	INTERMEDIATE
NA	NA	NA	NA	BnaA01g01620D	GSBRNA2T00121441001	2.58543	4.33056	0.744147	INTERMEDIATE	AT4G35940	829749	3.65589	0.230735	-3.98591	DOWN
MCA1	NA	GO:0005215;GO:0005216;GO:0005261;GO:0005262;GO:0005623;GO:0005886;GO:0005887;GO:0006810;GO:0006811;GO:0006812;GO:0006816;GO:0006950;GO:0006970;GO:0007154;GO:0007165;GO:0007231;GO:0007610;GO:0007638;GO:0008324;GO:0009605;GO:0009612;GO:0009628;GO:0009987;GO:0015075;GO:0015085;GO:0015267;GO:0016020;GO:0016021;GO:0022803;GO:0022838;GO:0022857;GO:0022890;GO:0022891;GO:0022892;GO:0023052;GO:0030001;GO:…	GO:0005623;GO:0005886	BnaA01g01630D	GSBRNA2T00121440001	11.088	11.5949	0.0644924	INTERMEDIATE	AT4G35920	829747	22.9168	8.86027	-1.37098	DOWN
FD	NA	NA	NA	BnaA01g01640D	GSBRNA2T00121438001	0.001	0.001	0	INTERMEDIATE	AT4G35900	829744	0.001	0.001	0	INTERMEDIATE
NA	NA	GO:0001101;GO:0003676;GO:0003723;GO:0005488;GO:0005622;GO:0005623;GO:0005737;GO:0007154;GO:0007165;GO:0007275;GO:0007568;GO:0009507;GO:0009536;GO:0009719;GO:0009725;GO:0009737;GO:0009738;GO:0009751;GO:0009753;GO:0009755;GO:0009987;GO:0010033;GO:0010150;GO:0010260;GO:0014070;GO:0023052;GO:0032501;GO:0032502;GO:0032870;GO:0033993;GO:0042221;GO:0043226;GO:0043227;GO:0043229;GO:0043231;GO:0044424;GO:…	GO:0003723;GO:0005622;GO:0005623;GO:0005737	BnaA01g01650D	GSBRNA2T00121436001	9.5703	9.21798	-0.0541132	INTERMEDIATE	AT4G35890	829743	34.8783	35.906	0.0418927	INTERMEDIATE
NA	NA	GO:0005576;GO:0006508;GO:0008152;GO:0016020;GO:0019538;GO:0031224;GO:0031225;GO:0043170;GO:0044238;GO:0044425;GO:0071704	GO:0005576	BnaA01g01660D	GSBRNA2T00121434001	7.37806	6.29673	-0.228639	INTERMEDIATE	AT4G35880	829742	6.32877	3.87884	-0.706298	INTERMEDIATE
GB2	NA	GO:0000166;GO:0001882;GO:0001883;GO:0005488;GO:0005525;GO:0005622;GO:0005623;GO:0005737;GO:0005794;GO:0005886;GO:0006810;GO:0007154;GO:0007165;GO:0007264;GO:0008104;GO:0009507;GO:0009536;GO:0009987;GO:0012505;GO:0015031;GO:0016020;GO:0017076;GO:0019001;GO:0023052;GO:0032549;GO:0032550;GO:0032553;GO:0032555;GO:0032561;GO:0033036;GO:0035556;GO:0035639;GO:0036094;GO:0043226;GO:0043227;GO:0043229;GO:…	GO:0005622;GO:0005623;GO:0005737;GO:0005794;GO:0005886;GO:0043226	BnaA01g01670D	GSBRNA2T00121433001	47.1233	37.3488	-0.335379	INTERMEDIATE	AT4G35860	829740	51.7008	102.064	0.981215	INTERMEDIATE
NA	NA	GO:0005622;GO:0005623;GO:0005737;GO:0005739;GO:0043226;GO:0043227;GO:0043229;GO:0043231;GO:0044424;GO:0044444;GO:0044464	GO:0005622;GO:0005623;GO:0005737;GO:0005739;GO:0043226	BnaA01g01680D	GSBRNA2T00121432001	17.1543	18.5622	0.113797	INTERMEDIATE	AT4G35850	829739	29.0944	27.6442	-0.0737663	INTERMEDIATE
NA	NA	GO:0005488;GO:0005622;GO:0005623;GO:0005737;GO:0008270;GO:0009507;GO:0009534;GO:0009535;GO:0009536;GO:0009579;GO:0016020;GO:0016021;GO:0031224;GO:0031976;GO:0031984;GO:0034357;GO:0042651;GO:0043167;GO:0043169;GO:0043226;GO:0043227;GO:0043229;GO:0043231;GO:0044422;GO:0044424;GO:0044425;GO:0044434;GO:0044435;GO:0044436;GO:0044444;GO:0044446;GO:0044464;GO:0046872;GO:0046914;GO:0055035	NA	BnaA01g01690D	GSBRNA2T00121431001	6.6998	5.01462	-0.417976	INTERMEDIATE	AT4G35840	829738	18.8687	20.0381	0.0867544	INTERMEDIATE
ACO1	ath01100;ath01110;ath01230;ath00020;ath00630;ath01200;ath01210;P02754	GO:0003676;GO:0003723;GO:0003729;GO:0003824;GO:0003994;GO:0005488;GO:0005507;GO:0005576;GO:0005622;GO:0005623;GO:0005737;GO:0005739;GO:0005773;GO:0005829;GO:0005886;GO:0005911;GO:0006082;GO:0006091;GO:0006099;GO:0006101;GO:0006102;GO:0006950;GO:0006970;GO:0008152;GO:0009060;GO:0009506;GO:0009628;GO:0009651;GO:0009987;GO:0015980;GO:0016020;GO:0016829;GO:0016835;GO:0016836;GO:0019752;GO:0030054;GO:…	GO:0005622;GO:0005623;GO:0005737;GO:0005739;GO:0005773;GO:0005829;GO:0005886;GO:0043226	BnaA01g01700D	GSBRNA2T00121430001	1.67234	2.70903	0.695908	INTERMEDIATE	AT4G35830	829737	128.098	142.176	0.150426	INTERMEDIATE
NA	ath01100;ath00330	GO:0003824;GO:0004656;GO:0005488;GO:0005506;GO:0005622;GO:0005623;GO:0005737;GO:0005783;GO:0005789;GO:0006082;GO:0006464;GO:0006575;GO:0006807;GO:0008152;GO:0009987;GO:0012505;GO:0016020;GO:0016021;GO:0016491;GO:0016705;GO:0016706;GO:0018126;GO:0018193;GO:0018208;GO:0018401;GO:0019471;GO:0019511;GO:0019538;GO:0019798;GO:0019842;GO:0031224;GO:0031406;GO:0031418;GO:0031543;GO:0031545;GO:0036094;GO:…	NA	BnaA01g01710D	GSBRNA2T00121429001	0.001	0.001	0	INTERMEDIATE	AT4G35820	829736	0.001	0.001	0	INTERMEDIATE
NA	NA	NA	NA	BnaA01g01720D	GSBRNA2T00121428001	0.001	0.001	0	INTERMEDIATE	NA	NA	NA	NA	NA	NA
NA	ath01100;ath00330	GO:0003824;GO:0004656;GO:0005488;GO:0005506;GO:0005622;GO:0005623;GO:0005737;GO:0005783;GO:0005789;GO:0006082;GO:0006464;GO:0006575;GO:0006807;GO:0008152;GO:0009987;GO:0012505;GO:0016020;GO:0016021;GO:0016491;GO:0016705;GO:0016706;GO:0018126;GO:0018193;GO:0018208;GO:0018401;GO:0019471;GO:0019511;GO:0019538;GO:0019798;GO:0019842;GO:0031224;GO:0031406;GO:0031418;GO:0031543;GO:0031545;GO:0036094;GO:…	NA	BnaA01g01730D	GSBRNA2T00121427001	0.001	0.001	0	INTERMEDIATE	AT4G35820	829736	0.001	0.001	0	INTERMEDIATE
NA	ath01100;ath00330	GO:0003824;GO:0004656;GO:0005488;GO:0005506;GO:0005622;GO:0005623;GO:0005634;GO:0005737;GO:0005783;GO:0005789;GO:0006082;GO:0006464;GO:0006575;GO:0006807;GO:0008152;GO:0009987;GO:0012505;GO:0016020;GO:0016021;GO:0016491;GO:0016705;GO:0016706;GO:0018126;GO:0018193;GO:0018208;GO:0018401;GO:0019471;GO:0019511;GO:0019538;GO:0019798;GO:0019842;GO:0031224;GO:0031406;GO:0031418;GO:0031543;GO:0031545;GO:…	GO:0005622;GO:0005623;GO:0005634;GO:0043226	BnaA01g01740D	GSBRNA2T00121426001	0.001	0.001	0	INTERMEDIATE	AT4G35810	829735	0.001	0.001	0	INTERMEDIATE
NRPB1	ath01100;R-ATH-6782135;ath00230;ath00240;ath03020;R-ATH-113418;R-ATH-3700989;R-ATH-73894;R-ATH-73776;R-ATH-6796648;R-ATH-75953;R-ATH-6781823;R-ATH-72163;R-ATH-674695;R-ATH-72172;R-ATH-73779;R-ATH-112382;R-ATH-5696398;R-ATH-76042;R-ATH-212436;R-ATH-72203;R-ATH-73857;R-ATH-74160;R-ATH-72165;R-ATH-72086;R-ATH-6782210;R-ATH-77075;R-ATH-6781827;R-ATH-75955	NA	NA	BnaA01g01750D	GSBRNA2T00121425001	0.001	0.001	0	INTERMEDIATE	AT4G35800	829734	22.2288	9.39472	-1.24251	DOWN
NA	ath03040;R-ATH-72163;R-ATH-72172;R-ATH-72203;R-ATH-74160	NA	NA	BnaA01g01760D	GSBRNA2T00121424001	0.001	0.001	0	INTERMEDIATE	AT4G35785	829732	21.0958	10.6107	-0.991438	INTERMEDIATE
RTFL6	NA	GO:0005622;GO:0005623;GO:0005737;GO:0005739;GO:0007275;GO:0032501;GO:0032502;GO:0043226;GO:0043227;GO:0043229;GO:0043231;GO:0044424;GO:0044444;GO:0044464;GO:0044699;GO:0044707;GO:0044767;GO:0048367;GO:0048731;GO:0048856	GO:0005622;GO:0005623;GO:0005737;GO:0005739;GO:0043226	BnaA01g01770D	GSBRNA2T00121423001	1.37155	1.80125	0.393198	INTERMEDIATE	AT4G35783	5008183	1.61667	1.99514	0.303461	INTERMEDIATE
SEN1	PWY-5350	GO:0001101;GO:0005622;GO:0005623;GO:0005737;GO:0006950;GO:0006979;GO:0007568;GO:0009507;GO:0009536;GO:0009611;GO:0009719;GO:0009725;GO:0009753;GO:0010033;GO:0032502;GO:0042221;GO:0043226;GO:0043227;GO:0043229;GO:0043231;GO:0044424;GO:0044444;GO:0044464;GO:0044699;GO:0044767;GO:0050896;GO:1901700	GO:0007568	BnaA01g01780D	GSBRNA2T00121422001	0.001	2.05292	11.0035	UP	AT4G35770	829730	44.2185	100.366	1.18255	UP
NA	NA	GO:0003824;GO:0003955;GO:0005488;GO:0005515;GO:0005622;GO:0005623;GO:0005737;GO:0006091;GO:0006461;GO:0008152;GO:0009507;GO:0009534;GO:0009535;GO:0009536;GO:0009579;GO:0009987;GO:0010207;GO:0015979;GO:0016020;GO:0016021;GO:0016043;GO:0016491;GO:0016651;GO:0016655;GO:0019684;GO:0022607;GO:0031224;GO:0031976;GO:0031984;GO:0034357;GO:0034622;GO:0042651;GO:0043226;GO:0043227;GO:0043229;GO:0043231;GO:…	GO:0005622;GO:0005623;GO:0005737;GO:0009536;GO:0043226	BnaA01g01790D	GSBRNA2T00121421001	4.36789	3.27803	-0.414108	INTERMEDIATE	AT4G35760	829729	9.16404	7.90641	-0.212962	INTERMEDIATE
NA	NA	GO:0005622;GO:0005623;GO:0005737;GO:0044424;GO:0044464	GO:0005622;GO:0005623;GO:0005737	BnaA01g01800D	GSBRNA2T00121420001	30.8165	16.69	-0.884716	INTERMEDIATE	AT4G35750	829728	544.024	481.381	-0.176491	INTERMEDIATE
NA	ath04144	GO:0005622;GO:0005623;GO:0005737;GO:0005739;GO:0006810;GO:0008104;GO:0015031;GO:0033036;GO:0043226;GO:0043227;GO:0043229;GO:0043231;GO:0044424;GO:0044444;GO:0044464;GO:0045184;GO:0051179;GO:0051234;GO:0071702	GO:0005622;GO:0005623;GO:0005737;GO:0005739;GO:0043226	BnaA01g01810D	GSBRNA2T00121419001	9.59602	10.2309	0.0924243	INTERMEDIATE	AT4G35730	829726	4.12988	4.14644	0.00577231	INTERMEDIATE
NA	NA	GO:0005622;GO:0005623;GO:0005737;GO:0009507;GO:0009536;GO:0043226;GO:0043227;GO:0043229;GO:0043231;GO:0044424;GO:0044444;GO:0044464	NA	BnaA01g01820D	GSBRNA2T00121418001	0.001	0.001	0	INTERMEDIATE	AT4G35690	829721	0.177408	0.140155	-0.340048	INTERMEDIATE
NA	NA	GO:0000003;GO:0000975;GO:0001067;GO:0001071;GO:0003006;GO:0003676;GO:0003677;GO:0003700;GO:0005488;GO:0005622;GO:0005623;GO:0005634;GO:0006139;GO:0006351;GO:0006355;GO:0006725;GO:0006807;GO:0007275;GO:0007276;GO:0008152;GO:0008270;GO:0009058;GO:0009059;GO:0009555;GO:0009889;GO:0009987;GO:0010467;GO:0010468;GO:0010556;GO:0016070;GO:0018130;GO:0019219;GO:0019222;GO:0019438;GO:0019953;GO:0022412;GO:…	GO:0005622;GO:0005623;GO:0005634;GO:0043226	BnaA01g01830D	GSBRNA2T00121417001	0.001	0.001	0	INTERMEDIATE	AT4G35700	829722	0.001	0.001	0	INTERMEDIATE
NA	NA	GO:0005622;GO:0005623;GO:0005737;GO:0009507;GO:0009536;GO:0043226;GO:0043227;GO:0043229;GO:0043231;GO:0044424;GO:0044444;GO:0044464	NA	BnaA01g01840D	GSBRNA2T00121416001	0.001	0.001	0	INTERMEDIATE	AT4G35690	829721	0.177408	0.140155	-0.340048	INTERMEDIATE
NA	NA	GO:0005622;GO:0005623;GO:0005737;GO:0009507;GO:0009536;GO:0043226;GO:0043227;GO:0043229;GO:0043231;GO:0044424;GO:0044444;GO:0044464	NA	BnaA01g01850D	GSBRNA2T00121415001	1.92317	2.84888	0.56691	INTERMEDIATE	AT4G35680	829720	0.001	0.001	0	INTERMEDIATE
NA	NA	GO:0001071;GO:0003700;GO:0005488;GO:0005622;GO:0005623;GO:0005634;GO:0006139;GO:0006351;GO:0006355;GO:0006725;GO:0006807;GO:0008152;GO:0009058;GO:0009059;GO:0009889;GO:0009987;GO:0010467;GO:0010468;GO:0010556;GO:0016070;GO:0018130;GO:0019219;GO:0019222;GO:0019438;GO:0031323;GO:0031326;GO:0032774;GO:0034641;GO:0034645;GO:0034654;GO:0043167;GO:0043169;GO:0043170;GO:0043226;GO:0043227;GO:0043229;GO:…	GO:0005622;GO:0005623;GO:0005634;GO:0043226	BnaA01g01860D	GSBRNA2T00121414001	0.001	0.001	0	INTERMEDIATE	AT4G35610	829713	0.001	0.001	0	INTERMEDIATE
CONNEXIN_32	NA	NA	NA	BnaA01g01870D	GSBRNA2T00121413001	3.56399	4.73294	0.409244	INTERMEDIATE	AT4G35600	829712	25.3115	16.5924	-0.609269	INTERMEDIATE
NA	NA	GO:0001071;GO:0003676;GO:0003677;GO:0003700;GO:0005488;GO:0005622;GO:0005623;GO:0005634;GO:0006139;GO:0006351;GO:0006355;GO:0006725;GO:0006807;GO:0008152;GO:0009058;GO:0009059;GO:0009889;GO:0009987;GO:0010467;GO:0010468;GO:0010556;GO:0016070;GO:0018130;GO:0019219;GO:0019222;GO:0019438;GO:0031323;GO:0031326;GO:0032774;GO:0034641;GO:0034645;GO:0034654;GO:0043170;GO:0043226;GO:0043227;GO:0043229;GO:…	GO:0003677;GO:0005622;GO:0005623;GO:0005634;GO:0043226	BnaA01g01880D	GSBRNA2T00121412001	0.981903	0.41263	-1.25073	DOWN	AT4G35590	829711	0.266786	0.19515	-0.451099	INTERMEDIATE
NA	NA	GO:0005622;GO:0005623;GO:0005737;GO:0005739;GO:0005886;GO:0016020;GO:0043226;GO:0043227;GO:0043229;GO:0043231;GO:0044424;GO:0044444;GO:0044464;GO:0071944	GO:0005622;GO:0005623;GO:0005737;GO:0005739;GO:0005886;GO:0043226	BnaA01g01890D	GSBRNA2T00121411001	0.36486	3.02903	3.05344	UP	AT4G12735	2745703	2.73937	195.196	6.15494	UP
HMGB4	NA	GO:0000785;GO:0001071;GO:0003676;GO:0003677;GO:0003682;GO:0003700;GO:0005198;GO:0005488;GO:0005622;GO:0005623;GO:0005634;GO:0005694;GO:0005737;GO:0005829;GO:0006325;GO:0006333;GO:0006996;GO:0009987;GO:0016043;GO:0030527;GO:0032991;GO:0043226;GO:0043227;GO:0043228;GO:0043229;GO:0043231;GO:0043232;GO:0043933;GO:0044422;GO:0044424;GO:0044427;GO:0044444;GO:0044446;GO:0044464;GO:0044877;GO:0051276;GO:…	GO:0003677;GO:0005622;GO:0005623;GO:0005634;GO:0005737;GO:0005829;GO:0043226	BnaA01g01900D	GSBRNA2T00121410001	22.1155	20.9549	-0.0777701	INTERMEDIATE	AT2G17560	816263	190.427	145.093	-0.392256	INTERMEDIATE
WOX13	NA	GO:0001071;GO:0003676;GO:0003677;GO:0003700;GO:0005488;GO:0005622;GO:0005623;GO:0005634;GO:0006139;GO:0006351;GO:0006355;GO:0006725;GO:0006807;GO:0007275;GO:0008152;GO:0009058;GO:0009059;GO:0009889;GO:0009987;GO:0010467;GO:0010468;GO:0010556;GO:0016070;GO:0018130;GO:0019219;GO:0019222;GO:0019438;GO:0031323;GO:0031326;GO:0032501;GO:0032502;GO:0032774;GO:0034641;GO:0034645;GO:0034654;GO:0043170;GO:…	GO:0003677;GO:0005622;GO:0005623;GO:0005634;GO:0043226	BnaA01g01910D	GSBRNA2T00121409001	6.93808	5.25194	-0.401687	INTERMEDIATE	AT4G35550	829707	14.7806	13.8201	-0.0969385	INTERMEDIATE
NA	NA	GO:0000003;GO:0001085;GO:0001091;GO:0001093;GO:0001098;GO:0001099;GO:0003006;GO:0003676;GO:0003677;GO:0003690;GO:0005488;GO:0005515;GO:0005622;GO:0005623;GO:0005634;GO:0006139;GO:0006351;GO:0006352;GO:0006355;GO:0006725;GO:0006807;GO:0007275;GO:0008134;GO:0008152;GO:0008270;GO:0009058;GO:0009059;GO:0009790;GO:0009791;GO:0009793;GO:0009846;GO:0009856;GO:0009889;GO:0009987;GO:0010154;GO:0010467;GO:…	GO:0005622;GO:0005623;GO:0005634;GO:0043226	BnaA01g01920D	GSBRNA2T00121408001	2.14246	1.8479	-0.213377	INTERMEDIATE	AT4G35540	829706	5.31304	4.29652	-0.306368	INTERMEDIATE
NA	ath01100;ath00563	GO:0003824;GO:0005622;GO:0005623;GO:0005737;GO:0008194;GO:0008375;GO:0016020;GO:0016021;GO:0016740;GO:0016757;GO:0016758;GO:0017176;GO:0031224;GO:0044424;GO:0044425;GO:0044464	GO:0005622;GO:0005623;GO:0005737	BnaA01g01930D	GSBRNA2T00121407001	0.344192	1.14158	1.72974	UP	AT4G35530	829705	9.49695	9.91641	0.062355	INTERMEDIATE
NA	NA	GO:0005622;GO:0005623;GO:0005634;GO:0043226;GO:0043227;GO:0043229;GO:0043231;GO:0044424;GO:0044464	GO:0005622;GO:0005623;GO:0005634;GO:0043226	BnaA01g01940D	GSBRNA2T00121406001	0.112509	0.459884	2.03123	UP	AT4G35510	829703	15.5037	15.4636	-0.00374053	INTERMEDIATE
NA	NA	NA	NA	BnaA01g01950D	GSBRNA2T00121405001	9.17863	5.66183	-0.69701	INTERMEDIATE	AT4G35500	829702	9.53524	9.25865	-0.0424676	INTERMEDIATE
RHA3B	NA	GO:0003824;GO:0004842;GO:0005488;GO:0005622;GO:0005623;GO:0005634;GO:0006464;GO:0006508;GO:0006511;GO:0006950;GO:0006952;GO:0008152;GO:0008270;GO:0009056;GO:0009057;GO:0009719;GO:0009987;GO:0010033;GO:0010200;GO:0010243;GO:0010498;GO:0016020;GO:0016021;GO:0016567;GO:0016740;GO:0016874;GO:0019538;GO:0019787;GO:0019941;GO:0030163;GO:0031224;GO:0032446;GO:0036211;GO:0042221;GO:0043161;GO:0043167;GO:…	GO:0005622;GO:0005623;GO:0005634;GO:0016874;GO:0043226	BnaA01g01960D	GSBRNA2T00121404001	9.91722	3.4011	-1.54394	DOWN	AT4G35480	829700	2.86459	24.5234	3.09776	UP
PIRL4	NA	GO:0005622;GO:0005623;GO:0005634;GO:0005886;GO:0016020;GO:0043226;GO:0043227;GO:0043229;GO:0043231;GO:0044424;GO:0044464;GO:0071944	GO:0005622;GO:0005623;GO:0005634;GO:0005886;GO:0043226	BnaA01g01970D	GSBRNA2T00121403001	7.37089	7.88769	0.0977634	INTERMEDIATE	AT4G35470	829699	18.059	7.86845	-1.19857	DOWN
AKR2	NA	NA	NA	BnaA01g01980D	GSBRNA2T00121402001	4.4689	4.80948	0.105962	INTERMEDIATE	AT4G35450	829697	72.5809	59.5684	-0.285044	INTERMEDIATE
CLC-E	NA	NA	NA	BnaA01g01990D	GSBRNA2T00121401001	0.388522	0.881095	1.1813	UP	AT4G35440	829696	1.14406	0.595749	-0.941386	INTERMEDIATE
DRL1	PWY-6733	GO:0000003;GO:0003006;GO:0003824;GO:0005488;GO:0005515;GO:0005622;GO:0005623;GO:0005634;GO:0005737;GO:0005783;GO:0006725;GO:0007275;GO:0008152;GO:0009058;GO:0009555;GO:0009653;GO:0009791;GO:0009987;GO:0010154;GO:0010208;GO:0010584;GO:0010927;GO:0012505;GO:0016043;GO:0016491;GO:0019438;GO:0022414;GO:0022607;GO:0030198;GO:0032501;GO:0032502;GO:0032989;GO:0043062;GO:0043226;GO:0043227;GO:0043229;GO:…	GO:0005622;GO:0005623;GO:0005634;GO:0005737;GO:0005783;GO:0016491;GO:0043226	BnaA01g02000D	GSBRNA2T00121400001	0.260171	0.001	-8.02332	DOWN	AT4G35420	829695	10.4182	5.65791	-0.880764	INTERMEDIATE
NA	NA	GO:0005622;GO:0005623;GO:0005634;GO:0043226;GO:0043227;GO:0043229;GO:0043231;GO:0044424;GO:0044464	GO:0005622;GO:0005623;GO:0005634;GO:0043226	BnaA01g02010D	GSBRNA2T00121399001	0.001	0.001	0	INTERMEDIATE	AT3G18150	821341	0.001	0.001	0	INTERMEDIATE
NA	NA	GO:0005215;GO:0005622;GO:0005623;GO:0005737;GO:0005794;GO:0006810;GO:0006886;GO:0008104;GO:0008565;GO:0012505;GO:0012506;GO:0015031;GO:0016020;GO:0016023;GO:0016192;GO:0022892;GO:0030117;GO:0030118;GO:0030120;GO:0030125;GO:0030135;GO:0030136;GO:0030659;GO:0030662;GO:0030665;GO:0031090;GO:0031410;GO:0031982;GO:0031988;GO:0032991;GO:0033036;GO:0034613;GO:0043226;GO:0043227;GO:0043229;GO:0043231;GO:…	GO:0005622;GO:0005623;GO:0005737;GO:0005794;GO:0006810;GO:0008565;GO:0016192;GO:0043226	BnaA01g02020D	GSBRNA2T00121398001	0.018857	2.33148	6.95	UP	AT4G35410	829694	10.016	8.48861	-0.238705	INTERMEDIATE
AGF1	NA	GO:0001071;GO:0001101;GO:0003676;GO:0003677;GO:0003700;GO:0005488;GO:0005515;GO:0005622;GO:0005623;GO:0005634;GO:0006139;GO:0006351;GO:0006355;GO:0006725;GO:0006807;GO:0007154;GO:0007165;GO:0008152;GO:0009058;GO:0009059;GO:0009719;GO:0009725;GO:0009739;GO:0009740;GO:0009755;GO:0009889;GO:0009937;GO:0009938;GO:0009966;GO:0009968;GO:0009987;GO:0010033;GO:0010467;GO:0010468;GO:0010476;GO:0010556;GO:…	GO:0003677;GO:0005622;GO:0005623;GO:0005634;GO:0043226	BnaA01g02030D	GSBRNA2T00121397001	4.52604	4.86496	0.104176	INTERMEDIATE	AT4G35390	829692	6.82869	5.58055	-0.291202	INTERMEDIATE
NA	ath04144	GO:0000139;GO:0005085;GO:0005086;GO:0005622;GO:0005623;GO:0005737;GO:0005794;GO:0005802;GO:0005829;GO:0006810;GO:0007154;GO:0007165;GO:0007264;GO:0007265;GO:0008104;GO:0009966;GO:0009987;GO:0010646;GO:0012505;GO:0015031;GO:0016020;GO:0016192;GO:0023051;GO:0023052;GO:0031090;GO:0031984;GO:0032011;GO:0032012;GO:0032588;GO:0033036;GO:0035556;GO:0043226;GO:0043227;GO:0043229;GO:0043231;GO:0044422;GO:…	GO:0005622;GO:0005623;GO:0005737;GO:0005829;GO:0006810;GO:0016192	BnaA01g02040D	GSBRNA2T00121396001	0.001	0.001	0	INTERMEDIATE	AT4G35380	829691	8.99306	4.78399	-0.910598	INTERMEDIATE
NA	P02736	GO:0003824;GO:0004594;GO:0005622;GO:0005623;GO:0005737;GO:0016301;GO:0016740;GO:0016772;GO:0016773;GO:0044424;GO:0044464	GO:0005622;GO:0005623;GO:0005737	BnaA01g02050D	GSBRNA2T00121395001	12.5523	10.178	-0.302493	INTERMEDIATE	AT4G35360	829689	19.5495	18.8461	-0.0528658	INTERMEDIATE
XCP1	NA	GO:0000323;GO:0000325;GO:0003824;GO:0004175;GO:0004197;GO:0005576;GO:0005615;GO:0005622;GO:0005623;GO:0005634;GO:0005737;GO:0005764;GO:0005773;GO:0005886;GO:0006508;GO:0008152;GO:0008219;GO:0008233;GO:0008234;GO:0009056;GO:0009057;GO:0009987;GO:0010623;GO:0012501;GO:0016020;GO:0016787;GO:0019538;GO:0030154;GO:0030163;GO:0032502;GO:0043170;GO:0043226;GO:0043227;GO:0043229;GO:0043231;GO:0044237;GO:…	GO:0005576;GO:0005615;GO:0005622;GO:0005623;GO:0005634;GO:0005737;GO:0005764;GO:0005773;GO:0005886;GO:0043226	BnaA01g02060D	GSBRNA2T00121394001	86.1922	56.9295	-0.59838	INTERMEDIATE	AT4G35350	829688	90.7012	61.8782	-0.55169	INTERMEDIATE
NA	NA	GO:0000139;GO:0005215;GO:0005338;GO:0005351;GO:0005402;GO:0005622;GO:0005623;GO:0005737;GO:0005768;GO:0005773;GO:0005794;GO:0005802;GO:0005886;GO:0006810;GO:0008324;GO:0008643;GO:0012505;GO:0015075;GO:0015144;GO:0015291;GO:0015293;GO:0015294;GO:0015295;GO:0015932;GO:0016020;GO:0016021;GO:0022804;GO:0022857;GO:0022891;GO:0022892;GO:0031090;GO:0031224;GO:0031984;GO:0043226;GO:0043227;GO:0043229;GO:…	GO:0005622;GO:0005623;GO:0005737;GO:0005768;GO:0005773;GO:0005794;GO:0005886;GO:0043226	BnaA01g02070D	GSBRNA2T00121393001	5.3343	4.71703	-0.177418	INTERMEDIATE	AT4G35335	829687	0.006425	0.001	-2.6837	DOWN
NA	NA	GO:0005622;GO:0005623;GO:0005634;GO:0043226;GO:0043227;GO:0043229;GO:0043231;GO:0044424;GO:0044464	GO:0005622;GO:0005623;GO:0005634;GO:0043226	BnaA01g02080D	GSBRNA2T00121392001	0.001	1.23442	10.2696	UP	AT4G35320	829686	22.4778	15.1121	-0.572797	INTERMEDIATE
CPK5	ath04626	GO:0000166;GO:0001101;GO:0001882;GO:0001883;GO:0003824;GO:0004672;GO:0004674;GO:0004683;GO:0005488;GO:0005509;GO:0005515;GO:0005516;GO:0005524;GO:0005622;GO:0005623;GO:0005634;GO:0005737;GO:0005829;GO:0005886;GO:0006464;GO:0006468;GO:0006793;GO:0006796;GO:0007154;GO:0007165;GO:0008152;GO:0009719;GO:0009725;GO:0009737;GO:0009738;GO:0009755;GO:0009931;GO:0009987;GO:0010033;GO:0010857;GO:0016020;GO:…	GO:0005622;GO:0005623;GO:0005634;GO:0005737;GO:0005829;GO:0005886;GO:0016301;GO:0043226	BnaA01g02090D	GSBRNA2T00121390001	60.1822	77.3252	0.361603	INTERMEDIATE	AT4G35310	829685	44.3137	39.9547	-0.149388	INTERMEDIATE
TMT2	NA	GO:0005215;GO:0005337;GO:0005351;GO:0005355;GO:0005402;GO:0005622;GO:0005623;GO:0005737;GO:0005773;GO:0005774;GO:0005794;GO:0005886;GO:0005887;GO:0006810;GO:0008324;GO:0008643;GO:0008645;GO:0012505;GO:0015075;GO:0015144;GO:0015145;GO:0015149;GO:0015291;GO:0015293;GO:0015294;GO:0015295;GO:0015749;GO:0015758;GO:0015932;GO:0016020;GO:0016021;GO:0022804;GO:0022857;GO:0022891;GO:0022892;GO:0031090;GO:…	GO:0005622;GO:0005623;GO:0005737;GO:0005773;GO:0005794;GO:0006810;GO:0043226;GO:0055085	BnaA01g02100D	GSBRNA2T00121389001	3.477	2.22283	-0.645447	INTERMEDIATE	AT4G35300	829684	4.82324	3.12824	-0.624649	INTERMEDIATE
GLUR2	P00039;P00037	GO:0004871;GO:0004872;GO:0004888;GO:0004970;GO:0005215;GO:0005216;GO:0005217;GO:0005230;GO:0005576;GO:0006873;GO:0006874;GO:0006875;GO:0006883;GO:0008066;GO:0009314;GO:0009416;GO:0009628;GO:0009987;GO:0015075;GO:0015267;GO:0015276;GO:0016020;GO:0016021;GO:0019725;GO:0022803;GO:0022824;GO:0022834;GO:0022835;GO:0022836;GO:0022838;GO:0022857;GO:0022891;GO:0022892;GO:0030003;GO:0030004;GO:0030007;GO:…	GO:0005576	BnaA01g02110D	GSBRNA2T00121388001	2.50025	1.95627	-0.353967	INTERMEDIATE	AT4G35290	829682	0.791403	0.595864	-0.409429	INTERMEDIATE
GLUR2	P00039;P00037	GO:0004871;GO:0004872;GO:0004888;GO:0004970;GO:0005215;GO:0005216;GO:0005217;GO:0005230;GO:0005576;GO:0006873;GO:0006874;GO:0006875;GO:0006883;GO:0008066;GO:0009314;GO:0009416;GO:0009628;GO:0009987;GO:0015075;GO:0015267;GO:0015276;GO:0016020;GO:0016021;GO:0019725;GO:0022803;GO:0022824;GO:0022834;GO:0022835;GO:0022836;GO:0022838;GO:0022857;GO:0022891;GO:0022892;GO:0030003;GO:0030004;GO:0030007;GO:…	GO:0005576	BnaA01g02120D	GSBRNA2T00121387001	0.757901	1.44095	0.926935	INTERMEDIATE	AT4G35290	829682	0.791403	0.595864	-0.409429	INTERMEDIATE
DSK2	ath04141;R-ATH-8856825;R-ATH-8856828;R-ATH-199991;R-ATH-5653656	GO:0005488;GO:0005515;GO:0005622;GO:0005623;GO:0005634;GO:0005737;GO:0005829;GO:0031593;GO:0032182;GO:0043130;GO:0043226;GO:0043227;GO:0043229;GO:0043231;GO:0044424;GO:0044444;GO:0044464	GO:0005622;GO:0005623;GO:0005634;GO:0005737;GO:0005829;GO:0043226	BnaA01g02130D	GSBRNA2T00121386001	0.664215	0.001	-9.37551	DOWN	AT2G17200	816225	67.6987	67.6842	-0.00030991	INTERMEDIATE
NA	NA	GO:0000003;GO:0000975;GO:0001067;GO:0001071;GO:0003006;GO:0003676;GO:0003677;GO:0003700;GO:0005488;GO:0005622;GO:0005623;GO:0005634;GO:0006139;GO:0006351;GO:0006355;GO:0006725;GO:0006807;GO:0007275;GO:0007276;GO:0008152;GO:0008270;GO:0009058;GO:0009059;GO:0009555;GO:0009889;GO:0009987;GO:0010467;GO:0010468;GO:0010556;GO:0016070;GO:0018130;GO:0019219;GO:0019222;GO:0019438;GO:0019953;GO:0022412;GO:…	GO:0005622;GO:0005623;GO:0005634;GO:0043226	BnaA01g02140D	GSBRNA2T00121385001	0.001	0.001	0	INTERMEDIATE	AT4G35280	829681	0.001	0.001	0	INTERMEDIATE
NA	NA	NA	NA	BnaA01g02150D	GSBRNA2T00121384001	0.001	0.001	0	INTERMEDIATE	AT4G35270	829680	6.26948	5.03405	-0.316627	INTERMEDIATE
IDH1	R-ATH-71403;ath01100;ath01110;ath01230;ath00020;ath01200;ath01210;R-ATH-1430728;R-ATH-71406;R-ATH-1428517	GO:0000166;GO:0000287;GO:0003824;GO:0004448;GO:0004449;GO:0005488;GO:0005622;GO:0005623;GO:0005737;GO:0005739;GO:0006082;GO:0006091;GO:0006099;GO:0006102;GO:0008152;GO:0008270;GO:0009060;GO:0009987;GO:0015980;GO:0016491;GO:0016614;GO:0016616;GO:0019752;GO:0036094;GO:0043167;GO:0043169;GO:0043226;GO:0043227;GO:0043229;GO:0043231;GO:0043436;GO:0044237;GO:0044238;GO:0044281;GO:0044424;GO:0044444;GO:…	GO:0005622;GO:0005623;GO:0005737;GO:0005739;GO:0043226	BnaA01g02160D	GSBRNA2T00121383001	0.001	0.001	0	INTERMEDIATE	AT4G35260	829679	78.707	103.869	0.400202	INTERMEDIATE
GPAT9	ath01100;ath01110;ath00564;ath00561;PWY4FS-8;PHOSLIPSYN2-PWY;R-ATH-1483257;TRIGLSYN-PWY;PWY-5667;R-ATH-556833;R-ATH-535734;R-ATH-1430728;R-ATH-75109;R-ATH-1483166;R-ATH-1483206	GO:0003824;GO:0004366;GO:0005622;GO:0005623;GO:0005634;GO:0005737;GO:0005783;GO:0005886;GO:0006629;GO:0006638;GO:0006639;GO:0006641;GO:0006651;GO:0008152;GO:0008374;GO:0008610;GO:0009058;GO:0009987;GO:0012505;GO:0016020;GO:0016021;GO:0016740;GO:0016746;GO:0016747;GO:0019432;GO:0031224;GO:0043226;GO:0043227;GO:0043229;GO:0043231;GO:0044237;GO:0044238;GO:0044249;GO:0044255;GO:0044424;GO:0044425;GO:…	GO:0005622;GO:0005623;GO:0005634;GO:0005737;GO:0005783;GO:0005886;GO:0016746;GO:0043226	BnaA01g02170D	GSBRNA2T00121382001	14.6822	15.2596	0.0556479	INTERMEDIATE	AT5G60620	836183	46.5896	36.9845	-0.333086	INTERMEDIATE
NA	NA	NA	NA	BnaA01g02180D	GSBRNA2T00121381001	0.001	0.001	0	INTERMEDIATE	AT4G35240	829677	0.001	0.607128	9.24586	UP
BSK1	ath04075	GO:0000166;GO:0001101;GO:0001882;GO:0001883;GO:0003824;GO:0004672;GO:0004674;GO:0005488;GO:0005515;GO:0005524;GO:0005622;GO:0005623;GO:0005737;GO:0005773;GO:0005886;GO:0005911;GO:0006464;GO:0006468;GO:0006793;GO:0006796;GO:0007154;GO:0007165;GO:0008152;GO:0009506;GO:0009719;GO:0009725;GO:0009737;GO:0009741;GO:0009742;GO:0009755;GO:0009987;GO:0010033;GO:0014070;GO:0016020;GO:0016301;GO:0016310;GO:…	GO:0005622;GO:0005623;GO:0005737;GO:0005773;GO:0005886;GO:0016301;GO:0043226	BnaA01g02190D	GSBRNA2T00121380001	23.5306	18.2516	-0.366514	INTERMEDIATE	AT4G35230	829676	43.8168	56.2097	0.359334	INTERMEDIATE
NA	NA	NA	NA	BnaA01g02200D	GSBRNA2T00121379001	0.442071	0.585478	0.405337	INTERMEDIATE	NA	NA	NA	NA	NA	NA
NA	NA	NA	NA	BnaA01g02210D	GSBRNA2T00121378001	0.356311	0.608037	0.771022	INTERMEDIATE	AT4G35030	829655	6.9061	0.361492	-4.25584	DOWN
RAC3	P00029;ath04145;R-ATH-372790;ath04933;R-ATH-194840;P00021;R-ATH-166520;R-ATH-392499;R-ATH-187037;R-ATH-195258;R-ATH-597592;R-ATH-5689896;R-ATH-198203;R-ATH-397795;R-ATH-194315;R-ATH-5688426;R-ATH-392451;R-ATH-162582;R-ATH-5666185;R-ATH-388396	GO:0000166;GO:0001882;GO:0001883;GO:0003824;GO:0003924;GO:0005488;GO:0005515;GO:0005525;GO:0005622;GO:0005623;GO:0005634;GO:0005730;GO:0005737;GO:0005819;GO:0005856;GO:0005886;GO:0007154;GO:0007165;GO:0007264;GO:0009605;GO:0009606;GO:0009628;GO:0009629;GO:0009630;GO:0009719;GO:0009725;GO:0009733;GO:0009734;GO:0009755;GO:0009958;GO:0009966;GO:0009987;GO:0010033;GO:0010646;GO:0010928;GO:0015630;GO:…	GO:0003924;GO:0005622;GO:0005623;GO:0005634;GO:0005730;GO:0005737;GO:0005886;GO:0043226	BnaA01g02220D	GSBRNA2T00121377001	13.0112	15.6273	0.264315	INTERMEDIATE	AT4G35020	829654	31.9415	18.1731	-0.813628	INTERMEDIATE
BGAL11	NA	GO:0003824;GO:0004553;GO:0004565;GO:0005488;GO:0005576;GO:0005618;GO:0005622;GO:0005623;GO:0005737;GO:0005773;GO:0005975;GO:0008152;GO:0015925;GO:0016787;GO:0016798;GO:0030246;GO:0030312;GO:0043226;GO:0043227;GO:0043229;GO:0043231;GO:0044238;GO:0044424;GO:0044444;GO:0044464;GO:0048046;GO:0071704;GO:0071944	GO:0005576;GO:0005618;GO:0005622;GO:0005623;GO:0005737;GO:0005773;GO:0005975;GO:0030312;GO:0043226	BnaA01g02230D	GSBRNA2T00121376001	0.001	0.001	0	INTERMEDIATE	AT4G35010	829653	0.001	0.019386	4.27694	UP
MYB32	NA	GO:0000975;GO:0000981;GO:0000988;GO:0000989;GO:0001067;GO:0001071;GO:0001076;GO:0001101;GO:0001134;GO:0001135;GO:0003676;GO:0003677;GO:0003700;GO:0005488;GO:0005622;GO:0005623;GO:0005634;GO:0006139;GO:0006351;GO:0006355;GO:0006357;GO:0006366;GO:0006725;GO:0006807;GO:0006950;GO:0006970;GO:0008152;GO:0009058;GO:0009059;GO:0009628;GO:0009651;GO:0009719;GO:0009723;GO:0009725;GO:0009737;GO:0009751;GO:…	GO:0003677;GO:0005622;GO:0005623;GO:0005634;GO:0030154;GO:0043226	BnaA01g02240D	GSBRNA2T00121374001	8.52119	7.69199	-0.147699	INTERMEDIATE	AT4G34990	829651	12.7049	18.066	0.507887	INTERMEDIATE
ADF9	NA	GO:0003779;GO:0005488;GO:0005515;GO:0005622;GO:0005623;GO:0005737;GO:0005856;GO:0006461;GO:0006996;GO:0007010;GO:0007015;GO:0008092;GO:0008154;GO:0009987;GO:0015629;GO:0016043;GO:0022411;GO:0022607;GO:0030029;GO:0030036;GO:0030041;GO:0030042;GO:0032984;GO:0034622;GO:0043226;GO:0043228;GO:0043229;GO:0043232;GO:0043241;GO:0043623;GO:0043624;GO:0043933;GO:0044085;GO:0044424;GO:0044464;GO:0044699;GO:…	GO:0005622;GO:0005623;GO:0005737	BnaA01g02250D	GSBRNA2T00121373001	0.722381	1.44089	0.996124	INTERMEDIATE	AT4G34970	829649	8.50288	5.9181	-0.522817	INTERMEDIATE
NA	NA	GO:0000413;GO:0003755;GO:0003824;GO:0005488;GO:0005622;GO:0005623;GO:0005737;GO:0005768;GO:0005773;GO:0005783;GO:0005794;GO:0005802;GO:0006457;GO:0006464;GO:0008152;GO:0009987;GO:0012505;GO:0016853;GO:0016859;GO:0018193;GO:0018208;GO:0019538;GO:0031984;GO:0033218;GO:0036211;GO:0042277;GO:0043170;GO:0043226;GO:0043227;GO:0043229;GO:0043231;GO:0043412;GO:0044237;GO:0044238;GO:0044260;GO:0044267;GO:…	GO:0005622;GO:0005623;GO:0005737;GO:0005768;GO:0005773;GO:0005783;GO:0005794;GO:0006457;GO:0043226	BnaA01g02260D	GSBRNA2T00121372001	12.1518	11.1434	-0.124982	INTERMEDIATE	AT4G34960	829648	23.362	15.8375	-0.560817	INTERMEDIATE
NA	NA	GO:0005622;GO:0005623;GO:0005737;GO:0009507;GO:0009536;GO:0016020;GO:0016021;GO:0031224;GO:0043226;GO:0043227;GO:0043229;GO:0043231;GO:0044424;GO:0044425;GO:0044444;GO:0044464	NA	BnaA01g02270D	GSBRNA2T00121371001	2.15995	2.11851	-0.0279453	INTERMEDIATE	AT4G34950	829647	0.902755	0.001	-9.81819	DOWN
ARO1	NA	GO:0000003;GO:0000902;GO:0000904;GO:0003006;GO:0005622;GO:0005623;GO:0005634;GO:0005737;GO:0006996;GO:0007010;GO:0009653;GO:0009826;GO:0009856;GO:0009860;GO:0009932;GO:0009987;GO:0016043;GO:0016049;GO:0022414;GO:0030029;GO:0030036;GO:0030154;GO:0030427;GO:0032501;GO:0032502;GO:0032989;GO:0035838;GO:0040007;GO:0042995;GO:0043226;GO:0043227;GO:0043229;GO:0043231;GO:0044424;GO:0044463;GO:0044464;GO:…	GO:0005622;GO:0005623;GO:0005634;GO:0005737;GO:0043226	BnaA01g02280D	GSBRNA2T00121370001	0.001	0.001	0	INTERMEDIATE	AT4G34940	829646	0.001	0.001	0	INTERMEDIATE
NA	NA	GO:0000166;GO:0001882;GO:0001883;GO:0003676;GO:0003723;GO:0003824;GO:0004386;GO:0005488;GO:0005524;GO:0005622;GO:0005623;GO:0005634;GO:0008026;GO:0016462;GO:0016787;GO:0016817;GO:0016818;GO:0016887;GO:0017076;GO:0017111;GO:0030554;GO:0032549;GO:0032550;GO:0032553;GO:0032555;GO:0032559;GO:0035639;GO:0036094;GO:0042623;GO:0043226;GO:0043227;GO:0043229;GO:0043231;GO:0044424;GO:0044464;GO:0070035;GO:…	GO:0003723;GO:0005622;GO:0005623;GO:0005634;GO:0043226	BnaA01g02290D	GSBRNA2T00121369001	2.98194	2.95847	-0.0113961	INTERMEDIATE	AT4G34910	829643	7.74448	8.73805	0.174142	INTERMEDIATE
XDH1	ath01100;ath01110;R-ATH-196854;ath00230;R-ATH-15869;ath04146;R-ATH-74259;P02723;ath00232;PWY-6595;PWY-5044;R-ATH-196849;R-ATH-1430728;PWY-6596;PWY-6606;PWY-6607;R-ATH-73847;R-ATH-964975	GO:0000166;GO:0000302;GO:0001101;GO:0003824;GO:0004854;GO:0005488;GO:0005506;GO:0005622;GO:0005623;GO:0005737;GO:0005829;GO:0006139;GO:0006144;GO:0006145;GO:0006725;GO:0006801;GO:0006807;GO:0006950;GO:0006979;GO:0008152;GO:0009055;GO:0009056;GO:0009112;GO:0009414;GO:0009415;GO:0009628;GO:0009987;GO:0010035;GO:0016491;GO:0016614;GO:0016725;GO:0016726;GO:0016903;GO:0019439;GO:0034641;GO:0036094;GO:…	GO:0005622;GO:0005623;GO:0005737;GO:0005829	BnaA01g02300D	GSBRNA2T00121368001	20.0813	16.9645	-0.243329	INTERMEDIATE	AT4G34890	829641	23.6519	22.9033	-0.0464031	INTERMEDIATE
NA	ath00330;ath00380;ath00360;R-ATH-2142753;R-ATH-556833;R-ATH-1430728	GO:0003824;GO:0004040;GO:0016787;GO:0016810;GO:0016811	NA	BnaA01g02310D	GSBRNA2T00121367001	0.888154	1.22813	0.467578	INTERMEDIATE	AT4G34880	829640	0.057438	0.048154	-0.25435	INTERMEDIATE
NA	ath00330;ath00380;ath00360;R-ATH-2142753;R-ATH-556833;R-ATH-1430728	GO:0003824;GO:0004040;GO:0016787;GO:0016810;GO:0016811	NA	BnaA01g02320D	GSBRNA2T00121366001	0.604939	0.799291	0.401931	INTERMEDIATE	AT4G34880	829640	0.057438	0.048154	-0.25435	INTERMEDIATE
SQD2	ath01100;ath00561	GO:0003824;GO:0005622;GO:0005623;GO:0005737;GO:0005886;GO:0006629;GO:0006643;GO:0006664;GO:0006790;GO:0006950;GO:0007154;GO:0008152;GO:0008194;GO:0008610;GO:0009058;GO:0009247;GO:0009267;GO:0009507;GO:0009526;GO:0009536;GO:0009605;GO:0009941;GO:0009987;GO:0009991;GO:0016020;GO:0016021;GO:0016036;GO:0016740;GO:0016757;GO:0016758;GO:0031090;GO:0031224;GO:0031667;GO:0031668;GO:0031669;GO:0031967;GO:…	GO:0005622;GO:0005623;GO:0005737;GO:0005886;GO:0009536;GO:0016757;GO:0043226	BnaA01g02330D	GSBRNA2T00121365001	4.96336	3.24348	-0.613772	INTERMEDIATE	AT5G01220	831888	14.1441	5.29042	-1.41875	DOWN
ROC5	R-ATH-6782135;R-ATH-73894;R-ATH-6781823;R-ATH-72163;R-ATH-72172;R-ATH-5696398;R-ATH-72203;R-ATH-74160;R-ATH-6782210;R-ATH-6781827	GO:0000413;GO:0003755;GO:0003824;GO:0005488;GO:0005576;GO:0005622;GO:0005623;GO:0005737;GO:0005773;GO:0005774;GO:0005794;GO:0005829;GO:0005886;GO:0006457;GO:0006464;GO:0007154;GO:0007165;GO:0008152;GO:0009507;GO:0009536;GO:0009987;GO:0012505;GO:0016020;GO:0016853;GO:0016859;GO:0018193;GO:0018208;GO:0019538;GO:0023052;GO:0031090;GO:0033218;GO:0036211;GO:0042277;GO:0043170;GO:0043226;GO:0043227;GO:…	GO:0005622;GO:0005623;GO:0005737;GO:0005794;GO:0005829;GO:0005886;GO:0006457;GO:0007165;GO:0043226	BnaA01g02340D	GSBRNA2T00121364001	64.2279	49.2041	-0.384422	INTERMEDIATE	AT4G34870	829639	563.944	789.59	0.485552	INTERMEDIATE
NA	NA	GO:0003824;GO:0004553;GO:0004564;GO:0004575;GO:0005622;GO:0005623;GO:0005634;GO:0005737;GO:0005829;GO:0005975;GO:0008152;GO:0015926;GO:0016787;GO:0016798;GO:0033926;GO:0043226;GO:0043227;GO:0043229;GO:0043231;GO:0044238;GO:0044424;GO:0044444;GO:0044464;GO:0071704;GO:0090599	GO:0005622;GO:0005623;GO:0005634;GO:0005737;GO:0005829;GO:0005975;GO:0043226	BnaA01g02350D	GSBRNA2T00121362001	15.7861	12.5689	-0.328791	INTERMEDIATE	AT4G34860	829638	10.4894	9.58415	-0.130203	INTERMEDIATE
LAP5	PWY-84;PWY-6733	GO:0003824;GO:0005488;GO:0005515;GO:0005622;GO:0005623;GO:0005737;GO:0005783;GO:0006725;GO:0007275;GO:0008152;GO:0009058;GO:0009555;GO:0009653;GO:0009698;GO:0009699;GO:0009812;GO:0009813;GO:0009987;GO:0010208;GO:0010584;GO:0010927;GO:0012505;GO:0016043;GO:0016740;GO:0016746;GO:0016747;GO:0019438;GO:0019748;GO:0022607;GO:0030198;GO:0030638;GO:0030639;GO:0032501;GO:0032502;GO:0032989;GO:0043062;GO:…	GO:0005622;GO:0005623;GO:0005737;GO:0005783;GO:0043226	BnaA01g02360D	GSBRNA2T00121361001	0.133492	0.371972	1.47844	UP	AT4G34850	829637	0.001	0.123037	6.94295	UP
MRL1	NA	GO:0005622;GO:0005623;GO:0005737;GO:0008152;GO:0009507;GO:0009536;GO:0010467;GO:0010468;GO:0010608;GO:0019222;GO:0043170;GO:0043226;GO:0043227;GO:0043229;GO:0043231;GO:0043487;GO:0043488;GO:0043489;GO:0044424;GO:0044444;GO:0044464;GO:0048255;GO:0050789;GO:0060255;GO:0065007;GO:0065008;GO:0071704	NA	BnaA01g02370D	GSBRNA2T00121360001	0.162799	0.403033	1.30781	UP	AT4G34830	829635	0.470627	0.309871	-0.602916	INTERMEDIATE
NA	ath04075	GO:0005622;GO:0005623;GO:0005737;GO:0009507;GO:0009536;GO:0009719;GO:0009725;GO:0009733;GO:0010033;GO:0042221;GO:0043226;GO:0043227;GO:0043229;GO:0043231;GO:0044424;GO:0044444;GO:0044464;GO:0050896	NA	BnaA01g02380D	GSBRNA2T00121359001	0.001	0.823289	9.68526	UP	AT4G34810	829633	15.7352	5.12382	-1.6187	DOWN
NA	ath04075	GO:0005622;GO:0005623;GO:0005737;GO:0005739;GO:0009719;GO:0009725;GO:0009733;GO:0010033;GO:0042221;GO:0043226;GO:0043227;GO:0043229;GO:0043231;GO:0044424;GO:0044444;GO:0044464;GO:0050896	GO:0005622;GO:0005623;GO:0005737;GO:0005739;GO:0043226	BnaA01g02390D	GSBRNA2T00121358001	2.1081	3.35468	0.670232	INTERMEDIATE	AT4G34800	829632	16.1526	6.97204	-1.21211	DOWN
NA	ath04075	GO:0005622;GO:0005623;GO:0005737;GO:0005739;GO:0009719;GO:0009725;GO:0009733;GO:0010033;GO:0042221;GO:0043226;GO:0043227;GO:0043229;GO:0043231;GO:0044424;GO:0044444;GO:0044464;GO:0050896	GO:0005622;GO:0005623;GO:0005737;GO:0005739;GO:0043226	BnaA01g02400D	GSBRNA2T00121357001	0.001	0.001	0	INTERMEDIATE	AT4G34790	829631	0.133688	0.001	-7.06273	DOWN
NA	ath04075	GO:0005622;GO:0005623;GO:0005737;GO:0009507;GO:0009536;GO:0009719;GO:0009725;GO:0009733;GO:0010033;GO:0042221;GO:0043226;GO:0043227;GO:0043229;GO:0043231;GO:0044424;GO:0044444;GO:0044464;GO:0050896	NA	BnaA01g02410D	GSBRNA2T00121355001	0.001	0.001	0	INTERMEDIATE	AT4G34770	829629	0.138378	0.081778	-0.75883	INTERMEDIATE
NA	ath04075	GO:0005622;GO:0005623;GO:0005737;GO:0005739;GO:0009719;GO:0009725;GO:0009733;GO:0010033;GO:0042221;GO:0043226;GO:0043227;GO:0043229;GO:0043231;GO:0044424;GO:0044444;GO:0044464;GO:0050896	GO:0005622;GO:0005623;GO:0005737;GO:0005739;GO:0043226	BnaA01g02420D	GSBRNA2T00121354001	2.44513	4.13114	0.756629	INTERMEDIATE	AT4G34760	829628	12.7327	4.58242	-1.47435	DOWN
NA	ath04075	GO:0005488;GO:0005515;GO:0005516;GO:0005622;GO:0005623;GO:0005634;GO:0009719;GO:0009725;GO:0009733;GO:0010033;GO:0042221;GO:0043226;GO:0043227;GO:0043229;GO:0043231;GO:0044424;GO:0044464;GO:0050896	GO:0005622;GO:0005623;GO:0005634;GO:0043226	BnaA01g02430D	GSBRNA2T00121353001	3.19378	4.91837	0.622918	INTERMEDIATE	AT4G34750	829627	19.2236	11.0195	-0.802819	INTERMEDIATE
ASE2	ath00250;ath01100;ath01110;ath00230;R-ATH-15869;P02738;PWY-841;PWY-6277;PWY-6122;PWY-6121;R-ATH-1430728;R-ATH-73817;R-ATH-73847	GO:0003824;GO:0004044;GO:0005488;GO:0005622;GO:0005623;GO:0005737;GO:0006082;GO:0006139;GO:0006144;GO:0006163;GO:0006164;GO:0006188;GO:0006189;GO:0006520;GO:0006541;GO:0006725;GO:0006753;GO:0006793;GO:0006796;GO:0006807;GO:0006996;GO:0007275;GO:0008152;GO:0009058;GO:0009064;GO:0009112;GO:0009113;GO:0009116;GO:0009117;GO:0009123;GO:0009124;GO:0009126;GO:0009127;GO:0009150;GO:0009152;GO:0009156;GO:…	NA	BnaA01g02440D	GSBRNA2T00121352001	1.46178	1.25046	-0.225266	INTERMEDIATE	AT4G34740	829626	6.32859	12.2297	0.950437	INTERMEDIATE
ADC2	ath01100;ath00330;PWY-43;PWY-6305;PWY-40;ARGDEG-V-PWY	GO:0000003;GO:0001101;GO:0003006;GO:0003824;GO:0005622;GO:0005623;GO:0005634;GO:0006082;GO:0006520;GO:0006525;GO:0006527;GO:0006576;GO:0006595;GO:0006596;GO:0006807;GO:0006950;GO:0006970;GO:0006979;GO:0007275;GO:0008152;GO:0008216;GO:0008295;GO:0008792;GO:0009056;GO:0009058;GO:0009063;GO:0009064;GO:0009065;GO:0009266;GO:0009308;GO:0009309;GO:0009409;GO:0009445;GO:0009446;GO:0009611;GO:0009628;GO:…	GO:0005622;GO:0005623;GO:0005634;GO:0043226	BnaA01g02450D	GSBRNA2T00121350001	0.187935	0.001	-7.55409	DOWN	AT4G34710	829623	84.5562	1311.49	3.95515	UP
ADC2	ath01100;ath00330;PWY-43;PWY-6305;PWY-40;ARGDEG-V-PWY	GO:0000003;GO:0001101;GO:0003006;GO:0003824;GO:0005622;GO:0005623;GO:0005634;GO:0006082;GO:0006520;GO:0006525;GO:0006527;GO:0006576;GO:0006595;GO:0006596;GO:0006807;GO:0006950;GO:0006970;GO:0006979;GO:0007275;GO:0008152;GO:0008216;GO:0008295;GO:0008792;GO:0009056;GO:0009058;GO:0009063;GO:0009064;GO:0009065;GO:0009266;GO:0009308;GO:0009309;GO:0009409;GO:0009445;GO:0009446;GO:0009611;GO:0009628;GO:…	GO:0005622;GO:0005623;GO:0005634;GO:0043226	BnaA01g02460D	GSBRNA2T00121349001	0.001	3.75315	11.8739	UP	AT4G34710	829623	84.5562	1311.49	3.95515	UP
NA	ath01100;ath00190	GO:0003824;GO:0003954;GO:0005622;GO:0005623;GO:0005737;GO:0005739;GO:0005740;GO:0005743;GO:0005746;GO:0005747;GO:0005773;GO:0005774;GO:0005975;GO:0006091;GO:0006119;GO:0006120;GO:0006139;GO:0006163;GO:0006725;GO:0006753;GO:0006793;GO:0006796;GO:0006807;GO:0008137;GO:0008152;GO:0009058;GO:0009116;GO:0009117;GO:0009119;GO:0009123;GO:0009126;GO:0009141;GO:0009144;GO:0009150;GO:0009161;GO:0009167;GO:…	GO:0005622;GO:0005623;GO:0005737;GO:0005739;GO:0005975;GO:0043226	BnaA01g02470D	GSBRNA2T00121348001	0.001	0.001	0	INTERMEDIATE	AT4G34700	829622	332.966	387.535	0.21895	INTERMEDIATE
GATA3	NA	GO:0000975;GO:0000976;GO:0000977;GO:0000981;GO:0001012;GO:0001067;GO:0001071;GO:0001085;GO:0001228;GO:0003676;GO:0003677;GO:0003682;GO:0003690;GO:0003700;GO:0005488;GO:0005515;GO:0005622;GO:0005623;GO:0005634;GO:0005667;GO:0005730;GO:0007623;GO:0008134;GO:0008270;GO:0009987;GO:0030154;GO:0031974;GO:0031981;GO:0032502;GO:0032991;GO:0043167;GO:0043169;GO:0043226;GO:0043227;GO:0043228;GO:0043229;GO:…	GO:0005622;GO:0005623;GO:0005634;GO:0005730;GO:0030154;GO:0043226	BnaA01g02480D	GSBRNA2T00121347001	6.49341	5.09995	-0.348495	INTERMEDIATE	AT4G34680	829620	29.0044	32.6555	0.171056	INTERMEDIATE
NA	R-ATH-72613;ath03010;R-ATH-72706;R-ATH-72689;R-ATH-975956;R-ATH-1799339;R-ATH-72737;R-ATH-156827;R-ATH-392499;R-ATH-72702;R-ATH-72695;R-ATH-72766;R-ATH-74160;R-ATH-927802;R-ATH-975957	GO:0003735;GO:0005198;GO:0005618;GO:0005622;GO:0005623;GO:0005634;GO:0005730;GO:0005737;GO:0005829;GO:0005840;GO:0005886;GO:0005911;GO:0006412;GO:0006518;GO:0006807;GO:0008152;GO:0009058;GO:0009059;GO:0009506;GO:0009987;GO:0010467;GO:0015935;GO:0016020;GO:0019538;GO:0022626;GO:0022627;GO:0030054;GO:0030312;GO:0030529;GO:0031974;GO:0031981;GO:0032991;GO:0034641;GO:0034645;GO:0043043;GO:0043170;GO:…	GO:0003735;GO:0005198;GO:0005618;GO:0005622;GO:0005623;GO:0005634;GO:0005730;GO:0005737;GO:0005829;GO:0005886;GO:0006412;GO:0009058;GO:0030312;GO:0034641;GO:0043226	BnaA01g02490D	GSBRNA2T00121346001	44.1284	30.0672	-0.553515	INTERMEDIATE	AT4G34670	829619	333.059	335.507	0.0105663	INTERMEDIATE
NA	NA	GO:0000421;GO:0005488;GO:0005515;GO:0005622;GO:0005623;GO:0005737;GO:0005768;GO:0005770;GO:0005773;GO:0005774;GO:0005776;GO:0005829;GO:0005886;GO:0012505;GO:0016020;GO:0016023;GO:0030135;GO:0030136;GO:0030276;GO:0031090;GO:0031410;GO:0031982;GO:0031988;GO:0043226;GO:0043227;GO:0043229;GO:0043231;GO:0044422;GO:0044424;GO:0044437;GO:0044444;GO:0044446;GO:0044464;GO:0071944;GO:0097708;GO:0098588;GO:…	GO:0005622;GO:0005623;GO:0005737;GO:0005829;GO:0005886	BnaA01g02500D	GSBRNA2T00121345001	12.5912	11.3505	-0.149665	INTERMEDIATE	AT4G34660	829618	18.6489	16.121	-0.210149	INTERMEDIATE
SQS2	ath01100;ath01110;P00014;ath00100;ath00909;R-ATH-556833;R-ATH-1430728;R-ATH-191273	GO:0003824;GO:0004310;GO:0004311;GO:0004659;GO:0006629;GO:0006694;GO:0008152;GO:0008202;GO:0008610;GO:0009058;GO:0016020;GO:0016021;GO:0016125;GO:0016126;GO:0016740;GO:0016765;GO:0031224;GO:0044238;GO:0044425;GO:0044699;GO:0044710;GO:0044711;GO:0071704;GO:1901360;GO:1901362;GO:1901576;GO:1901615;GO:1901617	NA	BnaA01g02510D	GSBRNA2T00121344001	4.69579	2.49253	-0.91376	INTERMEDIATE	AT4G34650	829617	0.802177	0.540772	-0.5689	INTERMEDIATE
SQS1	ath01100;ath01110;P00014;ath00100;PWY66-341;ath00909;PWY-6663;PWY-2541;PWY-5670;R-ATH-556833;R-ATH-1430728;R-ATH-191273	GO:0003824;GO:0004310;GO:0004311;GO:0004659;GO:0005622;GO:0005623;GO:0005737;GO:0005783;GO:0005789;GO:0005886;GO:0006629;GO:0006694;GO:0006720;GO:0008152;GO:0008202;GO:0008299;GO:0008610;GO:0009058;GO:0009987;GO:0012505;GO:0016020;GO:0016021;GO:0016125;GO:0016126;GO:0016491;GO:0016740;GO:0016765;GO:0031224;GO:0042175;GO:0043226;GO:0043227;GO:0043229;GO:0043231;GO:0044237;GO:0044238;GO:0044249;GO:…	GO:0005622;GO:0005623;GO:0005737;GO:0005783;GO:0005886;GO:0016491;GO:0043226	BnaA01g02520D	GSBRNA2T00121343001	0.001	0.001	0	INTERMEDIATE	AT4G34640	829616	81.0327	38.1822	-1.08561	DOWN
NA	NA	NA	NA	BnaA01g02530D	GSBRNA2T00121342001	0.001	0.001	0	INTERMEDIATE	AT4G34630	829615	33.0959	43.3158	0.38824	INTERMEDIATE
SSR16	ath03010	GO:0000003;GO:0003006;GO:0003735;GO:0005198;GO:0005622;GO:0005623;GO:0005737;GO:0005739;GO:0005840;GO:0006412;GO:0006518;GO:0006807;GO:0006996;GO:0007005;GO:0007275;GO:0008152;GO:0009058;GO:0009059;GO:0009507;GO:0009526;GO:0009536;GO:0009790;GO:0009791;GO:0009793;GO:0009941;GO:0009987;GO:0010154;GO:0010467;GO:0015935;GO:0016043;GO:0019538;GO:0022414;GO:0022613;GO:0030529;GO:0031967;GO:0031975;GO:…	GO:0003735;GO:0005198;GO:0005622;GO:0005623;GO:0005737;GO:0005739;GO:0005840;GO:0006412;GO:0009058;GO:0009536;GO:0034641;GO:0042254;GO:0043226	BnaA01g02540D	GSBRNA2T00121341001	10.5431	12.9624	0.298034	INTERMEDIATE	AT4G34620	829614	130.208	108.444	-0.263872	INTERMEDIATE
NA	NA	GO:0000003;GO:0000902;GO:0000904;GO:0003006;GO:0005576;GO:0009653;GO:0009826;GO:0009856;GO:0009860;GO:0009932;GO:0009987;GO:0016043;GO:0016049;GO:0022414;GO:0030154;GO:0032501;GO:0032502;GO:0032989;GO:0040007;GO:0044699;GO:0044702;GO:0044703;GO:0044706;GO:0044763;GO:0044767;GO:0048468;GO:0048588;GO:0048589;GO:0048856;GO:0048868;GO:0048869;GO:0051704;GO:0060560;GO:0071840	GO:0005576	BnaA01g02550D	GSBRNA2T00121340001	107.856	97.7479	-0.141972	INTERMEDIATE	AT4G34600	829612	300.275	475.043	0.661771	INTERMEDIATE
NA	NA	NA	NA	BnaA01g02560D	GSBRNA2T00121339001	0.001	0.001	0	INTERMEDIATE	NA	NA	NA	NA	NA	NA
GBF6	NA	GO:0001071;GO:0003676;GO:0003677;GO:0003700;GO:0005488;GO:0005515;GO:0005622;GO:0005623;GO:0005634;GO:0006139;GO:0006351;GO:0006355;GO:0006412;GO:0006417;GO:0006518;GO:0006725;GO:0006807;GO:0006950;GO:0008152;GO:0009058;GO:0009059;GO:0009743;GO:0009744;GO:0009889;GO:0009890;GO:0009892;GO:0009987;GO:0010033;GO:0010467;GO:0010468;GO:0010556;GO:0010558;GO:0010605;GO:0010608;GO:0010629;GO:0016070;GO:…	GO:0003677;GO:0005622;GO:0005623;GO:0005634;GO:0043226	BnaA01g02570D	GSBRNA2T00121337001	48.0519	56.9301	0.2446	INTERMEDIATE	AT4G34590	829611	NA	NA	NA	NA
COW1	NA	GO:0000139;GO:0000902;GO:0000904;GO:0005215;GO:0005319;GO:0005548;GO:0005622;GO:0005623;GO:0005737;GO:0005739;GO:0005794;GO:0005886;GO:0006810;GO:0007275;GO:0008104;GO:0008526;GO:0009653;GO:0009826;GO:0009888;GO:0009932;GO:0009987;GO:0010015;GO:0010053;GO:0010054;GO:0012505;GO:0015031;GO:0016020;GO:0016043;GO:0016049;GO:0021700;GO:0022622;GO:0022892;GO:0030154;GO:0031090;GO:0032501;GO:0032502;GO:…	GO:0005622;GO:0005623;GO:0005737;GO:0005739;GO:0005886;GO:0006810;GO:0043226	BnaA01g02580D	GSBRNA2T00121335001	0.001	0.001	0	INTERMEDIATE	AT4G34580	829610	0.810812	0.001	-9.66322	DOWN
THY-2	ath01100;ath00240;R-ATH-15869;R-ATH-453279;ath00670;ath00790;PWY-7211;R-ATH-69206;PWY-7200;PWY0-166;R-ATH-73848;R-ATH-69205;R-ATH-113510;PWY-7184;PWY-7187;PWY-7199;R-ATH-1430728;PWY-6614;PWY-3742;PWY-3841;R-ATH-1640170;R-ATH-500753;R-ATH-69278	GO:0003824;GO:0004146;GO:0004799;GO:0005622;GO:0005623;GO:0005737;GO:0006082;GO:0006139;GO:0006220;GO:0006221;GO:0006231;GO:0006520;GO:0006544;GO:0006545;GO:0006575;GO:0006725;GO:0006730;GO:0006732;GO:0006753;GO:0006760;GO:0006793;GO:0006796;GO:0006807;GO:0008152;GO:0008168;GO:0008652;GO:0009058;GO:0009069;GO:0009070;GO:0009108;GO:0009117;GO:0009123;GO:0009124;GO:0009129;GO:0009130;GO:0009157;GO:…	NA	BnaA01g02590D	GSBRNA2T00121334001	0.303615	0.528013	0.79833	INTERMEDIATE	AT4G34570	829609	3.49804	3.28013	-0.0927926	INTERMEDIATE
NA	NA	GO:0005622;GO:0005623;GO:0005737;GO:0009507;GO:0009536;GO:0016020;GO:0016021;GO:0031224;GO:0043226;GO:0043227;GO:0043229;GO:0043231;GO:0044424;GO:0044425;GO:0044444;GO:0044464	NA	BnaA01g02600D	GSBRNA2T00121333001	1.31301	0.001	-10.3587	DOWN	AT4G34560	829608	15.1912	20.3704	0.423243	INTERMEDIATE
NA	NA	GO:0003824;GO:0005622;GO:0005623;GO:0005737;GO:0008152;GO:0010283;GO:0016491;GO:0016627;GO:0016628;GO:0044424;GO:0044464;GO:0044699;GO:0044710;GO:0055114	GO:0005622;GO:0005623;GO:0005737	BnaA01g02610D	GSBRNA2T00121332001	9.6938	8.31269	-0.221747	INTERMEDIATE	AT4G34540	829605	3.84043	2.22692	-0.786222	INTERMEDIATE
CIB1	NA	GO:0000003;GO:0001071;GO:0003006;GO:0003676;GO:0003677;GO:0003700;GO:0005488;GO:0005515;GO:0005622;GO:0005623;GO:0005634;GO:0006139;GO:0006351;GO:0006355;GO:0006725;GO:0006807;GO:0007275;GO:0008152;GO:0009058;GO:0009059;GO:0009314;GO:0009416;GO:0009628;GO:0009637;GO:0009791;GO:0009889;GO:0009908;GO:0009909;GO:0009911;GO:0009987;GO:0010467;GO:0010468;GO:0010556;GO:0016070;GO:0018130;GO:0019219;GO:…	GO:0003677;GO:0005622;GO:0005623;GO:0005634;GO:0043226	BnaA01g02620D	GSBRNA2T00121331001	0.615717	0.802456	0.382155	INTERMEDIATE	AT4G34530	829604	5.54564	8.8073	0.667345	INTERMEDIATE
NA	NA	GO:0000166;GO:0001882;GO:0001883;GO:0003824;GO:0004672;GO:0004674;GO:0005488;GO:0005524;GO:0005622;GO:0005623;GO:0005634;GO:0005886;GO:0006464;GO:0006468;GO:0006793;GO:0006796;GO:0008152;GO:0009987;GO:0016020;GO:0016021;GO:0016301;GO:0016310;GO:0016740;GO:0016772;GO:0016773;GO:0017076;GO:0019538;GO:0030554;GO:0031224;GO:0032549;GO:0032550;GO:0032553;GO:0032555;GO:0032559;GO:0035639;GO:0036094;GO:…	GO:0005622;GO:0005623;GO:0005634;GO:0005886;GO:0016301;GO:0043226	BnaA01g02630D	GSBRNA2T00121330001	6.12791	8.71005	0.507287	INTERMEDIATE	AT4G34500	829601	13.4938	7.95997	-0.761466	INTERMEDIATE
CAP1	NA	GO:0000902;GO:0003779;GO:0005488;GO:0005515;GO:0005622;GO:0005623;GO:0005737;GO:0005829;GO:0005856;GO:0005886;GO:0005938;GO:0006139;GO:0006140;GO:0006163;GO:0006164;GO:0006171;GO:0006725;GO:0006753;GO:0006793;GO:0006796;GO:0006807;GO:0006996;GO:0007010;GO:0007015;GO:0007154;GO:0007163;GO:0007165;GO:0008092;GO:0008152;GO:0008154;GO:0008179;GO:0009058;GO:0009117;GO:0009150;GO:0009152;GO:0009165;GO:…	GO:0005622;GO:0005623;GO:0005737;GO:0005829;GO:0005886;GO:0007165	BnaA01g02640D	GSBRNA2T00121329001	0.001	0.001	0	INTERMEDIATE	AT4G34490	829600	49.5645	36.3457	-0.447521	INTERMEDIATE
NA	NA	GO:0003824;GO:0004553;GO:0005576;GO:0005618;GO:0005622;GO:0005623;GO:0005737;GO:0005975;GO:0008152;GO:0008422;GO:0009507;GO:0009536;GO:0009987;GO:0015926;GO:0016043;GO:0016787;GO:0016798;GO:0030312;GO:0042973;GO:0043226;GO:0043227;GO:0043229;GO:0043231;GO:0044238;GO:0044424;GO:0044444;GO:0044464;GO:0045229;GO:0071554;GO:0071555;GO:0071704;GO:0071840;GO:0071944	GO:0005576;GO:0005618;GO:0005623;GO:0005975;GO:0030312	BnaA01g02650D	GSBRNA2T00121328001	8.96907	13.1024	0.546799	INTERMEDIATE	AT4G34480	829599	12.9887	14.9359	0.201522	INTERMEDIATE
AGB1	P00043;P05916;P04374;P05917;P04385;P00028;P05915;P04376;P00039;P04373;P04394;P04378;P00026;P04391;P00048;P00042;P04380;P04379;P04377;P00027;P05913;P04386;P00040;R-ATH-392499;R-ATH-390466;R-ATH-6814122;R-ATH-391251	GO:0000003;GO:0000151;GO:0000166;GO:0001101;GO:0002376;GO:0003006;GO:0003824;GO:0003924;GO:0004871;GO:0005488;GO:0005515;GO:0005622;GO:0005623;GO:0005634;GO:0005737;GO:0005783;GO:0005834;GO:0005886;GO:0006950;GO:0006952;GO:0006955;GO:0006986;GO:0007154;GO:0007165;GO:0007264;GO:0007275;GO:0008152;GO:0009605;GO:0009607;GO:0009620;GO:0009653;GO:0009719;GO:0009723;GO:0009725;GO:0009737;GO:0009738;GO:…	GO:0003924;GO:0004871;GO:0005622;GO:0005623;GO:0005634;GO:0005737;GO:0005783;GO:0005886;GO:0007165;GO:0043226	BnaA01g02660D	GSBRNA2T00121326001	12.4076	12.1263	-0.0330852	INTERMEDIATE	AT4G34460	829597	43.1717	46.8228	0.117124	INTERMEDIATE
NA	R-ATH-6811434;R-ATH-6807878;R-ATH-392499;R-ATH-597592;R-ATH-948021;R-ATH-199977;R-ATH-6811442;R-ATH-446203;R-ATH-199991;R-ATH-8856688;R-ATH-5653656	GO:0000139;GO:0005198;GO:0005488;GO:0005515;GO:0005622;GO:0005623;GO:0005634;GO:0005737;GO:0005794;GO:0005798;GO:0005829;GO:0005886;GO:0005911;GO:0006810;GO:0006886;GO:0008104;GO:0009506;GO:0009507;GO:0009536;GO:0012505;GO:0012506;GO:0015031;GO:0016020;GO:0016023;GO:0016192;GO:0030054;GO:0030117;GO:0030120;GO:0030126;GO:0030135;GO:0030137;GO:0030276;GO:0030659;GO:0030660;GO:0030662;GO:0030663;GO:…	GO:0005198;GO:0005622;GO:0005623;GO:0005634;GO:0005737;GO:0005829;GO:0005886;GO:0006810;GO:0016192;GO:0043226	BnaA01g02670D	GSBRNA2T00121325001	35.2455	33.6829	-0.0654221	INTERMEDIATE	AT4G34450	829596	81.5909	58.264	-0.485803	INTERMEDIATE
NA	NA	GO:0000166;GO:0001882;GO:0001883;GO:0003824;GO:0004672;GO:0004674;GO:0005488;GO:0005524;GO:0005623;GO:0005886;GO:0006464;GO:0006468;GO:0006793;GO:0006796;GO:0008152;GO:0009987;GO:0016020;GO:0016021;GO:0016301;GO:0016310;GO:0016740;GO:0016772;GO:0016773;GO:0017076;GO:0019538;GO:0030554;GO:0031224;GO:0032549;GO:0032550;GO:0032553;GO:0032555;GO:0032559;GO:0035639;GO:0036094;GO:0036211;GO:0043170;GO:…	GO:0005623;GO:0005886;GO:0016301	BnaA01g02680D	GSBRNA2T00121324001	0.001	0.001	0	INTERMEDIATE	AT4G34440	829595	0.001	0.001	0	INTERMEDIATE
CHB3	NA	GO:0001071;GO:0003676;GO:0003677;GO:0003700;GO:0005488;GO:0005515;GO:0005622;GO:0005623;GO:0005634;GO:0006139;GO:0006325;GO:0006351;GO:0006355;GO:0006725;GO:0006807;GO:0006996;GO:0007275;GO:0008152;GO:0008270;GO:0009058;GO:0009059;GO:0009889;GO:0009987;GO:0010467;GO:0010468;GO:0010556;GO:0016043;GO:0016070;GO:0016569;GO:0018130;GO:0019219;GO:0019222;GO:0019438;GO:0031323;GO:0031326;GO:0032501;GO:…	GO:0003677;GO:0005622;GO:0005623;GO:0005634;GO:0043226	BnaA01g02690D	GSBRNA2T00121323001	0.246957	0.257135	0.0582661	INTERMEDIATE	AT4G34430	829594	9.7441	7.99094	-0.286164	INTERMEDIATE
NA	NA	NA	NA	BnaA01g02700D	GSBRNA2T00121322001	0.001	0.001	0	INTERMEDIATE	AT4G34420	829593	0.733286	0.54372	-0.431512	INTERMEDIATE
NA	NA	GO:0005622;GO:0005623;GO:0005634;GO:0005737;GO:0005829;GO:0043226;GO:0043227;GO:0043229;GO:0043231;GO:0044424;GO:0044444;GO:0044464	GO:0005622;GO:0005623;GO:0005634;GO:0005737;GO:0005829;GO:0043226	BnaA01g02710D	GSBRNA2T00121320001	2.45553	2.64365	0.106496	INTERMEDIATE	AT4G34412	829592	12.4919	20.0513	0.682701	INTERMEDIATE
RRTF1	NA	GO:0000160;GO:0001071;GO:0001944;GO:0003676;GO:0003677;GO:0003700;GO:0005488;GO:0005622;GO:0005623;GO:0005634;GO:0006139;GO:0006351;GO:0006355;GO:0006725;GO:0006807;GO:0006950;GO:0006952;GO:0007154;GO:0007165;GO:0007275;GO:0008152;GO:0009058;GO:0009059;GO:0009605;GO:0009607;GO:0009620;GO:0009719;GO:0009723;GO:0009725;GO:0009755;GO:0009873;GO:0009889;GO:0009987;GO:0010033;GO:0010200;GO:0010243;GO:…	GO:0003677;GO:0005622;GO:0005623;GO:0005634;GO:0043226;GO:0051301	BnaA01g02720D	GSBRNA2T00121319001	0.001	0.726177	9.50418	UP	AT4G34410	829591	0.149832	1.32005	3.13917	UP
XLG2	R-ATH-422356;R-ATH-372790;R-ATH-416482;R-ATH-163685;R-ATH-434316;R-ATH-881907;R-ATH-1430728;R-ATH-399997;R-ATH-400451;R-ATH-162582;R-ATH-388396;R-ATH-416476;R-ATH-418555	GO:0000166;GO:0001101;GO:0001664;GO:0001882;GO:0001883;GO:0003824;GO:0003924;GO:0004871;GO:0005102;GO:0005488;GO:0005515;GO:0005525;GO:0005622;GO:0005623;GO:0005634;GO:0005834;GO:0005886;GO:0006950;GO:0006952;GO:0007154;GO:0007165;GO:0007186;GO:0007187;GO:0007188;GO:0007275;GO:0009605;GO:0009607;GO:0009617;GO:0009653;GO:0009719;GO:0009725;GO:0009737;GO:0009743;GO:0009744;GO:0009746;GO:0009749;GO:…	GO:0003924;GO:0004871;GO:0005622;GO:0005623;GO:0005634;GO:0005886;GO:0007165;GO:0043226	BnaA01g02730D	GSBRNA2T00121318001	0.001	0.001	0	INTERMEDIATE	AT4G34390	829589	15.2655	15.2303	-0.0033285	INTERMEDIATE
XLG2	R-ATH-422356;R-ATH-372790;R-ATH-416482;R-ATH-163685;R-ATH-434316;R-ATH-881907;R-ATH-1430728;R-ATH-399997;R-ATH-400451;R-ATH-162582;R-ATH-388396;R-ATH-416476;R-ATH-418555	GO:0000166;GO:0001101;GO:0001664;GO:0001882;GO:0001883;GO:0003824;GO:0003924;GO:0004871;GO:0005102;GO:0005488;GO:0005515;GO:0005525;GO:0005622;GO:0005623;GO:0005634;GO:0005834;GO:0005886;GO:0006950;GO:0006952;GO:0007154;GO:0007165;GO:0007186;GO:0007187;GO:0007188;GO:0007275;GO:0009605;GO:0009607;GO:0009617;GO:0009653;GO:0009719;GO:0009725;GO:0009737;GO:0009743;GO:0009744;GO:0009746;GO:0009749;GO:…	GO:0003924;GO:0004871;GO:0005622;GO:0005623;GO:0005634;GO:0005886;GO:0007165;GO:0043226	BnaA01g02740D	GSBRNA2T00121316001	5.33781	5.28598	-0.0140764	INTERMEDIATE	AT4G34390	829589	15.2655	15.2303	-0.0033285	INTERMEDIATE
NA	NA	NA	NA	BnaA01g02750D	GSBRNA2T00121315001	4.43802	2.98916	-0.570178	INTERMEDIATE	NA	NA	NA	NA	NA	NA
NA	NA	GO:0000166;GO:0005488;GO:0005622;GO:0005623;GO:0005634;GO:0005834;GO:0005886;GO:0009898;GO:0016020;GO:0019897;GO:0019898;GO:0031234;GO:0032991;GO:0036094;GO:0043226;GO:0043227;GO:0043229;GO:0043231;GO:0043234;GO:0044424;GO:0044425;GO:0044459;GO:0044464;GO:0071944;GO:0097159;GO:0098552;GO:0098562;GO:0098796;GO:0098797;GO:1901265;GO:1901363;GO:1902494;GO:1905360	GO:0005622;GO:0005623;GO:0005634;GO:0043226	BnaA01g02760D	GSBRNA2T00121314001	0.001	0.001	0	INTERMEDIATE	AT4G34380	829588	0.393555	3.75676	3.25485	UP
ARI1	NA	GO:0000151;GO:0000209;GO:0003824;GO:0004842;GO:0005488;GO:0005515;GO:0005622;GO:0005623;GO:0005737;GO:0006464;GO:0006508;GO:0006511;GO:0008152;GO:0008270;GO:0009056;GO:0009057;GO:0009893;GO:0009894;GO:0009896;GO:0009987;GO:0010498;GO:0010604;GO:0016567;GO:0016740;GO:0016874;GO:0019222;GO:0019538;GO:0019787;GO:0019899;GO:0019941;GO:0030162;GO:0030163;GO:0031323;GO:0031325;GO:0031329;GO:0031331;GO:…	GO:0005622;GO:0005623;GO:0005737;GO:0016874	BnaA01g02770D	GSBRNA2T00121313001	6.04445	5.19909	-0.217352	INTERMEDIATE	AT4G34370	829587	10.4278	12.6052	0.273581	INTERMEDIATE
HDR	ath01100;ath01110;ath00900;PWY-5121;NONMEVIPP-PWY;PWY-7560	GO:0003824;GO:0005488;GO:0005622;GO:0005623;GO:0005737;GO:0006081;GO:0006082;GO:0006090;GO:0006629;GO:0006644;GO:0006720;GO:0006793;GO:0006796;GO:0008152;GO:0008299;GO:0008610;GO:0008654;GO:0009058;GO:0009240;GO:0009507;GO:0009532;GO:0009536;GO:0009570;GO:0009987;GO:0016491;GO:0016725;GO:0016726;GO:0019288;GO:0019637;GO:0019682;GO:0019752;GO:0032787;GO:0042221;GO:0043167;GO:0043169;GO:0043226;GO:…	NA	BnaA01g02780D	GSBRNA2T00121312001	0.001	0.208321	7.70266	UP	AT4G34350	829585	102.754	87.7852	-0.227144	INTERMEDIATE
TAF8	P00022;P00023;P00055;ath03022	GO:0005488;GO:0005515;GO:0005622;GO:0005623;GO:0005634;GO:0006139;GO:0006351;GO:0006355;GO:0006725;GO:0006807;GO:0008152;GO:0009058;GO:0009059;GO:0009889;GO:0009987;GO:0010467;GO:0010468;GO:0010556;GO:0016070;GO:0018130;GO:0019219;GO:0019222;GO:0019438;GO:0031323;GO:0031326;GO:0032774;GO:0034641;GO:0034645;GO:0034654;GO:0043170;GO:0043226;GO:0043227;GO:0043229;GO:0043231;GO:0044237;GO:0044238;GO:…	GO:0005622;GO:0005623;GO:0005634;GO:0043226	BnaA01g02790D	GSBRNA2T00121311001	3.06327	2.93198	-0.0631987	INTERMEDIATE	AT4G34340	829584	5.14799	7.69981	0.580816	INTERMEDIATE
NA	NA	GO:0003824;GO:0016787	NA	BnaA01g02800D	GSBRNA2T00121310001	2.9058	2.17354	-0.418885	INTERMEDIATE	AT4G34310	829581	2.75347	3.44796	0.324494	INTERMEDIATE
NA	NA	GO:0005622;GO:0005623;GO:0005634;GO:0043226;GO:0043227;GO:0043229;GO:0043231;GO:0044424;GO:0044464	GO:0005622;GO:0005623;GO:0005634;GO:0043226	BnaA01g02810D	GSBRNA2T00121309001	2.95891	3.19908	0.112592	INTERMEDIATE	AT4G34290	829579	9.63564	8.56893	-0.169265	INTERMEDIATE
NA	NA	GO:0000151;GO:0000166;GO:0004872;GO:0005488;GO:0005515;GO:0005622;GO:0005623;GO:0005737;GO:0005739;GO:0009314;GO:0009411;GO:0009416;GO:0009628;GO:0009987;GO:0010224;GO:0031461;GO:0032991;GO:0034644;GO:0036094;GO:0043226;GO:0043227;GO:0043229;GO:0043231;GO:0043234;GO:0044424;GO:0044444;GO:0044464;GO:0050896;GO:0051716;GO:0060089;GO:0071214;GO:0071478;GO:0071482;GO:0071493;GO:0080008;GO:0097159;GO:…	GO:0005622;GO:0005623;GO:0005737;GO:0005739;GO:0043226	BnaA01g02820D	GSBRNA2T00121308001	4.44949	3.82862	-0.216815	INTERMEDIATE	AT4G34280	829578	6.28977	5.89065	-0.0945795	INTERMEDIATE
NA	NA	GO:0005622;GO:0005623;GO:0005737;GO:0009987;GO:0019725;GO:0042592;GO:0044424;GO:0044464;GO:0044699;GO:0044763;GO:0045454;GO:0050789;GO:0050794;GO:0065007;GO:0065008	GO:0005622;GO:0005623;GO:0005737	BnaA01g02830D	GSBRNA2T00121307001	19.2395	16.442	-0.226684	INTERMEDIATE	AT3G25580	822145	18.3558	16.9911	-0.111458	INTERMEDIATE
NA	NA	GO:0005622;GO:0005623;GO:0005737;GO:0005829;GO:0044424;GO:0044444;GO:0044464	GO:0005622;GO:0005623;GO:0005737;GO:0005829	BnaA01g02840D	GSBRNA2T00121306001	12.4011	11.6632	-0.08851	INTERMEDIATE	AT4G34270	829577	36.1905	35.5144	-0.0272044	INTERMEDIATE
NA	NA	NA	NA	BnaA01g02850D	GSBRNA2T00121304001	0.136041	0.001	-7.0879	DOWN	AT2G15000	815989	27.631	26.771	-0.0456178	INTERMEDIATE
FUC95A	ath00511	GO:0003824;GO:0004553;GO:0004560;GO:0005576;GO:0008152;GO:0015928;GO:0016787;GO:0016798;GO:0047513;GO:0048046	GO:0005576	BnaA01g02860D	GSBRNA2T00121303001	7.80056	7.76615	-0.00637757	INTERMEDIATE	AT4G34260	829575	15.0332	6.56246	-1.19585	DOWN
KCS16	ath01110;ath00062;PWY-5080	GO:0000038;GO:0003824;GO:0006082;GO:0006629;GO:0006631;GO:0006633;GO:0008152;GO:0008610;GO:0009058;GO:0009314;GO:0009416;GO:0009628;GO:0009987;GO:0016020;GO:0016021;GO:0016053;GO:0016740;GO:0016746;GO:0016747;GO:0019752;GO:0030497;GO:0031224;GO:0032787;GO:0043436;GO:0044237;GO:0044238;GO:0044249;GO:0044255;GO:0044281;GO:0044283;GO:0044425;GO:0044699;GO:0044710;GO:0044711;GO:0044763;GO:0046394;GO:…	GO:0016746	BnaA01g02870D	GSBRNA2T00121302001	0.779891	1.13862	0.545944	INTERMEDIATE	AT4G34250	829574	1.20695	0.921811	-0.388821	INTERMEDIATE
ALDH3I1	R-ATH-389599;ath00410;P04372;ath01100;ath01110;ath00040;ath00071;ath00561;PWY-6446;ath00620;ath00280;ath00330;ath00053;ath00010;ath00380;ath00310;ath00903;ath00340;R-ATH-556833;PWY-6444;R-ATH-1430728;R-ATH-428157;PWY66-21;PWY-2501;PWY-2724;R-ATH-211945;R-ATH-390918;R-ATH-211859;R-ATH-1660661	GO:0001101;GO:0003824;GO:0004028;GO:0004029;GO:0004030;GO:0005622;GO:0005623;GO:0005737;GO:0005739;GO:0006081;GO:0006950;GO:0008152;GO:0009414;GO:0009415;GO:0009507;GO:0009526;GO:0009536;GO:0009628;GO:0009719;GO:0009725;GO:0009737;GO:0009941;GO:0009987;GO:0010033;GO:0010035;GO:0016491;GO:0016620;GO:0016903;GO:0031967;GO:0031975;GO:0033721;GO:0033993;GO:0042221;GO:0043226;GO:0043227;GO:0043229;GO:…	GO:0005622;GO:0005623;GO:0005737;GO:0005739;GO:0009536;GO:0043226	BnaA01g02880D	GSBRNA2T00121301001	0.096423	0.192684	0.998788	INTERMEDIATE	AT4G34240	829573	7.02575	2.40185	-1.54851	DOWN
CAD5	ath01100;ath01110;ath00940	GO:0003824;GO:0005488;GO:0005622;GO:0005623;GO:0005737;GO:0005829;GO:0006725;GO:0008152;GO:0008270;GO:0009058;GO:0009698;GO:0009699;GO:0009808;GO:0009809;GO:0009987;GO:0016491;GO:0016614;GO:0016616;GO:0019438;GO:0019748;GO:0043167;GO:0043169;GO:0044237;GO:0044249;GO:0044424;GO:0044444;GO:0044464;GO:0044550;GO:0044699;GO:0044710;GO:0044711;GO:0044763;GO:0045551;GO:0046872;GO:0046914;GO:0052747;GO:…	GO:0005622;GO:0005623;GO:0005737;GO:0005829;GO:0016491	BnaA01g02890D	GSBRNA2T00121300001	0.001	0.355699	8.47451	UP	AT4G34230	829572	163.375	299.453	0.87414	INTERMEDIATE
AGL16	NA	GO:0000003;GO:0001071;GO:0003006;GO:0003676;GO:0003677;GO:0003700;GO:0005488;GO:0005515;GO:0005622;GO:0005623;GO:0005634;GO:0006139;GO:0006351;GO:0006355;GO:0006725;GO:0006807;GO:0007275;GO:0008134;GO:0008152;GO:0009058;GO:0009059;GO:0009314;GO:0009416;GO:0009628;GO:0009648;GO:0009791;GO:0009888;GO:0009889;GO:0009987;GO:0010228;GO:0010374;GO:0010440;GO:0010467;GO:0010468;GO:0010556;GO:0016070;GO:…	GO:0003677;GO:0005622;GO:0005623;GO:0005634;GO:0008134;GO:0043226	BnaA01g02900D	GSBRNA2T00121299001	12.0976	11.3422	-0.0930229	INTERMEDIATE	AT3G57230	824890	24.6847	13.2031	-0.902737	INTERMEDIATE
NA	NA	GO:0000166;GO:0001882;GO:0001883;GO:0003824;GO:0004672;GO:0004674;GO:0005488;GO:0005524;GO:0006464;GO:0006468;GO:0006793;GO:0006796;GO:0007154;GO:0007165;GO:0007166;GO:0007167;GO:0007169;GO:0008152;GO:0009987;GO:0016020;GO:0016021;GO:0016301;GO:0016310;GO:0016740;GO:0016772;GO:0016773;GO:0017076;GO:0019538;GO:0023052;GO:0030554;GO:0031224;GO:0032549;GO:0032550;GO:0032553;GO:0032555;GO:0032559;GO:…	NA	BnaA01g02910D	GSBRNA2T00121298001	5.37449	4.05221	-0.407418	INTERMEDIATE	AT4G34220	829571	2.34497	1.26984	-0.884926	INTERMEDIATE
NA	NA	GO:0003824;GO:0005622;GO:0005623;GO:0005634;GO:0016787;GO:0043226;GO:0043227;GO:0043229;GO:0043231;GO:0044424;GO:0044464	GO:0005622;GO:0005623;GO:0005634;GO:0043226	BnaA01g02920D	GSBRNA2T00121297001	0.109235	0.326826	1.58109	UP	AT4G34215	829570	34.1533	31.7224	-0.106521	INTERMEDIATE
EDA9	ath01100;ath01230;ath01200;ath00260;P02776;R-ATH-70614;SERSYN-PWY;R-ATH-1430728;R-ATH-977347;R-ATH-71291	GO:0000003;GO:0000166;GO:0001882;GO:0001883;GO:0003006;GO:0003824;GO:0004617;GO:0005488;GO:0005524;GO:0005622;GO:0005623;GO:0005737;GO:0005739;GO:0006082;GO:0006520;GO:0006563;GO:0006564;GO:0006807;GO:0007275;GO:0008152;GO:0008652;GO:0009058;GO:0009069;GO:0009070;GO:0009507;GO:0009532;GO:0009536;GO:0009553;GO:0009555;GO:0009561;GO:0009570;GO:0009790;GO:0009791;GO:0009793;GO:0009987;GO:0010154;GO:…	GO:0005622;GO:0005623;GO:0005737;GO:0005739;GO:0009536;GO:0043226	BnaA01g02930D	GSBRNA2T00121296001	23.6331	26.4669	0.163378	INTERMEDIATE	AT4G34200	829568	124.913	145.99	0.224953	INTERMEDIATE
2001-09-01	NA	GO:0005488;GO:0005622;GO:0005623;GO:0005737;GO:0006950;GO:0008152;GO:0009314;GO:0009411;GO:0009416;GO:0009507;GO:0009521;GO:0009523;GO:0009534;GO:0009535;GO:0009536;GO:0009579;GO:0009611;GO:0009628;GO:0009642;GO:0009644;GO:0009987;GO:0015979;GO:0016020;GO:0016021;GO:0016168;GO:0031224;GO:0031976;GO:0031984;GO:0032991;GO:0034357;GO:0034644;GO:0042651;GO:0043226;GO:0043227;GO:0043229;GO:0043231;GO:…	GO:0015979	BnaA01g02940D	GSBRNA2T00121295001	3.80091	3.10294	-0.292712	INTERMEDIATE	AT4G34190	829567	14.8853	9.28252	-0.681297	INTERMEDIATE
NA	ath01100;ath00190;R-ATH-917937;ath04145;R-ATH-77387;R-ATH-382551;R-ATH-917977;R-ATH-1222556;R-ATH-168256;R-ATH-162582;R-ATH-74752	GO:0000221;GO:0000325;GO:0003824;GO:0005215;GO:0005622;GO:0005623;GO:0005634;GO:0005737;GO:0005773;GO:0005774;GO:0005794;GO:0005886;GO:0006810;GO:0006811;GO:0006812;GO:0006818;GO:0008324;GO:0009507;GO:0009536;GO:0012505;GO:0015075;GO:0015077;GO:0015078;GO:0015399;GO:0015405;GO:0015672;GO:0015988;GO:0015991;GO:0015992;GO:0016020;GO:0016462;GO:0016469;GO:0016471;GO:0016787;GO:0016817;GO:0016818;GO:…	GO:0005622;GO:0005623;GO:0005634;GO:0005737;GO:0005773;GO:0005794;GO:0005886;GO:0043226	BnaA01g02950D	GSBRNA2T00121294001	48.6899	50.2502	0.0455082	INTERMEDIATE	AT3G42050	823170	151.742	152.738	0.00943528	INTERMEDIATE
NA	NA	GO:0005622;GO:0005623;GO:0005634;GO:0043226;GO:0043227;GO:0043229;GO:0043231;GO:0044424;GO:0044464	GO:0005622;GO:0005623;GO:0005634;GO:0043226	BnaA01g02960D	GSBRNA2T00121293001	0.001	0.001	0	INTERMEDIATE	AT2G17305	816237	0.001	0.001	0	INTERMEDIATE
CYCD3;1	ath04075	GO:0000003;GO:0000082;GO:0000278;GO:0000280;GO:0003006;GO:0005488;GO:0005515;GO:0005622;GO:0005623;GO:0005634;GO:0006996;GO:0007049;GO:0007067;GO:0007275;GO:0008283;GO:0009719;GO:0009725;GO:0009735;GO:0009741;GO:0009743;GO:0009744;GO:0009791;GO:0009987;GO:0010033;GO:0010154;GO:0014070;GO:0016043;GO:0016538;GO:0019207;GO:0019887;GO:0022402;GO:0022414;GO:0030234;GO:0032501;GO:0032502;GO:0033993;GO:…	GO:0005622;GO:0005623;GO:0005634;GO:0007049;GO:0007067;GO:0043226;GO:0051301	BnaA01g02970D	GSBRNA2T00121292001	4.70473	4.79831	0.028415	INTERMEDIATE	AT4G34160	829564	19.8285	11.9437	-0.731326	INTERMEDIATE
NA	NA	GO:0005622;GO:0005623;GO:0005737;GO:0005829;GO:0005911;GO:0006950;GO:0009266;GO:0009409;GO:0009506;GO:0009628;GO:0030054;GO:0044424;GO:0044444;GO:0044464;GO:0050896;GO:0055044	GO:0005622;GO:0005623;GO:0005737;GO:0005829	BnaA01g02980D	GSBRNA2T00121290001	2.08476	3.45164	0.727401	INTERMEDIATE	AT4G34150	829563	45.4085	78.742	0.79417	INTERMEDIATE
NA	NA	NA	NA	BnaA01g02990D	GSBRNA2T00121289001	2.34588	3.12145	0.412084	INTERMEDIATE	AT4G34140	829562	0.835836	0.508397	-0.717264	INTERMEDIATE
NA	NA	NA	NA	BnaA01g03000D	GSBRNA2T00121288001	0.001	0.001	0	INTERMEDIATE	AT4G34140	829562	0.835836	0.508397	-0.717264	INTERMEDIATE
UGT73B1	PWY-5272;PWY-5321;PWY-5320;PWY-6239	GO:0003824;GO:0005622;GO:0005623;GO:0005737;GO:0006063;GO:0006082;GO:0008152;GO:0008194;GO:0009058;GO:0009507;GO:0009536;GO:0009812;GO:0009813;GO:0009987;GO:0010294;GO:0016740;GO:0016757;GO:0016758;GO:0019585;GO:0019752;GO:0032787;GO:0035251;GO:0043226;GO:0043227;GO:0043229;GO:0043231;GO:0043436;GO:0044237;GO:0044281;GO:0044424;GO:0044444;GO:0044464;GO:0044699;GO:0044710;GO:0044763;GO:0046527;GO:…	NA	BnaA01g03010D	GSBRNA2T00121287001	12.7758	13.6668	0.0972599	INTERMEDIATE	AT4G34138	829561	53.8732	51.1218	-0.0756295	INTERMEDIATE
UGT73B3	NA	GO:0003824;GO:0005622;GO:0005623;GO:0006063;GO:0006082;GO:0006950;GO:0006952;GO:0008152;GO:0008194;GO:0009058;GO:0009605;GO:0009607;GO:0009812;GO:0009813;GO:0009987;GO:0016740;GO:0016757;GO:0016758;GO:0019585;GO:0019752;GO:0032787;GO:0035251;GO:0043207;GO:0043226;GO:0043227;GO:0043229;GO:0043231;GO:0043436;GO:0044237;GO:0044281;GO:0044424;GO:0044464;GO:0044699;GO:0044710;GO:0044763;GO:0046527;GO:…	NA	BnaA01g03020D	GSBRNA2T00121286001	3.35635	1.6291	-1.04282	DOWN	AT4G34131	829559	50.0153	151.912	1.60279	UP
UGT73B3	NA	GO:0003824;GO:0005622;GO:0005623;GO:0006063;GO:0006082;GO:0006950;GO:0006952;GO:0008152;GO:0008194;GO:0009058;GO:0009605;GO:0009607;GO:0009812;GO:0009813;GO:0009987;GO:0016740;GO:0016757;GO:0016758;GO:0019585;GO:0019752;GO:0032787;GO:0035251;GO:0043207;GO:0043226;GO:0043227;GO:0043229;GO:0043231;GO:0043436;GO:0044237;GO:0044281;GO:0044424;GO:0044464;GO:0044699;GO:0044710;GO:0044763;GO:0046527;GO:…	NA	BnaA01g03030D	GSBRNA2T00121285001	0.486547	0.243748	-0.997189	INTERMEDIATE	AT4G34131	829559	50.0153	151.912	1.60279	UP
LEJ1	NA	GO:0005622;GO:0005623;GO:0005737;GO:0009507;GO:0009532;GO:0009536;GO:0009570;GO:0009987;GO:0019725;GO:0042592;GO:0043226;GO:0043227;GO:0043229;GO:0043231;GO:0044422;GO:0044424;GO:0044434;GO:0044435;GO:0044444;GO:0044446;GO:0044464;GO:0044699;GO:0044763;GO:0045454;GO:0050789;GO:0050794;GO:0065007;GO:0065008	GO:0005623	BnaA01g03040D	GSBRNA2T00121284001	0.439658	0.873703	0.990761	INTERMEDIATE	AT4G34120	829558	32.9584	22.067	-0.578756	INTERMEDIATE
PAB2	R-ATH-72613;ath03013;ath03018;ath03015;R-ATH-975956;R-ATH-156827;R-ATH-392499;R-ATH-72766;R-ATH-74160;R-ATH-927802;R-ATH-975957	GO:0000166;GO:0000184;GO:0000288;GO:0000289;GO:0000956;GO:0003676;GO:0003723;GO:0003743;GO:0005488;GO:0005515;GO:0005622;GO:0005623;GO:0005634;GO:0005737;GO:0005829;GO:0006139;GO:0006401;GO:0006402;GO:0006412;GO:0006413;GO:0006417;GO:0006446;GO:0006518;GO:0006725;GO:0006807;GO:0006950;GO:0006970;GO:0008135;GO:0008152;GO:0009056;GO:0009057;GO:0009058;GO:0009059;GO:0009628;GO:0009651;GO:0009889;GO:…	GO:0003723;GO:0005622;GO:0005623;GO:0005634;GO:0005737;GO:0005829;GO:0043226	BnaA01g03050D	GSBRNA2T00121283001	0.001	0.001	0	INTERMEDIATE	AT4G34110	829557	312.894	277.92	-0.171008	INTERMEDIATE
NA	ath04141;R-ATH-392499;R-ATH-597592;R-ATH-532668;R-ATH-446203;R-ATH-901032;R-ATH-901042	GO:0001101;GO:0003824;GO:0004842;GO:0005488;GO:0006464;GO:0006629;GO:0006720;GO:0006725;GO:0006950;GO:0007275;GO:0008152;GO:0008270;GO:0008299;GO:0008610;GO:0009058;GO:0009059;GO:0009414;GO:0009415;GO:0009628;GO:0009698;GO:0009699;GO:0009893;GO:0009987;GO:0010025;GO:0010035;GO:0010143;GO:0010166;GO:0010345;GO:0016020;GO:0016021;GO:0016567;GO:0016740;GO:0016874;GO:0019222;GO:0019438;GO:0019538;GO:…	GO:0016874	BnaA01g03060D	GSBRNA2T00121282001	15.845	12.5979	-0.330848	INTERMEDIATE	AT4G34100	829556	34.485	25.0526	-0.46101	INTERMEDIATE
DML3	NA	GO:0003676;GO:0003677;GO:0003824;GO:0005488;GO:0005622;GO:0005623;GO:0005634;GO:0006139;GO:0006259;GO:0006281;GO:0006284;GO:0006351;GO:0006355;GO:0006725;GO:0006807;GO:0006950;GO:0006974;GO:0008152;GO:0009058;GO:0009059;GO:0009889;GO:0009987;GO:0010216;GO:0010467;GO:0010468;GO:0010556;GO:0016070;GO:0016787;GO:0016798;GO:0016799;GO:0018130;GO:0019104;GO:0019219;GO:0019222;GO:0019438;GO:0031323;GO:…	GO:0003677;GO:0005622;GO:0005623;GO:0005634;GO:0043226	BnaA01g03070D	GSBRNA2T00121281001	1.30656	0.465255	-1.48968	DOWN	AT4G34060	829552	0.256783	0.09061	-1.50281	DOWN
NA	NA	NA	NA	BnaA01g03080D	GSBRNA2T00121279001	0.001	1.82193	10.8313	UP	AT4G33980	829544	0.774142	4.15658	2.42473	UP
NA	NA	GO:0000166;GO:0001882;GO:0001883;GO:0005198;GO:0005199;GO:0005488;GO:0005524;GO:0005576;GO:0005618;GO:0005622;GO:0005623;GO:0005634;GO:0005737;GO:0005777;GO:0005778;GO:0006464;GO:0008152;GO:0009987;GO:0016020;GO:0016043;GO:0016567;GO:0017076;GO:0019538;GO:0030312;GO:0030554;GO:0031090;GO:0031903;GO:0032446;GO:0032549;GO:0032550;GO:0032553;GO:0032555;GO:0032559;GO:0035639;GO:0036094;GO:0036211;GO:…	GO:0005576;GO:0005618;GO:0005622;GO:0005623;GO:0005634;GO:0030312;GO:0043226	BnaA01g03090D	GSBRNA2T00121277001	0.001	0.001	0	INTERMEDIATE	AT4G33970	829543	0.537223	0.452762	-0.246768	INTERMEDIATE
NA	NA	GO:0005622;GO:0005623;GO:0005737;GO:0005739;GO:0043226;GO:0043227;GO:0043229;GO:0043231;GO:0044424;GO:0044444;GO:0044464	GO:0005622;GO:0005623;GO:0005737;GO:0005739;GO:0043226	BnaA01g03100D	GSBRNA2T00121275001	3.48713	3.80056	0.124171	INTERMEDIATE	AT4G33960	829542	38.5386	22.5561	-0.772789	INTERMEDIATE
OST1	ath04075;R-ATH-380972;R-ATH-163685;R-ATH-74751;R-ATH-200425;R-ATH-109703;R-ATH-556833;R-ATH-2428928;R-ATH-112399;R-ATH-535734;R-ATH-2404192;R-ATH-1430728;R-ATH-109704;R-ATH-163680;R-ATH-2428924;R-ATH-162582;R-ATH-74752;R-ATH-165159	GO:0000166;GO:0001101;GO:0001882;GO:0001883;GO:0003824;GO:0004672;GO:0004674;GO:0005488;GO:0005515;GO:0005524;GO:0005622;GO:0005623;GO:0005634;GO:0005737;GO:0005829;GO:0005975;GO:0005984;GO:0005985;GO:0006082;GO:0006464;GO:0006468;GO:0006629;GO:0006631;GO:0006633;GO:0006636;GO:0006638;GO:0006639;GO:0006641;GO:0006793;GO:0006796;GO:0006950;GO:0006952;GO:0006970;GO:0007154;GO:0007165;GO:0007275;GO:…	GO:0005622;GO:0005623;GO:0005634;GO:0005737;GO:0005829;GO:0016301;GO:0040007;GO:0043226	BnaA01g03110D	GSBRNA2T00121274001	8.6927	4.01585	-1.1141	DOWN	AT4G33950	829541	8.91404	13.533	0.602335	INTERMEDIATE
NA	NA	GO:0005488;GO:0005515;GO:0005622;GO:0005623;GO:0005634;GO:0008270;GO:0016020;GO:0016021;GO:0031224;GO:0043167;GO:0043169;GO:0043226;GO:0043227;GO:0043229;GO:0043231;GO:0044424;GO:0044425;GO:0044464;GO:0046872;GO:0046914	GO:0005622;GO:0005623;GO:0005634;GO:0043226	BnaA01g03120D	GSBRNA2T00121272001	8.58943	5.61749	-0.612638	INTERMEDIATE	AT4G33945	829540	19.3967	15.725	-0.302748	INTERMEDIATE
NA	NA	GO:0005488;GO:0005622;GO:0005623;GO:0005634;GO:0008270;GO:0009719;GO:0010033;GO:0010200;GO:0010243;GO:0042221;GO:0043167;GO:0043169;GO:0043226;GO:0043227;GO:0043229;GO:0043231;GO:0044424;GO:0044464;GO:0046872;GO:0046914;GO:0050896;GO:1901698;GO:1901700	GO:0005622;GO:0005623;GO:0005634;GO:0043226	BnaA01g03130D	GSBRNA2T00121271001	2.56909	2.68903	0.0658295	INTERMEDIATE	AT4G33940	829539	34.9433	45.5264	0.381688	INTERMEDIATE
NA	NA	NA	NA	BnaA01g03140D	GSBRNA2T00121270001	3.44281	0.001	-11.7494	DOWN	AT4G33925	829537	2.29235	3.79927	0.728895	INTERMEDIATE
NA	R-ATH-72613;ath03010;R-ATH-72706;R-ATH-72689;R-ATH-975956;R-ATH-1799339;R-ATH-72737;R-ATH-156827;R-ATH-392499;R-ATH-72702;R-ATH-72695;R-ATH-72766;R-ATH-74160;R-ATH-927802;R-ATH-975957	GO:0003735;GO:0005198;GO:0005622;GO:0005623;GO:0005737;GO:0005829;GO:0005840;GO:0006412;GO:0006518;GO:0006807;GO:0008152;GO:0009058;GO:0009059;GO:0009987;GO:0010467;GO:0015935;GO:0019538;GO:0022626;GO:0022627;GO:0030529;GO:0032991;GO:0034641;GO:0034645;GO:0043043;GO:0043170;GO:0043226;GO:0043228;GO:0043229;GO:0043232;GO:0043603;GO:0043604;GO:0044237;GO:0044238;GO:0044249;GO:0044260;GO:0044267;GO:…	GO:0003735;GO:0005198;GO:0005622;GO:0005623;GO:0005737;GO:0005840;GO:0006412;GO:0009058;GO:0034641;GO:0043226	BnaA01g03150D	GSBRNA2T00121269001	138.892	136.784	-0.0220578	INTERMEDIATE	AT4G33865	829529	448.514	704.967	0.652403	INTERMEDIATE
RSL2	NA	GO:0000902;GO:0000904;GO:0000975;GO:0000976;GO:0000981;GO:0001046;GO:0001047;GO:0001067;GO:0001071;GO:0001228;GO:0003676;GO:0003677;GO:0003690;GO:0003700;GO:0005488;GO:0005515;GO:0005622;GO:0005623;GO:0005634;GO:0006139;GO:0006351;GO:0006355;GO:0006366;GO:0006725;GO:0006807;GO:0007275;GO:0008152;GO:0009058;GO:0009059;GO:0009653;GO:0009719;GO:0009725;GO:0009733;GO:0009888;GO:0009889;GO:0009987;GO:…	GO:0003677;GO:0005622;GO:0005623;GO:0005634;GO:0043226	BnaA01g03160D	GSBRNA2T00121268001	2.80659	3.00482	0.0984617	INTERMEDIATE	AT4G33880	829531	7.83972	1.20762	-2.69864	DOWN
NA	ath01100;ath01110;ath00940	NA	NA	BnaA01g03170D	GSBRNA2T00121267001	0.001	0.001	0	INTERMEDIATE	AT4G33870	829530	0.114282	0.001	-6.83645	DOWN
NA	ath01100;ath01110;ath00940	NA	NA	BnaA01g03180D	GSBRNA2T00121266001	0.001	0.001	0	INTERMEDIATE	AT4G33870	829530	0.114282	0.001	-6.83645	DOWN
NA	NA	GO:0005622;GO:0005623;GO:0005634;GO:0043226;GO:0043227;GO:0043229;GO:0043231;GO:0044424;GO:0044464	GO:0005622;GO:0005623;GO:0005634;GO:0043226	BnaA01g03190D	GSBRNA2T00121265001	0.001	0.001	0	INTERMEDIATE	AT4G33800	829522	1.92465	1.60396	-0.262957	INTERMEDIATE
CER4	ath04146;R-ATH-8848584;ath00073;R-ATH-556833;R-ATH-1430728	GO:0000003;GO:0003006;GO:0003824;GO:0005622;GO:0005623;GO:0005737;GO:0005783;GO:0006629;GO:0006637;GO:0006725;GO:0006732;GO:0006790;GO:0007049;GO:0007275;GO:0008152;GO:0009058;GO:0009555;GO:0009556;GO:0009698;GO:0009699;GO:0009987;GO:0010025;GO:0010166;GO:0010345;GO:0012505;GO:0016491;GO:0016620;GO:0016627;GO:0016903;GO:0019438;GO:0019748;GO:0022414;GO:0032501;GO:0032502;GO:0035336;GO:0035337;GO:…	GO:0005622;GO:0005623;GO:0005737;GO:0005783;GO:0006629;GO:0043226	BnaA01g03200D	GSBRNA2T00121264001	0.001	0.001	0	INTERMEDIATE	AT4G33790	829521	5.26729	0.52518	-3.32618	DOWN
NA	NA	GO:0005622;GO:0005623;GO:0005737;GO:0009507;GO:0009536;GO:0016020;GO:0016021;GO:0031224;GO:0043226;GO:0043227;GO:0043229;GO:0043231;GO:0044424;GO:0044425;GO:0044444;GO:0044464	NA	BnaA01g03210D	GSBRNA2T00121263001	1.74389	0.001	-10.7681	DOWN	AT4G33780	829520	47.9052	46.2924	-0.0494069	INTERMEDIATE
NA	ath01100;PWY-4765;ath00562;R-ATH-109582;ath04070;R-ATH-983231;PWY-4562;PWY-4661;PWY-6554;R-ATH-1430728;R-ATH-1483249;R-ATH-1855204;R-ATH-1855167	GO:0000003;GO:0000166;GO:0000287;GO:0001882;GO:0001883;GO:0003006;GO:0003824;GO:0005488;GO:0005524;GO:0005576;GO:0005622;GO:0005623;GO:0006066;GO:0006793;GO:0006796;GO:0007275;GO:0008152;GO:0009791;GO:0009987;GO:0010154;GO:0010214;GO:0016301;GO:0016310;GO:0016740;GO:0016772;GO:0016773;GO:0017076;GO:0019637;GO:0019751;GO:0022414;GO:0030554;GO:0032501;GO:0032502;GO:0032549;GO:0032550;GO:0032553;GO:…	GO:0005576;GO:0005622;GO:0005623	BnaA01g03220D	GSBRNA2T00121262001	0.001	0.001	0	INTERMEDIATE	AT4G33770	829519	15.2115	7.58553	-1.00384	DOWN
NA	ath00970	GO:0000166;GO:0001882;GO:0001883;GO:0003676;GO:0003677;GO:0003824;GO:0004812;GO:0004815;GO:0005488;GO:0005524;GO:0005622;GO:0005623;GO:0005737;GO:0005739;GO:0006082;GO:0006139;GO:0006399;GO:0006412;GO:0006418;GO:0006518;GO:0006520;GO:0006725;GO:0006807;GO:0008152;GO:0009058;GO:0009059;GO:0009507;GO:0009536;GO:0009987;GO:0010467;GO:0016020;GO:0016070;GO:0016874;GO:0016875;GO:0016876;GO:0017076;GO:…	GO:0003677;GO:0005622;GO:0005623;GO:0005737;GO:0005739;GO:0043226	BnaA01g03230D	GSBRNA2T00121261001	3.49108	4.13408	0.243894	INTERMEDIATE	AT4G33760	829518	3.76565	3.92189	0.0586509	INTERMEDIATE
NA	NA	GO:0005622;GO:0005623;GO:0005634;GO:0005737;GO:0005768;GO:0005773;GO:0005794;GO:0005802;GO:0012505;GO:0016020;GO:0016021;GO:0031224;GO:0031984;GO:0043226;GO:0043227;GO:0043229;GO:0043231;GO:0044422;GO:0044424;GO:0044425;GO:0044431;GO:0044444;GO:0044446;GO:0044464;GO:0098791	GO:0005622;GO:0005623;GO:0005634;GO:0005737;GO:0005768;GO:0005773;GO:0005794;GO:0043226	BnaA01g03240D	GSBRNA2T00121260001	3.43626	0.154171	-4.47824	DOWN	AT4G33740	829516	41.1411	46.323	0.171148	INTERMEDIATE
NA	NA	GO:0005576;GO:0006950;GO:0006970;GO:0009628;GO:0009651;GO:0047484;GO:0048519;GO:0048583;GO:0048585;GO:0050789;GO:0050896;GO:0065007;GO:0080134;GO:1901000;GO:1901001	GO:0005576	BnaA01g03250D	GSBRNA2T00121259001	8.03306	6.51411	-0.302383	INTERMEDIATE	AT4G33730	829515	8.28008	3.57574	-1.2114	DOWN
NA	ath04075;ath04626	GO:0005576	GO:0005576	BnaA01g03260D	GSBRNA2T00121258001	49.2653	250.958	2.3488	UP	AT4G33720	829514	8.21854	93.6032	3.5096	UP
NA	NA	GO:0005623;GO:0005886;GO:0016020;GO:0016021;GO:0031224;GO:0044425;GO:0044464;GO:0071944	GO:0005623;GO:0005886	BnaA01g03270D	GSBRNA2T00121257001	9.45226	8.35204	-0.178532	INTERMEDIATE	AT4G33700	829512	9.80594	20.2734	1.04786	UP
NA	NA	GO:0005488;GO:0005515;GO:0005622;GO:0005623;GO:0005737;GO:0009507;GO:0009536;GO:0043226;GO:0043227;GO:0043229;GO:0043231;GO:0044424;GO:0044444;GO:0044464	NA	BnaA01g03280D	GSBRNA2T00121256001	2.82117	0.399203	-2.8211	DOWN	AT4G33690	829511	11.0278	10.2556	-0.10474	INTERMEDIATE
AGD2	ath01100;ath01110;ath01230;ath00300;PWY-724;PWY-5097	GO:0001101;GO:0002376;GO:0003824;GO:0005488;GO:0005507;GO:0005622;GO:0005623;GO:0005737;GO:0006082;GO:0006520;GO:0006553;GO:0006807;GO:0006950;GO:0006952;GO:0006955;GO:0007154;GO:0007165;GO:0008152;GO:0008483;GO:0008652;GO:0009058;GO:0009066;GO:0009067;GO:0009085;GO:0009089;GO:0009507;GO:0009532;GO:0009536;GO:0009570;GO:0009605;GO:0009607;GO:0009627;GO:0009719;GO:0009725;GO:0009735;GO:0009751;GO:…	NA	BnaA01g03290D	GSBRNA2T00121255001	0.894215	0.001	-9.80448	DOWN	AT4G33680	829510	32.6878	37.9944	0.217032	INTERMEDIATE
NA	NA	NA	NA	BnaA01g03300D	GSBRNA2T00121254001	5.11284	2.57659	-0.988661	INTERMEDIATE	AT4G33666	829508	15.3587	130.159	3.08315	UP
NA	NA	NA	NA	BnaA01g03310D	GSBRNA2T00121253001	0.850983	1.21385	0.512392	INTERMEDIATE	AT2G32210	817780	4.54607	100.736	4.46981	UP
DRP3A	NA	NA	NA	BnaA01g03320D	GSBRNA2T00121252001	0.001	0.001	0	INTERMEDIATE	AT4G33650	829506	14.0702	12.8852	-0.126929	INTERMEDIATE
NA	NA	GO:0005622;GO:0005623;GO:0005737;GO:0044424;GO:0044464	GO:0005622;GO:0005623;GO:0005737	BnaA01g03330D	GSBRNA2T00121251001	39.0421	40.4489	0.0510707	INTERMEDIATE	AT4G33640	829505	95.1279	87.4392	-0.121589	INTERMEDIATE
NA	NA	NA	NA	BnaA01g03340D	GSBRNA2T00121249001	0.001	0.030535	4.93239	UP	AT4G33625	829503	21.2062	12.2947	-0.786454	INTERMEDIATE
NA	NA	NA	NA	BnaA01g03350D	GSBRNA2T00121248001	2.75352	2.87664	0.0631091	INTERMEDIATE	AT4G33620	829502	0.001	0.001	0	INTERMEDIATE
BCA5	ath00910	NA	NA	BnaA01g03360D	GSBRNA2T00121247001	0.127939	0.186697	0.545243	INTERMEDIATE	AT4G33580	829498	53.7452	7.07912	-2.92449	DOWN
NA	NA	GO:0003824;GO:0042221;GO:0046685;GO:0050896	NA	BnaA01g03370D	GSBRNA2T00121246001	0.245226	0.001	-7.93797	DOWN	AT4G33540	829493	23.8571	73.2784	1.61897	UP
KUP5	NA	GO:0000325;GO:0005215;GO:0005622;GO:0005623;GO:0005737;GO:0005773;GO:0005774;GO:0005886;GO:0006810;GO:0006811;GO:0006812;GO:0006813;GO:0008324;GO:0009987;GO:0015075;GO:0015077;GO:0015079;GO:0015672;GO:0016020;GO:0016021;GO:0022857;GO:0022890;GO:0022891;GO:0022892;GO:0030001;GO:0031090;GO:0031224;GO:0034220;GO:0043226;GO:0043227;GO:0043229;GO:0043231;GO:0044422;GO:0044424;GO:0044425;GO:0044437;GO:…	GO:0005623;GO:0005886	BnaA01g03380D	GSBRNA2T00121245001	8.9287	8.16276	-0.129393	INTERMEDIATE	AT4G33530	829492	18.8275	9.02518	-1.06082	DOWN
PAA1	PWY-6137	GO:0000041;GO:0000166;GO:0000502;GO:0001882;GO:0001883;GO:0003824;GO:0004175;GO:0004298;GO:0005215;GO:0005375;GO:0005488;GO:0005507;GO:0005524;GO:0005622;GO:0005623;GO:0005634;GO:0005737;GO:0005839;GO:0005886;GO:0005887;GO:0006091;GO:0006508;GO:0006511;GO:0006810;GO:0006811;GO:0006812;GO:0006825;GO:0008152;GO:0008233;GO:0008324;GO:0009056;GO:0009057;GO:0009507;GO:0009526;GO:0009532;GO:0009536;GO:…	GO:0005622;GO:0005623;GO:0005634;GO:0005737;GO:0005886;GO:0009536;GO:0043226	BnaA01g03390D	GSBRNA2T00121244001	1.95107	2.25296	0.207555	INTERMEDIATE	AT4G33520	829490	12.2781	24.9567	1.02333	UP
DHS2	ath01100;ath01110;ath00400;ath01230	GO:0003824;GO:0003849;GO:0005488;GO:0005515;GO:0005622;GO:0005623;GO:0005737;GO:0006082;GO:0006520;GO:0006725;GO:0006807;GO:0008152;GO:0008652;GO:0009058;GO:0009072;GO:0009073;GO:0009423;GO:0009507;GO:0009534;GO:0009536;GO:0009579;GO:0009987;GO:0016053;GO:0016740;GO:0016765;GO:0019438;GO:0019752;GO:0031976;GO:0031984;GO:0043226;GO:0043227;GO:0043229;GO:0043231;GO:0043436;GO:0043648;GO:0043650;GO:…	NA	BnaA01g03400D	GSBRNA2T00121243001	8.90647	8.98109	0.0120375	INTERMEDIATE	AT4G33510	829489	27.0696	48.1453	0.830722	INTERMEDIATE
NA	NA	GO:0003824;GO:0004721;GO:0004722;GO:0005488;GO:0005622;GO:0005623;GO:0005737;GO:0009507;GO:0009536;GO:0016787;GO:0016788;GO:0016791;GO:0042578;GO:0043167;GO:0043169;GO:0043226;GO:0043227;GO:0043229;GO:0043231;GO:0044424;GO:0044444;GO:0044464;GO:0046872	NA	BnaA01g03410D	GSBRNA2T00121241001	0.180216	0.300024	0.735351	INTERMEDIATE	AT4G33500	829488	2.53547	1.45412	-0.802104	INTERMEDIATE
RPD1	NA	GO:0001906;GO:0005488;GO:0005576;GO:0005622;GO:0005623;GO:0005737;GO:0006810;GO:0006869;GO:0006950;GO:0006952;GO:0007154;GO:0007165;GO:0007275;GO:0008283;GO:0008285;GO:0008289;GO:0009507;GO:0009536;GO:0009605;GO:0009607;GO:0009620;GO:0009653;GO:0009791;GO:0009886;GO:0009987;GO:0010015;GO:0010101;GO:0010102;GO:0010876;GO:0022622;GO:0023052;GO:0031640;GO:0032501;GO:0032502;GO:0033036;GO:0035821;GO:…	GO:0005576;GO:0007165;GO:0008289	BnaA01g03420D	GSBRNA2T00121240001	1.69329	1.22551	-0.46645	INTERMEDIATE	AT4G33495	829487	5.05023	8.10619	0.682675	INTERMEDIATE
NA	NA	NA	NA	BnaA01g03430D	GSBRNA2T00121239001	8.64601	8.49499	-0.0254228	INTERMEDIATE	AT4G33490	829486	1.67478	0.761818	-1.13646	DOWN
NA	NA	GO:0005622;GO:0005623;GO:0005737;GO:0009507;GO:0009536;GO:0043226;GO:0043227;GO:0043229;GO:0043231;GO:0044424;GO:0044444;GO:0044464	NA	BnaA01g03440D	GSBRNA2T00121238001	0.001	2.58418	11.3355	UP	AT4G33480	829485	1.67871	2.48253	0.564461	INTERMEDIATE
NA	NA	GO:0005622;GO:0005623;GO:0005737;GO:0009507;GO:0009536;GO:0043226;GO:0043227;GO:0043229;GO:0043231;GO:0044424;GO:0044444;GO:0044464	NA	BnaA01g03450D	GSBRNA2T00121237001	0.001	0.001	0	INTERMEDIATE	AT4G33480	829485	1.67871	2.48253	0.564461	INTERMEDIATE
hda14	NA	GO:0003824;GO:0004407;GO:0005488;GO:0005515;GO:0005622;GO:0005623;GO:0005634;GO:0005737;GO:0005829;GO:0006139;GO:0006325;GO:0006351;GO:0006355;GO:0006464;GO:0006476;GO:0006725;GO:0006807;GO:0006996;GO:0008092;GO:0008152;GO:0009058;GO:0009059;GO:0009507;GO:0009536;GO:0009889;GO:0009987;GO:0010467;GO:0010468;GO:0010556;GO:0015631;GO:0016043;GO:0016070;GO:0016569;GO:0016570;GO:0016575;GO:0016787;GO:…	GO:0005622;GO:0005623;GO:0005634;GO:0005737;GO:0005829;GO:0043226	BnaA01g03460D	GSBRNA2T00121236001	0.239488	0.477913	0.996795	INTERMEDIATE	AT4G33470	829484	0.454888	0.871477	0.937951	INTERMEDIATE
NA	NA	GO:0005622;GO:0005623;GO:0005634;GO:0043226;GO:0043227;GO:0043229;GO:0043231;GO:0044424;GO:0044464	GO:0005622;GO:0005623;GO:0005634;GO:0043226	BnaA01g03470D	GSBRNA2T00121235001	1.93329	0.001	-10.9168	DOWN	AT4G33467	5008180	0.140936	1.8502	3.71457	UP
ATNAP13	NA	GO:0000003;GO:0000166;GO:0001882;GO:0001883;GO:0003006;GO:0003824;GO:0005215;GO:0005488;GO:0005524;GO:0005622;GO:0005623;GO:0005737;GO:0006810;GO:0007275;GO:0009507;GO:0009526;GO:0009536;GO:0009790;GO:0009791;GO:0009793;GO:0009941;GO:0010154;GO:0016462;GO:0016787;GO:0016817;GO:0016818;GO:0016887;GO:0017076;GO:0017111;GO:0022414;GO:0030554;GO:0031967;GO:0031975;GO:0032501;GO:0032502;GO:0032549;GO:…	GO:0006810;GO:0016887	BnaA01g03480D	GSBRNA2T00121234001	2.28356	0.982906	-1.21616	DOWN	AT4G33460	829483	4.33904	4.25472	-0.0283127	INTERMEDIATE
MYB69	NA	GO:0000975;GO:0000981;GO:0000988;GO:0000989;GO:0001067;GO:0001071;GO:0001076;GO:0001134;GO:0001135;GO:0003676;GO:0003677;GO:0003700;GO:0005488;GO:0005622;GO:0005623;GO:0005634;GO:0006139;GO:0006351;GO:0006355;GO:0006357;GO:0006366;GO:0006725;GO:0006807;GO:0008152;GO:0009058;GO:0009059;GO:0009832;GO:0009834;GO:0009889;GO:0009891;GO:0009893;GO:0009987;GO:0010467;GO:0010468;GO:0010556;GO:0010557;GO:…	GO:0003677;GO:0005622;GO:0005623;GO:0005634;GO:0030154;GO:0043226	BnaA01g03490D	GSBRNA2T00121233001	2.1781	1.08815	-1.00119	DOWN	AT4G33450	829482	3.83656	4.60644	0.263836	INTERMEDIATE
NA	NA	GO:0003824;GO:0004553;GO:0004650;GO:0005576;GO:0005975;GO:0008152;GO:0009987;GO:0016020;GO:0016021;GO:0016043;GO:0016787;GO:0016798;GO:0016829;GO:0031224;GO:0044238;GO:0044425;GO:0045229;GO:0071554;GO:0071555;GO:0071704;GO:0071840	GO:0005576;GO:0005975;GO:0016829	BnaA01g03500D	GSBRNA2T00121231001	3.75391	3.13348	-0.260628	INTERMEDIATE	AT4G33440	829481	7.08131	8.38781	0.244277	INTERMEDIATE
BAK1	ath04075;ath04626	NA	NA	BnaA01g03510D	GSBRNA2T00121230001	13.6555	17.8969	0.390234	INTERMEDIATE	AT4G33430	829480	42.5849	49.3189	0.2118	INTERMEDIATE
NA	ath01100;ath01110;ath00940	GO:0003824;GO:0004601;GO:0005488;GO:0005576;GO:0006950;GO:0006979;GO:0008152;GO:0016209;GO:0016491;GO:0016684;GO:0020037;GO:0043167;GO:0043169;GO:0044699;GO:0044710;GO:0046872;GO:0046906;GO:0050896;GO:0055114;GO:0097159;GO:1901363	GO:0005576	BnaA01g03520D	GSBRNA2T00121229001	24.9889	24.2697	-0.0421304	INTERMEDIATE	AT4G33420	829479	212.84	755.594	1.82784	UP
SPPL1	NA	GO:0000323;GO:0003824;GO:0004175;GO:0004190;GO:0005622;GO:0005623;GO:0005737;GO:0005764;GO:0005765;GO:0005768;GO:0005773;GO:0005774;GO:0005783;GO:0005789;GO:0005794;GO:0005798;GO:0005802;GO:0005886;GO:0006465;GO:0006508;GO:0006518;GO:0006807;GO:0008152;GO:0008233;GO:0009987;GO:0010008;GO:0010467;GO:0012505;GO:0016020;GO:0016021;GO:0016023;GO:0016485;GO:0016787;GO:0019538;GO:0030176;GO:0030660;GO:…	GO:0005622;GO:0005623;GO:0005737;GO:0005768;GO:0005773;GO:0005794;GO:0005886;GO:0043226	BnaA01g03530D	GSBRNA2T00121228001	2.14071	3.20468	0.582091	INTERMEDIATE	AT4G33410	829478	16.4273	18.3533	0.159945	INTERMEDIATE
NA	NA	GO:0005622;GO:0005623;GO:0005634;GO:0005737;GO:0005829;GO:0005886;GO:0016020;GO:0043226;GO:0043227;GO:0043229;GO:0043231;GO:0044424;GO:0044444;GO:0044464;GO:0071944	GO:0005622;GO:0005623;GO:0005634;GO:0005737;GO:0005829;GO:0005886;GO:0043226	BnaA01g03540D	GSBRNA2T00121227001	2.25038	1.37631	-0.709364	INTERMEDIATE	AT4G33400	829477	8.28246	6.18469	-0.421356	INTERMEDIATE
NA	NA	NA	NA	BnaA01g03550D	GSBRNA2T00121225001	0.128294	0.226022	0.81701	INTERMEDIATE	AT4G33390	829476	0.001	0.021454	4.42317	UP
NA	NA	GO:0005622;GO:0005623;GO:0005737;GO:0006810;GO:0008104;GO:0009507;GO:0009526;GO:0009528;GO:0009529;GO:0009536;GO:0009706;GO:0009941;GO:0015031;GO:0016020;GO:0019866;GO:0031090;GO:0031967;GO:0031969;GO:0031970;GO:0031972;GO:0031974;GO:0031975;GO:0033036;GO:0042170;GO:0043226;GO:0043227;GO:0043229;GO:0043231;GO:0043233;GO:0044422;GO:0044424;GO:0044434;GO:0044435;GO:0044444;GO:0044446;GO:0044464;GO:…	GO:0005622;GO:0005623;GO:0005737;GO:0009536;GO:0043226	BnaA01g03560D	GSBRNA2T00121224001	3.49055	3.20939	-0.121156	INTERMEDIATE	AT4G33350	829471	13.2824	42.493	1.6777	UP
PGSIP3	R-ATH-70326;R-ATH-5357572;R-ATH-1430728;R-ATH-70221;R-ATH-71387	GO:0000139;GO:0000271;GO:0003824;GO:0005488;GO:0005622;GO:0005623;GO:0005737;GO:0005794;GO:0005975;GO:0005976;GO:0008152;GO:0008194;GO:0009058;GO:0009059;GO:0009832;GO:0009834;GO:0009987;GO:0010383;GO:0010410;GO:0010413;GO:0010417;GO:0012505;GO:0015020;GO:0016020;GO:0016021;GO:0016043;GO:0016051;GO:0016740;GO:0016757;GO:0016758;GO:0031090;GO:0031224;GO:0033692;GO:0034637;GO:0034645;GO:0042546;GO:…	GO:0005622;GO:0005623;GO:0005737;GO:0005794;GO:0009058;GO:0016757;GO:0043226	BnaA01g03570D	GSBRNA2T00121223001	3.33926	4.01888	0.267267	INTERMEDIATE	AT4G33330	829469	4.72506	2.9884	-0.660962	INTERMEDIATE
ADR1-L1	NA	GO:0000166;GO:0001882;GO:0001883;GO:0005488;GO:0005524;GO:0005576;GO:0006950;GO:0006952;GO:0009605;GO:0009607;GO:0009617;GO:0017076;GO:0030554;GO:0032549;GO:0032550;GO:0032553;GO:0032555;GO:0032559;GO:0035639;GO:0036094;GO:0042742;GO:0043207;GO:0043531;GO:0048046;GO:0050896;GO:0051704;GO:0051707;GO:0097159;GO:0097367;GO:0098542;GO:1901265;GO:1901363	NA	BnaA01g03580D	GSBRNA2T00121222001	1.06889	2.44776	1.19535	UP	AT4G33300	829466	38.3874	31.5457	-0.283191	INTERMEDIATE
CDC20.1	ath04120;R-ATH-176408;R-ATH-176409;R-ATH-179419;R-ATH-69618;R-ATH-69620;R-ATH-174143;R-ATH-176814;R-ATH-179409;R-ATH-141405;R-ATH-453276;R-ATH-174184;R-ATH-1640170;R-ATH-69278;R-ATH-141430	GO:0000278;GO:0000280;GO:0004871;GO:0005488;GO:0005515;GO:0005622;GO:0005623;GO:0005634;GO:0005834;GO:0005886;GO:0006464;GO:0006996;GO:0007049;GO:0007067;GO:0007154;GO:0007165;GO:0008152;GO:0009893;GO:0009898;GO:0009987;GO:0010604;GO:0010997;GO:0016020;GO:0016043;GO:0016567;GO:0019222;GO:0019538;GO:0019897;GO:0019898;GO:0019899;GO:0019900;GO:0022402;GO:0023052;GO:0030234;GO:0031234;GO:0031323;GO:…	GO:0004871;GO:0005622;GO:0005623;GO:0005634;GO:0007049;GO:0007067;GO:0007165;GO:0043226;GO:0051301	BnaA01g03590D	GSBRNA2T00121221001	0.001	0.001	0	INTERMEDIATE	AT4G33270	829463	7.43334	3.65933	-1.02243	DOWN
EIF3K	R-ATH-72613;R-ATH-72689;R-ATH-72737;R-ATH-156827;R-ATH-392499;R-ATH-72702;R-ATH-72695;R-ATH-72766;R-ATH-74160	GO:0001731;GO:0003676;GO:0003723;GO:0003743;GO:0005488;GO:0005622;GO:0005623;GO:0005737;GO:0005829;GO:0005852;GO:0006412;GO:0006413;GO:0006417;GO:0006446;GO:0006518;GO:0006807;GO:0008135;GO:0008152;GO:0009058;GO:0009059;GO:0009889;GO:0009987;GO:0010467;GO:0010468;GO:0010556;GO:0010608;GO:0016043;GO:0016282;GO:0019222;GO:0019538;GO:0022607;GO:0022613;GO:0022618;GO:0030529;GO:0031323;GO:0031326;GO:…	GO:0005622;GO:0005623;GO:0005737;GO:0005829	BnaA01g03600D	GSBRNA2T00121220001	22.3777	19.0382	-0.233164	INTERMEDIATE	AT4G33250	829461	146.486	169.453	0.210127	INTERMEDIATE
FAB1A	ath00562;ath04145;ath04070;R-ATH-1483255;R-ATH-1660517;R-ATH-1483257;R-ATH-1660516;R-ATH-1660514;PWY-6352;R-ATH-556833;R-ATH-1430728	GO:0000166;GO:0000285;GO:0001882;GO:0001883;GO:0003824;GO:0005488;GO:0005524;GO:0005622;GO:0005623;GO:0005737;GO:0005768;GO:0005773;GO:0005774;GO:0006996;GO:0007033;GO:0007275;GO:0008270;GO:0009555;GO:0009987;GO:0010008;GO:0010256;GO:0012505;GO:0016020;GO:0016043;GO:0016301;GO:0016307;GO:0016308;GO:0016740;GO:0016772;GO:0016773;GO:0017076;GO:0030554;GO:0031090;GO:0032501;GO:0032502;GO:0032549;GO:…	GO:0005622;GO:0005623;GO:0005737;GO:0005768;GO:0005773;GO:0043226	BnaA01g03610D	GSBRNA2T00121219001	0.001	0.001	0	INTERMEDIATE	AT4G33240	829460	7.83496	8.35753	0.0931514	INTERMEDIATE
PME44	ath01100;ath00040;ath00500	GO:0000272;GO:0003824;GO:0004857;GO:0005576;GO:0005618;GO:0005623;GO:0005975;GO:0005976;GO:0006950;GO:0006952;GO:0008152;GO:0009056;GO:0009057;GO:0009505;GO:0009605;GO:0009607;GO:0009617;GO:0009987;GO:0010393;GO:0016043;GO:0016052;GO:0016787;GO:0016788;GO:0030234;GO:0030312;GO:0030599;GO:0042545;GO:0042742;GO:0043170;GO:0043207;GO:0044238;GO:0044464;GO:0045229;GO:0045330;GO:0045488;GO:0045490;GO:…	GO:0005576;GO:0005618;GO:0005623;GO:0030312	BnaA01g03620D	GSBRNA2T00121218001	0.001	0.227278	7.82831	UP	AT4G33220	829458	3.53165	4.52938	0.358971	INTERMEDIATE
SLOMO	NA	NA	NA	BnaA01g03630D	GSBRNA2T00121217001	6.86756	7.6923	0.163617	INTERMEDIATE	AT4G33210	829457	16.965	9.90198	-0.776771	INTERMEDIATE
XI-I	P00044	GO:0000166;GO:0001882;GO:0001883;GO:0003774;GO:0003779;GO:0003824;GO:0005488;GO:0005515;GO:0005516;GO:0005524;GO:0005622;GO:0005623;GO:0005634;GO:0005737;GO:0005856;GO:0006928;GO:0008092;GO:0009987;GO:0015629;GO:0016459;GO:0016462;GO:0016787;GO:0016817;GO:0016818;GO:0017076;GO:0017111;GO:0030029;GO:0030048;GO:0030554;GO:0032549;GO:0032550;GO:0032553;GO:0032555;GO:0032559;GO:0032991;GO:0035639;GO:…	GO:0005622;GO:0005623;GO:0005634;GO:0005737;GO:0043226	BnaA01g03640D	GSBRNA2T00121216001	1.58473	2.8705	0.857066	INTERMEDIATE	AT4G33200	829456	2.68032	3.51679	0.391851	INTERMEDIATE
NA	NA	GO:0003824	NA	BnaA01g03650D	GSBRNA2T00121215001	13.2762	12.6304	-0.0719469	INTERMEDIATE	AT4G33180	829455	10.2457	12.3492	0.26939	INTERMEDIATE
NA	NA	GO:0005488;GO:0005622;GO:0005623;GO:0005737;GO:0005739;GO:0008270;GO:0043167;GO:0043169;GO:0043226;GO:0043227;GO:0043229;GO:0043231;GO:0044424;GO:0044444;GO:0044464;GO:0046872;GO:0046914	GO:0005622;GO:0005623;GO:0005737;GO:0005739;GO:0043226	BnaA01g03660D	GSBRNA2T00121214001	0.119139	0.237418	0.994784	INTERMEDIATE	AT4G33170	829454	0.609415	0.489489	-0.316149	INTERMEDIATE
NA	NA	GO:0003824;GO:0004842;GO:0005622;GO:0005623;GO:0005634;GO:0006508;GO:0006511;GO:0008152;GO:0009056;GO:0009057;GO:0009987;GO:0016740;GO:0019538;GO:0019787;GO:0019941;GO:0030163;GO:0043170;GO:0043226;GO:0043227;GO:0043229;GO:0043231;GO:0043632;GO:0044237;GO:0044238;GO:0044248;GO:0044257;GO:0044260;GO:0044265;GO:0044267;GO:0044424;GO:0044464;GO:0051603;GO:0071704;GO:1901575	GO:0005622;GO:0005623;GO:0005634;GO:0043226	BnaA01g03670D	GSBRNA2T00121213001	1.67854	1.1309	-0.569735	INTERMEDIATE	AT4G33160	829453	6.79798	4.6194	-0.5574	INTERMEDIATE
NA	ath01100;ath01110;ath00310;PWYQT-1;LYSINE-DEG2-PWY	NA	NA	BnaA01g03680D	GSBRNA2T00121212001	0.233379	0.001	-7.86653	DOWN	AT4G33150	829452	34.1799	37.7828	0.144581	INTERMEDIATE
NA	NA	NA	NA	BnaA01g03690D	GSBRNA2T00121210001	0.935146	0.934367	-0.0012023	INTERMEDIATE	AT4G33145	6240963	1.73206	0.128674	-3.75069	DOWN
NA	NA	NA	NA	BnaA01g03700D	GSBRNA2T00121209001	0.001	0.001	0	INTERMEDIATE	AT4G33145	6240963	1.73206	0.128674	-3.75069	DOWN
NA	NA	NA	NA	BnaA01g03710D	GSBRNA2T00121208001	0.001	0.001	0	INTERMEDIATE	AT4G33145	6240963	1.73206	0.128674	-3.75069	DOWN
NA	NA	NA	NA	BnaA01g03720D	GSBRNA2T00121207001	0.001	0.001	0	INTERMEDIATE	AT4G33145	6240963	1.73206	0.128674	-3.75069	DOWN
NA	NA	GO:0003824;GO:0006139;GO:0006725;GO:0006753;GO:0006793;GO:0006796;GO:0006807;GO:0008152;GO:0008252;GO:0008253;GO:0009056;GO:0009117;GO:0009166;GO:0009262;GO:0009264;GO:0009987;GO:0016787;GO:0016788;GO:0016791;GO:0019439;GO:0019637;GO:0034641;GO:0034655;GO:0042578;GO:0044237;GO:0044238;GO:0044248;GO:0044270;GO:0044281;GO:0044699;GO:0044710;GO:0044712;GO:0044763;GO:0046434;GO:0046483;GO:0046700;GO:…	NA	BnaA01g03730D	GSBRNA2T00121206001	7.23282	5.75811	-0.328963	INTERMEDIATE	AT4G33140	829451	7.20444	8.34699	0.212369	INTERMEDIATE
NA	NA	NA	NA	BnaA01g03740D	GSBRNA2T00121205001	2.5409	3.28671	0.371304	INTERMEDIATE	AT4G33130	829450	3.27205	3.18316	-0.0397364	INTERMEDIATE
NA	R-ATH-109582;R-ATH-983231;R-ATH-983189	GO:0000166;GO:0001882;GO:0001883;GO:0003774;GO:0003777;GO:0003824;GO:0005488;GO:0005515;GO:0005524;GO:0005622;GO:0005623;GO:0005634;GO:0005856;GO:0005874;GO:0005911;GO:0008017;GO:0008092;GO:0009506;GO:0009987;GO:0015630;GO:0015631;GO:0016043;GO:0016462;GO:0016787;GO:0016817;GO:0016818;GO:0017076;GO:0017111;GO:0030054;GO:0030554;GO:0032549;GO:0032550;GO:0032553;GO:0032555;GO:0032559;GO:0035639;GO:…	GO:0005622;GO:0005623;GO:0005634;GO:0043226	BnaA01g03750D	GSBRNA2T00121204001	0.001	0.001	0	INTERMEDIATE	AT5G60930	836214	0.001	0.001	0	INTERMEDIATE
NA	NA	GO:0005488;GO:0005515;GO:0005622;GO:0005623;GO:0005634;GO:0005737;GO:0005783;GO:0005794;GO:0005829;GO:0005886;GO:0012505;GO:0016020;GO:0016023;GO:0031410;GO:0031982;GO:0031988;GO:0043226;GO:0043227;GO:0043229;GO:0043231;GO:0044424;GO:0044444;GO:0044464;GO:0071944;GO:0097708	GO:0005622;GO:0005623;GO:0005634;GO:0005737;GO:0005783;GO:0005794;GO:0005829;GO:0005886;GO:0016023;GO:0043226	BnaA01g03760D	GSBRNA2T00121203001	0.001	0.161275	7.33338	UP	AT4G12780	826890	14.0329	8.71312	-0.687554	INTERMEDIATE
NA	PWY-5876	GO:0003824;GO:0005622;GO:0005623;GO:0005737;GO:0005773;GO:0005774;GO:0005886;GO:0008168;GO:0008757;GO:0016020;GO:0016740;GO:0016741;GO:0030794;GO:0031090;GO:0043226;GO:0043227;GO:0043229;GO:0043231;GO:0044422;GO:0044424;GO:0044437;GO:0044444;GO:0044446;GO:0044464;GO:0071944;GO:0098588;GO:0098805	GO:0005622;GO:0005623;GO:0005737;GO:0005886	BnaA01g03770D	GSBRNA2T00121202001	1.42872	2.98551	1.06325	UP	AT4G33110	829448	6.84319	15.16	1.14753	UP
NA	NA	GO:0005622;GO:0005623;GO:0005634;GO:0043226;GO:0043227;GO:0043229;GO:0043231;GO:0044424;GO:0044464	GO:0005622;GO:0005623;GO:0005634;GO:0043226	BnaA01g03780D	GSBRNA2T00121201001	0.157854	0.08425	-0.905842	INTERMEDIATE	AT4G33100	829447	25.119	24.7609	-0.0207161	INTERMEDIATE
APM1	R-ATH-168256;R-ATH-1280218;R-ATH-983168;R-ATH-983169	GO:0003824;GO:0004177;GO:0005488;GO:0005622;GO:0005623;GO:0005634;GO:0005737;GO:0005783;GO:0005829;GO:0005886;GO:0006508;GO:0006518;GO:0006807;GO:0006810;GO:0008144;GO:0008152;GO:0008233;GO:0008235;GO:0008237;GO:0008238;GO:0008270;GO:0009056;GO:0009914;GO:0009926;GO:0009987;GO:0010013;GO:0010817;GO:0012505;GO:0016020;GO:0016787;GO:0019538;GO:0031090;GO:0033218;GO:0034641;GO:0036094;GO:0042277;GO:…	GO:0005622;GO:0005623;GO:0005634;GO:0005737;GO:0005783;GO:0005829;GO:0005886;GO:0043226	BnaA01g03790D	GSBRNA2T00121200001	54.1586	55.1564	0.0263375	INTERMEDIATE	AT4G33090	829446	63.4364	42.4559	-0.579347	INTERMEDIATE
NA	NA	NA	NA	BnaA01g03800D	GSBRNA2T00121199001	0.001	0.001	0	INTERMEDIATE	AT4G33080	829445	41.0732	21.0806	-0.962282	INTERMEDIATE
NA	R-ATH-72163;R-ATH-72172;R-ATH-72203;R-ATH-74160	GO:0000413;GO:0003755;GO:0003824;GO:0005488;GO:0005622;GO:0005623;GO:0005634;GO:0005737;GO:0005911;GO:0006457;GO:0006464;GO:0008152;GO:0009506;GO:0009987;GO:0016853;GO:0016859;GO:0018193;GO:0018208;GO:0019538;GO:0030054;GO:0033218;GO:0036211;GO:0042277;GO:0043170;GO:0043226;GO:0043227;GO:0043229;GO:0043231;GO:0043412;GO:0044237;GO:0044238;GO:0044260;GO:0044267;GO:0044424;GO:0044464;GO:0055044;GO:…	GO:0005622;GO:0005623;GO:0005634;GO:0005737;GO:0006457;GO:0043226	BnaA01g03810D	GSBRNA2T00121198001	0.824392	0.433741	-0.926497	INTERMEDIATE	AT4G33060	829443	13.1073	11.3388	-0.209107	INTERMEDIATE
EDA39	NA	NA	NA	BnaA01g03820D	GSBRNA2T00121196001	1.37332	1.40018	0.0279434	INTERMEDIATE	AT4G33050	829442	16.3929	16.1075	-0.0253343	INTERMEDIATE
NA	NA	GO:0003824;GO:0005622;GO:0005623;GO:0005737;GO:0008152;GO:0009055;GO:0009987;GO:0015035;GO:0015036;GO:0016491;GO:0016667;GO:0019725;GO:0042592;GO:0044424;GO:0044464;GO:0044699;GO:0044710;GO:0044763;GO:0045454;GO:0050789;GO:0050794;GO:0055114;GO:0065007;GO:0065008	GO:0005622;GO:0005623;GO:0005737	BnaA01g03830D	GSBRNA2T00121195001	45.6077	67.9611	0.575431	INTERMEDIATE	AT4G33040	829441	3.58582	25.4283	2.82606	UP
SQD1	ath00561;ath00520	GO:0003824;GO:0005488;GO:0005622;GO:0005623;GO:0005737;GO:0006629;GO:0006643;GO:0006664;GO:0006790;GO:0006950;GO:0007154;GO:0008146;GO:0008152;GO:0008270;GO:0008610;GO:0009058;GO:0009247;GO:0009267;GO:0009507;GO:0009536;GO:0009605;GO:0009987;GO:0009991;GO:0016036;GO:0016740;GO:0016782;GO:0016787;GO:0031667;GO:0031668;GO:0031669;GO:0033554;GO:0042594;GO:0043167;GO:0043169;GO:0043226;GO:0043227;GO:…	NA	BnaA01g03840D	GSBRNA2T00121194001	4.48582	0.001	-12.1312	DOWN	AT4G33030	829440	13.2636	12.011	-0.143113	INTERMEDIATE
ZIP9	NA	GO:0000041;GO:0005215;GO:0005385;GO:0005622;GO:0005623;GO:0005737;GO:0005886;GO:0006810;GO:0006811;GO:0006812;GO:0006829;GO:0008324;GO:0009507;GO:0009536;GO:0010035;GO:0010038;GO:0010043;GO:0015075;GO:0016020;GO:0016021;GO:0022857;GO:0022890;GO:0022891;GO:0022892;GO:0030001;GO:0031224;GO:0034220;GO:0042221;GO:0043226;GO:0043227;GO:0043229;GO:0043231;GO:0044424;GO:0044425;GO:0044444;GO:0044464;GO:…	GO:0005623;GO:0005886	BnaA01g03850D	GSBRNA2T00121193001	1.12083	1.90257	0.763383	INTERMEDIATE	AT4G33020	829439	1.53271	0.141828	-3.43387	DOWN
GLDP1	ath01100;ath01110;ath00630;ath01200;ath00260;R-ATH-389661;R-ATH-1430728;GLYCLEAV-PWY;R-ATH-6783984;R-ATH-71291	GO:0003824;GO:0004375;GO:0005488;GO:0005515;GO:0005576;GO:0005622;GO:0005623;GO:0005737;GO:0005739;GO:0005960;GO:0006082;GO:0006520;GO:0006544;GO:0006546;GO:0006807;GO:0008152;GO:0009056;GO:0009063;GO:0009069;GO:0009071;GO:0009507;GO:0009526;GO:0009532;GO:0009534;GO:0009536;GO:0009570;GO:0009579;GO:0009941;GO:0009987;GO:0010035;GO:0010038;GO:0016054;GO:0016491;GO:0016594;GO:0016597;GO:0016638;GO:…	GO:0005622;GO:0005623;GO:0005737;GO:0005739;GO:0043226	BnaA01g03860D	GSBRNA2T00121192001	68.5168	79.8474	0.220788	INTERMEDIATE	AT4G33010	829438	25.5227	16.6888	-0.612902	INTERMEDIATE
NA	NA	NA	NA	BnaA01g03870D	GSBRNA2T00121191001	0.001	0.144632	7.17624	UP	NA	NA	NA	NA	NA	NA
CBL10	P00057	GO:0000325;GO:0005488;GO:0005509;GO:0005515;GO:0005622;GO:0005623;GO:0005737;GO:0005768;GO:0005773;GO:0005774;GO:0005886;GO:0006810;GO:0006811;GO:0006812;GO:0006813;GO:0006950;GO:0006970;GO:0006972;GO:0009507;GO:0009536;GO:0009628;GO:0009651;GO:0009705;GO:0010959;GO:0012505;GO:0015672;GO:0016020;GO:0030001;GO:0031090;GO:0032844;GO:0032879;GO:0042538;GO:0042592;GO:0043167;GO:0043169;GO:0043226;GO:…	GO:0005622;GO:0005623;GO:0005737;GO:0005768;GO:0005773;GO:0005886;GO:0043226	BnaA01g03880D	GSBRNA2T00121190001	3.01995	4.18762	0.471608	INTERMEDIATE	AT4G33000	829437	0.632877	0.41565	-0.606556	INTERMEDIATE
ATH1	NA	GO:0000003;GO:0001071;GO:0003002;GO:0003006;GO:0003676;GO:0003677;GO:0003700;GO:0005488;GO:0005515;GO:0005622;GO:0005623;GO:0005634;GO:0006082;GO:0006139;GO:0006351;GO:0006355;GO:0006629;GO:0006720;GO:0006721;GO:0006725;GO:0006807;GO:0007275;GO:0007389;GO:0008152;GO:0008283;GO:0008285;GO:0008299;GO:0008610;GO:0009058;GO:0009059;GO:0009314;GO:0009416;GO:0009628;GO:0009639;GO:0009640;GO:0009653;GO:…	GO:0003677;GO:0005622;GO:0005623;GO:0005634;GO:0043226	BnaA01g03890D	GSBRNA2T00121189001	0.001	0.001	0	INTERMEDIATE	AT4G32980	829435	0.070897	0.001	-6.14765	DOWN
NA	NA	NA	NA	BnaA01g03900D	GSBRNA2T00121187001	0.001	0.001	0	INTERMEDIATE	NA	NA	NA	NA	NA	NA
NA	NA	NA	NA	BnaA01g03910D	GSBRNA2T00121186001	0.351784	0.001	-8.45855	DOWN	NA	NA	NA	NA	NA	NA
NA	NA	NA	NA	BnaA01g03920D	GSBRNA2T00121184001	0.001	0.001	0	INTERMEDIATE	NA	NA	NA	NA	NA	NA
NA	NA	NA	NA	BnaA01g03930D	GSBRNA2T00121183001	0.001	0.001	0	INTERMEDIATE	NA	NA	NA	NA	NA	NA
NA	NA	NA	NA	BnaA01g03940D	GSBRNA2T00121182001	0.201991	0.001	-7.65815	DOWN	NA	NA	NA	NA	NA	NA
ATH1	NA	GO:0000003;GO:0001071;GO:0003002;GO:0003006;GO:0003676;GO:0003677;GO:0003700;GO:0005488;GO:0005515;GO:0005622;GO:0005623;GO:0005634;GO:0006082;GO:0006139;GO:0006351;GO:0006355;GO:0006629;GO:0006720;GO:0006721;GO:0006725;GO:0006807;GO:0007275;GO:0007389;GO:0008152;GO:0008283;GO:0008285;GO:0008299;GO:0008610;GO:0009058;GO:0009059;GO:0009314;GO:0009416;GO:0009628;GO:0009639;GO:0009640;GO:0009653;GO:…	GO:0003677;GO:0005622;GO:0005623;GO:0005634;GO:0043226	BnaA01g03950D	GSBRNA2T00121181001	0.001	0.001	0	INTERMEDIATE	AT4G32980	829435	0.070897	0.001	-6.14765	DOWN
NA	NA	NA	NA	BnaA01g03960D	GSBRNA2T00121180001	0.001	0.001	0	INTERMEDIATE	NA	NA	NA	NA	NA	NA
NA	NA	NA	NA	BnaA01g03970D	GSBRNA2T00121178001	0.001	0.001	0	INTERMEDIATE	NA	NA	NA	NA	NA	NA
NA	NA	NA	NA	BnaA01g03980D	GSBRNA2T00121177001	0.001	0.001	0	INTERMEDIATE	NA	NA	NA	NA	NA	NA
CFIM-25	ath03015;R-ATH-72163;R-ATH-72172;R-ATH-72203;R-ATH-74160	GO:0003676;GO:0003723;GO:0003729;GO:0003824;GO:0005488;GO:0005515;GO:0005622;GO:0005623;GO:0005634;GO:0005654;GO:0005849;GO:0006139;GO:0006378;GO:0006396;GO:0006397;GO:0006725;GO:0006807;GO:0008152;GO:0009987;GO:0010467;GO:0016070;GO:0016071;GO:0016787;GO:0031123;GO:0031124;GO:0031974;GO:0031981;GO:0032991;GO:0034641;GO:0043167;GO:0043169;GO:0043170;GO:0043226;GO:0043227;GO:0043229;GO:0043231;GO:…	GO:0003723;GO:0003729;GO:0005622;GO:0005623;GO:0005634;GO:0043226	BnaA01g03990D	GSBRNA2T00121175001	0.001	0.001	0	INTERMEDIATE	AT4G29820	829104	16.9833	19.8239	0.223128	INTERMEDIATE
GAMMA-VPE	NA	GO:0000323;GO:0001101;GO:0003824;GO:0004175;GO:0004197;GO:0005576;GO:0005622;GO:0005623;GO:0005737;GO:0005773;GO:0006508;GO:0006624;GO:0006950;GO:0007275;GO:0007568;GO:0008152;GO:0008233;GO:0008234;GO:0009056;GO:0009057;GO:0009611;GO:0009719;GO:0009723;GO:0009725;GO:0009751;GO:0009753;GO:0009987;GO:0010033;GO:0010150;GO:0010260;GO:0010467;GO:0014070;GO:0016485;GO:0016787;GO:0019538;GO:0030163;GO:…	GO:0005576;GO:0005622;GO:0005623;GO:0005737;GO:0005773;GO:0043226	BnaA01g04000D	GSBRNA2T00121174001	127.156	170.123	0.419982	INTERMEDIATE	AT4G32940	829431	132.734	125.297	-0.0831906	INTERMEDIATE
NA	NA	NA	NA	BnaA01g04010D	GSBRNA2T00121171001	7.44635	8.72043	0.227865	INTERMEDIATE	AT4G32930	829430	63.9036	97.602	0.611013	INTERMEDIATE
NA	NA	GO:0005622;GO:0005623;GO:0005737;GO:0005773;GO:0009507;GO:0009536;GO:0016020;GO:0016021;GO:0031224;GO:0043226;GO:0043227;GO:0043229;GO:0043231;GO:0044424;GO:0044425;GO:0044444;GO:0044464	GO:0005622;GO:0005623;GO:0005737;GO:0005773;GO:0043226	BnaA01g04020D	GSBRNA2T00121170001	3.77762	2.56124	-0.560638	INTERMEDIATE	AT4G32920	829429	3.48954	0.059868	-5.86511	DOWN
NA	ath03013	GO:0005198;GO:0005488;GO:0005515;GO:0005622;GO:0005623;GO:0005634;GO:0005635;GO:0005643;GO:0006139;GO:0006351;GO:0006355;GO:0006403;GO:0006405;GO:0006406;GO:0006605;GO:0006606;GO:0006725;GO:0006807;GO:0006810;GO:0006886;GO:0006913;GO:0008104;GO:0008152;GO:0009058;GO:0009059;GO:0009889;GO:0009891;GO:0009893;GO:0009987;GO:0010467;GO:0010468;GO:0010556;GO:0010557;GO:0010604;GO:0010628;GO:0012505;GO:…	GO:0005622;GO:0005623;GO:0005634;GO:0005635;GO:0043226	BnaA01g04030D	GSBRNA2T00121169001	7.91836	7.29551	-0.118192	INTERMEDIATE	AT4G32910	829427	22.4241	15.353	-0.546533	INTERMEDIATE
NA	NA	NA	NA	BnaA01g04040D	GSBRNA2T00121168001	2.29186	3.0187	0.39741	INTERMEDIATE	AT4G32900	829426	10.0305	10.3321	0.0427399	INTERMEDIATE
GATA9	NA	GO:0000975;GO:0000976;GO:0000977;GO:0000981;GO:0001012;GO:0001067;GO:0001071;GO:0001085;GO:0001228;GO:0003676;GO:0003677;GO:0003682;GO:0003690;GO:0003700;GO:0005488;GO:0005515;GO:0005622;GO:0005623;GO:0005634;GO:0005667;GO:0007623;GO:0008134;GO:0008270;GO:0009314;GO:0009416;GO:0009628;GO:0009987;GO:0030154;GO:0032502;GO:0032991;GO:0043167;GO:0043169;GO:0043226;GO:0043227;GO:0043229;GO:0043231;GO:…	GO:0005622;GO:0005623;GO:0005634;GO:0030154;GO:0043226	BnaA01g04050D	GSBRNA2T00121167001	1.51168	2.28295	0.594747	INTERMEDIATE	AT4G32890	829425	5.22568	4.00763	-0.38287	INTERMEDIATE
NA	NA	NA	NA	BnaA01g04060D	GSBRNA2T00121166001	0.001	0.001	0	INTERMEDIATE	NA	NA	NA	NA	NA	NA
NA	NA	GO:0005622;GO:0005623;GO:0005634;GO:0043226;GO:0043227;GO:0043229;GO:0043231;GO:0044424;GO:0044464	GO:0005622;GO:0005623;GO:0005634;GO:0043226	BnaA01g04070D	GSBRNA2T00121164001	0.359233	0.001	-8.48878	DOWN	AT4G32870	829423	84.1178	45.0817	-0.899868	INTERMEDIATE
NA	NA	GO:0005622;GO:0005623;GO:0005634;GO:0043226;GO:0043227;GO:0043229;GO:0043231;GO:0044424;GO:0044464	GO:0005622;GO:0005623;GO:0005634;GO:0043226	BnaA01g04080D	GSBRNA2T00121163001	5.02424	7.01426	0.481385	INTERMEDIATE	AT4G32860	829422	33.5504	48.2879	0.525333	INTERMEDIATE
NA	NA	NA	NA	BnaA01g04090D	GSBRNA2T00121162001	0.001	0.001	0	INTERMEDIATE	NA	NA	NA	NA	NA	NA
nPAP	ath03015	NA	NA	BnaA01g04100D	GSBRNA2T00121161001	0.001	0.001	0	INTERMEDIATE	AT4G32850	829421	38.6493	17.5038	-1.14277	DOWN
PFK6	ath01100;PWY-5464;ath01110;ath03018;GLYCOLYSIS;PWY-1042;PWY-5484;ath01230;ath01200;ath00030;ath00010;ath00051;ath00052;R-ATH-70326;R-ATH-1430728;R-ATH-70171;R-ATH-71387	GO:0000166;GO:0001882;GO:0001883;GO:0003824;GO:0003872;GO:0005488;GO:0005524;GO:0005622;GO:0005623;GO:0005737;GO:0005829;GO:0005945;GO:0005975;GO:0006002;GO:0006082;GO:0006090;GO:0006091;GO:0006096;GO:0006139;GO:0006163;GO:0006165;GO:0006725;GO:0006732;GO:0006733;GO:0006753;GO:0006757;GO:0006793;GO:0006796;GO:0006807;GO:0008152;GO:0008443;GO:0009056;GO:0009116;GO:0009117;GO:0009119;GO:0009123;GO:…	GO:0005622;GO:0005623;GO:0005737;GO:0005829	BnaA01g04110D	GSBRNA2T00121159001	7.38987	8.18136	0.146792	INTERMEDIATE	AT4G32840	829420	2.53301	5.84815	1.20713	UP
AUR1	NA	GO:0000166;GO:0000228;GO:0000278;GO:0000280;GO:0000775;GO:0000779;GO:0000780;GO:0000793;GO:0000794;GO:0000910;GO:0001882;GO:0001883;GO:0003824;GO:0004672;GO:0004674;GO:0005488;GO:0005524;GO:0005622;GO:0005623;GO:0005634;GO:0005635;GO:0005694;GO:0005730;GO:0005737;GO:0005819;GO:0005856;GO:0005874;GO:0005875;GO:0005876;GO:0006325;GO:0006464;GO:0006468;GO:0006793;GO:0006796;GO:0006996;GO:0007049;GO:…	GO:0005622;GO:0005623;GO:0005634;GO:0005730;GO:0007049;GO:0007067;GO:0016301;GO:0043226;GO:0051301	BnaA01g04120D	GSBRNA2T00121158001	4.75365	12.5584	1.40154	UP	AT4G32830	829419	7.06776	4.9147	-0.524149	INTERMEDIATE
NA	NA	NA	NA	BnaA01g04130D	GSBRNA2T00121157001	2.83849	2.49629	-0.185338	INTERMEDIATE	AT4G32820	829418	0.001	0.001	0	INTERMEDIATE
CCD8	R-ATH-196854;ath00906;PWY-7101;R-ATH-2187338;R-ATH-2453902;R-ATH-975634;R-ATH-1430728;PWY-6806;R-ATH-6806667;R-ATH-162582	GO:0001763;GO:0003824;GO:0005488;GO:0005622;GO:0005623;GO:0005737;GO:0006629;GO:0006714;GO:0006720;GO:0006721;GO:0006810;GO:0007275;GO:0008152;GO:0008299;GO:0008300;GO:0008610;GO:0009056;GO:0009058;GO:0009507;GO:0009532;GO:0009536;GO:0009570;GO:0009653;GO:0009719;GO:0009725;GO:0009733;GO:0009887;GO:0009914;GO:0009926;GO:0009965;GO:0009987;GO:0010016;GO:0010033;GO:0010223;GO:0010346;GO:0010817;GO:…	NA	BnaA01g04140D	GSBRNA2T00121156001	1.18805	1.12233	-0.0820886	INTERMEDIATE	AT4G32810	829417	2.932	7.202	1.29651	UP
NA	NA	GO:0000160;GO:0000975;GO:0001067;GO:0001071;GO:0003676;GO:0003677;GO:0003700;GO:0005488;GO:0005622;GO:0005623;GO:0005634;GO:0006139;GO:0006351;GO:0006355;GO:0006725;GO:0006807;GO:0007154;GO:0007165;GO:0008152;GO:0009058;GO:0009059;GO:0009719;GO:0009723;GO:0009725;GO:0009755;GO:0009873;GO:0009889;GO:0009987;GO:0010033;GO:0010467;GO:0010468;GO:0010556;GO:0016070;GO:0018130;GO:0019219;GO:0019222;GO:…	GO:0003677;GO:0005622;GO:0005623;GO:0005634;GO:0043226	BnaA01g04150D	GSBRNA2T00121155001	1.46455	1.30578	-0.16554	INTERMEDIATE	AT4G32800	829416	1.19193	1.30796	0.13402	INTERMEDIATE
NA	NA	GO:0005488;GO:0005543;GO:0007154;GO:0007165;GO:0008289;GO:0009987;GO:0023052;GO:0035091;GO:0044699;GO:0044700;GO:0044763;GO:0050789;GO:0050794;GO:0050896;GO:0051716;GO:0065007	GO:0007165	BnaA01g04160D	GSBRNA2T00121154001	8.00952	11.5488	0.527952	INTERMEDIATE	AT4G32780	829414	0.492746	0.088257	-2.48106	DOWN
NA	NA	GO:0005622;GO:0005623;GO:0005737;GO:0005739;GO:0043226;GO:0043227;GO:0043229;GO:0043231;GO:0044424;GO:0044444;GO:0044464	GO:0005622;GO:0005623;GO:0005737;GO:0005739;GO:0043226	BnaA01g04170D	GSBRNA2T00121153001	0.001	0.372621	8.54157	UP	AT4G32605	5008179	16.2393	22.0581	0.441822	INTERMEDIATE
NA	NA	NA	NA	BnaA01g04180D	GSBRNA2T00121152001	0.001	0.001	0	INTERMEDIATE	NA	NA	NA	NA	NA	NA
NA	NA	GO:0005622;GO:0005623;GO:0005737;GO:0044424;GO:0044464	GO:0005622;GO:0005623;GO:0005737	BnaA01g04190D	GSBRNA2T00121151001	0.001	0.001	0	INTERMEDIATE	AT3G17710	821038	7.23593	10.4761	0.533855	INTERMEDIATE
NA	R-ATH-421837;R-ATH-199992;R-ATH-392499;R-ATH-597592;R-ATH-5688426;R-ATH-5689901;R-ATH-199991;R-ATH-432720;R-ATH-5653656	NA	NA	BnaA01g04200D	GSBRNA2T00121150001	13.6496	15.8271	0.213531	INTERMEDIATE	AT4G32760	829412	45.4794	30.3566	-0.583202	INTERMEDIATE
NA	NA	GO:0005622;GO:0005623;GO:0005737;GO:0016020;GO:0016021;GO:0031224;GO:0044424;GO:0044425;GO:0044464	GO:0005622;GO:0005623;GO:0005737	BnaA01g04210D	GSBRNA2T00121149001	0.001	0.342328	8.41924	UP	AT4G32750	829411	8.41585	6.66355	-0.336818	INTERMEDIATE
PC-MYB1	NA	NA	NA	BnaA01g04220D	GSBRNA2T00121148001	1.51011	1.5239	0.0131222	INTERMEDIATE	AT4G32730	829409	2.37886	0.646746	-1.879	DOWN
La1	NA	GO:0000166;GO:0003676;GO:0003723;GO:0005488;GO:0005618;GO:0005622;GO:0005623;GO:0005634;GO:0005654;GO:0005730;GO:0005737;GO:0005829;GO:0006139;GO:0006396;GO:0006725;GO:0006807;GO:0008152;GO:0009987;GO:0010467;GO:0016070;GO:0030312;GO:0030529;GO:0031974;GO:0031981;GO:0032991;GO:0034470;GO:0034641;GO:0034660;GO:0036094;GO:0043170;GO:0043226;GO:0043227;GO:0043228;GO:0043229;GO:0043231;GO:0043232;GO:…	GO:0003723;GO:0005618;GO:0005622;GO:0005623;GO:0005634;GO:0005654;GO:0005730;GO:0005737;GO:0005829;GO:0030312;GO:0043226	BnaA01g04230D	GSBRNA2T00121147001	0.706076	0.715066	0.0182529	INTERMEDIATE	AT4G32720	829408	44.6392	50.8075	0.18673	INTERMEDIATE
SCRL24	NA	GO:0001906;GO:0005576;GO:0006950;GO:0006952;GO:0007154;GO:0007165;GO:0009605;GO:0009607;GO:0009620;GO:0009987;GO:0023052;GO:0031640;GO:0035821;GO:0043207;GO:0044364;GO:0044699;GO:0044700;GO:0044763;GO:0050789;GO:0050794;GO:0050832;GO:0050896;GO:0051704;GO:0051707;GO:0051716;GO:0065007;GO:0065008;GO:0098542	GO:0005576;GO:0007165	BnaA01g04240D	GSBRNA2T00121146001	0.001	0.001	0	INTERMEDIATE	AT4G32717	3770577	0.001	0.001	0	INTERMEDIATE
SCRL24	NA	GO:0001906;GO:0005576;GO:0006950;GO:0006952;GO:0007154;GO:0007165;GO:0009605;GO:0009607;GO:0009620;GO:0009987;GO:0023052;GO:0031640;GO:0035821;GO:0043207;GO:0044364;GO:0044699;GO:0044700;GO:0044763;GO:0050789;GO:0050794;GO:0050832;GO:0050896;GO:0051704;GO:0051707;GO:0051716;GO:0065007;GO:0065008;GO:0098542	GO:0005576;GO:0007165	BnaA01g04250D	GSBRNA2T00121145001	0.001	0.001	0	INTERMEDIATE	AT4G32717	3770577	0.001	0.001	0	INTERMEDIATE
SCRL24	NA	GO:0001906;GO:0005576;GO:0006950;GO:0006952;GO:0007154;GO:0007165;GO:0009605;GO:0009607;GO:0009620;GO:0009987;GO:0023052;GO:0031640;GO:0035821;GO:0043207;GO:0044364;GO:0044699;GO:0044700;GO:0044763;GO:0050789;GO:0050794;GO:0050832;GO:0050896;GO:0051704;GO:0051707;GO:0051716;GO:0065007;GO:0065008;GO:0098542	GO:0005576;GO:0007165	BnaA01g04260D	GSBRNA2T00121144001	0.001	0.001	0	INTERMEDIATE	AT4G32717	3770577	0.001	0.001	0	INTERMEDIATE
NA	NA	NA	NA	BnaA01g04270D	GSBRNA2T00121143001	2.48625	4.53639	0.867572	INTERMEDIATE	AT4G32710	3770575	6.17256	2.98451	-1.04838	DOWN
NA	NA	NA	NA	BnaA01g04280D	GSBRNA2T00121142001	1.6675	2.35535	0.498257	INTERMEDIATE	NA	NA	NA	NA	NA	NA
NA	R-ATH-73894;R-ATH-5693538;R-ATH-5685939;R-ATH-5693532	GO:0000166;GO:0001882;GO:0001883;GO:0003002;GO:0003676;GO:0003677;GO:0003824;GO:0003887;GO:0004386;GO:0005488;GO:0005524;GO:0005622;GO:0005623;GO:0005634;GO:0006139;GO:0006259;GO:0006260;GO:0006261;GO:0006310;GO:0006725;GO:0006807;GO:0007049;GO:0007275;GO:0007389;GO:0008152;GO:0009058;GO:0009059;GO:0009314;GO:0009416;GO:0009628;GO:0009639;GO:0009640;GO:0009653;GO:0009791;GO:0009888;GO:0009933;GO:…	GO:0003677;GO:0004386;GO:0005622;GO:0005623;GO:0005634;GO:0007049;GO:0043226;GO:0051301	BnaA01g04290D	GSBRNA2T00121141001	0.721705	0.992219	0.459249	INTERMEDIATE	AT4G32700	829406	1.14699	0.638323	-0.845492	INTERMEDIATE
GLB3	NA	GO:0001666;GO:0005215;GO:0005344;GO:0005488;GO:0005623;GO:0005886;GO:0006810;GO:0006950;GO:0009628;GO:0009719;GO:0009725;GO:0009733;GO:0010033;GO:0015669;GO:0015671;GO:0016020;GO:0019825;GO:0020037;GO:0022892;GO:0036293;GO:0042221;GO:0043167;GO:0043169;GO:0044464;GO:0044699;GO:0044765;GO:0046872;GO:0046906;GO:0050896;GO:0051179;GO:0051234;GO:0070482;GO:0071944;GO:0097159;GO:1901363;GO:1902578	GO:0005623;GO:0005886	BnaA01g04300D	GSBRNA2T00121140001	8.31329	7.95559	-0.0634509	INTERMEDIATE	AT4G32690	829404	18.1858	37.6907	1.0514	UP
NA	NA	GO:0016020;GO:0016021;GO:0031224;GO:0044425	NA	BnaA01g04310D	GSBRNA2T00121139001	6.28595	7.91512	0.332481	INTERMEDIATE	AT4G32680	829403	18.5957	20.8145	0.162623	INTERMEDIATE
NA	ath04141;R-ATH-392499;R-ATH-597592;R-ATH-532668;R-ATH-446203;R-ATH-901032;R-ATH-901042	GO:0005488;GO:0005622;GO:0005623;GO:0005634;GO:0008270;GO:0016020;GO:0016021;GO:0031224;GO:0043167;GO:0043169;GO:0043226;GO:0043227;GO:0043229;GO:0043231;GO:0044424;GO:0044425;GO:0044464;GO:0046872;GO:0046914	GO:0005622;GO:0005623;GO:0005634;GO:0043226	BnaA01g04320D	GSBRNA2T00121138001	0.001	0.138775	7.1166	UP	AT4G32670	829402	5.33123	5.32925	-0.000538347	INTERMEDIATE
NA	ath04141;R-ATH-392499;R-ATH-597592;R-ATH-532668;R-ATH-446203;R-ATH-901032;R-ATH-901042	GO:0005488;GO:0005622;GO:0005623;GO:0005634;GO:0008270;GO:0016020;GO:0016021;GO:0031224;GO:0043167;GO:0043169;GO:0043226;GO:0043227;GO:0043229;GO:0043231;GO:0044424;GO:0044425;GO:0044464;GO:0046872;GO:0046914	GO:0005622;GO:0005623;GO:0005634;GO:0043226	BnaA01g04330D	GSBRNA2T00121137001	0.103982	0.001	-6.70019	DOWN	AT4G32670	829402	5.33123	5.32925	-0.000538347	INTERMEDIATE
AME3	NA	GO:0000166;GO:0001882;GO:0001883;GO:0003824;GO:0004672;GO:0004674;GO:0004712;GO:0005488;GO:0005524;GO:0005622;GO:0005623;GO:0005634;GO:0005737;GO:0006464;GO:0006468;GO:0006793;GO:0006796;GO:0008152;GO:0009987;GO:0016301;GO:0016310;GO:0016740;GO:0016772;GO:0016773;GO:0017076;GO:0019538;GO:0030554;GO:0032549;GO:0032550;GO:0032553;GO:0032555;GO:0032559;GO:0035639;GO:0036094;GO:0036211;GO:0043170;GO:…	GO:0005622;GO:0005623;GO:0005634;GO:0005737;GO:0016301;GO:0043226	BnaA01g04340D	GSBRNA2T00121136001	0.001	0.001	0	INTERMEDIATE	AT4G32660	829401	2.97109	0.792963	-1.90567	DOWN
KAT3	R-ATH-1296071;R-ATH-112316;R-ATH-1296072	GO:0000166;GO:0004872;GO:0005215;GO:0005216;GO:0005242;GO:0005244;GO:0005249;GO:0005261;GO:0005267;GO:0005488;GO:0005515;GO:0005622;GO:0005623;GO:0005737;GO:0005783;GO:0005886;GO:0005887;GO:0006810;GO:0006811;GO:0006812;GO:0006813;GO:0008324;GO:0009507;GO:0009536;GO:0009605;GO:0009607;GO:0009624;GO:0009987;GO:0010163;GO:0012505;GO:0015075;GO:0015077;GO:0015079;GO:0015267;GO:0015276;GO:0015672;GO:…	GO:0005622;GO:0005623;GO:0005737;GO:0005783;GO:0005886;GO:0043226	BnaA01g04350D	GSBRNA2T00121134001	15.732	26.0931	0.729962	INTERMEDIATE	AT4G32650	829400	65.2513	15.8973	-2.03723	DOWN
NA	ath04141;R-ATH-5694530;R-ATH-204005;R-ATH-392499;R-ATH-597592;R-ATH-948021;R-ATH-199977;R-ATH-446203;R-ATH-168256;R-ATH-1280218;R-ATH-199991;R-ATH-983169;R-ATH-983170;R-ATH-5653656	NA	NA	BnaA01g04360D	GSBRNA2T00121133001	0.932436	9.60931	3.36536	UP	AT4G32640	829399	0.001	0.001	0	INTERMEDIATE
NA	R-ATH-8856825;R-ATH-8856828;R-ATH-199991;R-ATH-5653656	GO:0005096;GO:0005622;GO:0005623;GO:0005634;GO:0008047;GO:0030234;GO:0030695;GO:0043226;GO:0043227;GO:0043229;GO:0043231;GO:0044424;GO:0044464;GO:0060589;GO:0098772	GO:0005622;GO:0005623;GO:0005634;GO:0043226	BnaA01g04370D	GSBRNA2T00121131001	0.001	0.001	0	INTERMEDIATE	AT4G32630	829398	0.001	0.088186	6.46248	UP
NA	NA	GO:0005622;GO:0005623;GO:0005634;GO:0043226;GO:0043227;GO:0043229;GO:0043231;GO:0044424;GO:0044464	GO:0005622;GO:0005623;GO:0005634;GO:0043226	BnaA01g04380D	GSBRNA2T00121130001	0.001	0.001	0	INTERMEDIATE	AT4G32620	829397	7.06566	4.64371	-0.605547	INTERMEDIATE
NA	NA	GO:0005622;GO:0005623;GO:0005634;GO:0043226;GO:0043227;GO:0043229;GO:0043231;GO:0044424;GO:0044464	GO:0005622;GO:0005623;GO:0005634;GO:0043226	BnaA01g04390D	GSBRNA2T00121129001	2.64306	2.69095	0.0259096	INTERMEDIATE	AT4G32620	829397	7.06566	4.64371	-0.605547	INTERMEDIATE
NA	NA	GO:0005622;GO:0005623;GO:0005737;GO:0005768;GO:0005773;GO:0005794;GO:0005802;GO:0005886;GO:0012505;GO:0016020;GO:0016021;GO:0031224;GO:0031984;GO:0043226;GO:0043227;GO:0043229;GO:0043231;GO:0044422;GO:0044424;GO:0044425;GO:0044431;GO:0044444;GO:0044446;GO:0044464;GO:0071944;GO:0098791	GO:0005622;GO:0005623;GO:0005737;GO:0005768;GO:0005773;GO:0005794;GO:0005886;GO:0043226	BnaA01g04400D	GSBRNA2T00121127001	0.001	0.001	0	INTERMEDIATE	AT1G25570	839144	15.5854	8.66683	-0.84662	INTERMEDIATE
NA	NA	NA	NA	BnaA01g04410D	GSBRNA2T00121124001	0.001	0.001	0	INTERMEDIATE	NA	NA	NA	NA	NA	NA
NA	NA	GO:0005488;GO:0005507;GO:0005622;GO:0005623;GO:0005634;GO:0005737;GO:0005739;GO:0005759;GO:0031974;GO:0043167;GO:0043169;GO:0043226;GO:0043227;GO:0043229;GO:0043231;GO:0043233;GO:0044422;GO:0044424;GO:0044429;GO:0044444;GO:0044446;GO:0044464;GO:0046872;GO:0046914;GO:0070013	GO:0005622;GO:0005623;GO:0005634;GO:0043226	BnaA01g04420D	GSBRNA2T00121123001	14.2622	14.6578	0.0394775	INTERMEDIATE	AT4G32610	829396	39.3975	33.3718	-0.239474	INTERMEDIATE
NA	NA	GO:0005622;GO:0005623;GO:0005737;GO:0005739;GO:0043226;GO:0043227;GO:0043229;GO:0043231;GO:0044424;GO:0044444;GO:0044464	GO:0005622;GO:0005623;GO:0005737;GO:0005739;GO:0043226	BnaA01g04430D	GSBRNA2T00121122001	4.49775	5.04223	0.164859	INTERMEDIATE	AT4G32605	5008179	16.2393	22.0581	0.441822	INTERMEDIATE
NA	NA	GO:0005488;GO:0005622;GO:0005623;GO:0005634;GO:0005886;GO:0008270;GO:0016020;GO:0016021;GO:0031224;GO:0043167;GO:0043169;GO:0043226;GO:0043227;GO:0043229;GO:0043231;GO:0044424;GO:0044425;GO:0044464;GO:0046872;GO:0046914;GO:0071944	GO:0005622;GO:0005623;GO:0005634;GO:0005886;GO:0043226	BnaA01g04440D	GSBRNA2T00121121001	6.74881	6.992	0.0510731	INTERMEDIATE	AT4G32600	829395	22.1462	24.4359	0.141943	INTERMEDIATE
NA	NA	NA	NA	BnaA01g04450D	GSBRNA2T00121120001	0.841504	0.409479	-1.03918	DOWN	AT4G32590	829394	16.341	11.1685	-0.549062	INTERMEDIATE
TIFY8	NA	GO:0000988;GO:0000989;GO:0001101;GO:0003712;GO:0003714;GO:0005488;GO:0005515;GO:0005622;GO:0005623;GO:0005634;GO:0006139;GO:0006351;GO:0006355;GO:0006725;GO:0006807;GO:0006950;GO:0006952;GO:0007154;GO:0007165;GO:0008152;GO:0009058;GO:0009059;GO:0009611;GO:0009719;GO:0009725;GO:0009753;GO:0009755;GO:0009867;GO:0009889;GO:0009890;GO:0009892;GO:0009966;GO:0009987;GO:0010033;GO:0010467;GO:0010468;GO:…	GO:0005622;GO:0005623;GO:0005634;GO:0043226	BnaA01g04460D	GSBRNA2T00121119001	2.05066	1.0372	-0.983389	INTERMEDIATE	AT4G32570	829392	5.94099	2.38313	-1.31785	DOWN
NA	NA	NA	NA	BnaA01g04470D	GSBRNA2T00121117001	4.58578	3.46756	-0.403247	INTERMEDIATE	AT4G32560	829391	6.85845	1.57241	-2.12491	DOWN
LUG	NA	NA	NA	BnaA01g04480D	GSBRNA2T00121116001	3.73248	0.264691	-3.81775	DOWN	AT4G32551	829390	16.7417	15.1892	-0.140396	INTERMEDIATE
YUC1	ath01100;ath00380	GO:0000003;GO:0000166;GO:0003006;GO:0003824;GO:0004497;GO:0004499;GO:0005488;GO:0005622;GO:0005623;GO:0005737;GO:0007275;GO:0008152;GO:0009058;GO:0009653;GO:0009790;GO:0009791;GO:0009793;GO:0009850;GO:0009851;GO:0009908;GO:0009909;GO:0009911;GO:0009987;GO:0010154;GO:0010229;GO:0010817;GO:0016491;GO:0016705;GO:0016709;GO:0022414;GO:0022603;GO:0032501;GO:0032502;GO:0036094;GO:0042445;GO:0042446;GO:…	GO:0005622;GO:0005623;GO:0005737	BnaA01g04490D	GSBRNA2T00121115001	0.001	0.14049	7.13432	UP	AT4G32540	829389	0.001	0.202853	7.66429	UP
NA	NA	GO:0003824;GO:0005622;GO:0005623;GO:0005737;GO:0016740;GO:0016746;GO:0016747;GO:0044424;GO:0044464	GO:0005622;GO:0005623;GO:0005737	BnaA01g04500D	GSBRNA2T00121113001	0.001	0.001	0	INTERMEDIATE	AT4G29250	829046	0.001	0.001	0	INTERMEDIATE
NA	ath01100;ath00190;R-ATH-917937;ath04145;R-ATH-77387;R-ATH-382551;R-ATH-917977;R-ATH-1222556;R-ATH-168256;R-ATH-162582;R-ATH-74752	GO:0000139;GO:0003824;GO:0005622;GO:0005623;GO:0005737;GO:0005773;GO:0005783;GO:0005789;GO:0005794;GO:0006810;GO:0006811;GO:0006812;GO:0006818;GO:0009507;GO:0009536;GO:0012505;GO:0015672;GO:0015988;GO:0015991;GO:0015992;GO:0016020;GO:0016462;GO:0016787;GO:0016817;GO:0016818;GO:0016887;GO:0017111;GO:0031090;GO:0034220;GO:0042175;GO:0043226;GO:0043227;GO:0043229;GO:0043231;GO:0044422;GO:0044424;GO:…	GO:0005622;GO:0005623;GO:0005737;GO:0005773;GO:0016887;GO:0043226	BnaA01g04510D	GSBRNA2T00121112001	41.2556	40.6371	-0.0217941	INTERMEDIATE	AT2G25610	817101	45.3636	46.0788	0.0225675	INTERMEDIATE
NA	R-ATH-1247673;R-ATH-382551;R-ATH-1430728;R-ATH-425407;R-ATH-1480926;R-ATH-425393;R-ATH-1237044;R-ATH-425381	NA	NA	BnaA01g04520D	GSBRNA2T00121111001	0.001	0.086864	6.44069	UP	AT4G32510	829386	0.022721	0.026855	0.241164	INTERMEDIATE
KT5	R-ATH-1296071;R-ATH-112316;R-ATH-1296072	GO:0000166;GO:0004872;GO:0005215;GO:0005216;GO:0005242;GO:0005244;GO:0005249;GO:0005261;GO:0005267;GO:0005488;GO:0005623;GO:0005886;GO:0005887;GO:0006810;GO:0006811;GO:0006812;GO:0006813;GO:0008324;GO:0009987;GO:0015075;GO:0015077;GO:0015079;GO:0015267;GO:0015276;GO:0015672;GO:0016020;GO:0016021;GO:0022803;GO:0022832;GO:0022834;GO:0022836;GO:0022838;GO:0022843;GO:0022857;GO:0022890;GO:0022891;GO:…	NA	BnaA01g04530D	GSBRNA2T00121110001	0.001	0.001	0	INTERMEDIATE	AT4G32500	829385	0.016154	0.001	-4.01382	DOWN
NA	ath01100;ath00190	GO:0003824;GO:0005215;GO:0005622;GO:0005623;GO:0005737;GO:0005739;GO:0005740;GO:0005743;GO:0005746;GO:0005750;GO:0005773;GO:0005774;GO:0006091;GO:0006119;GO:0006122;GO:0006139;GO:0006163;GO:0006725;GO:0006753;GO:0006793;GO:0006796;GO:0006807;GO:0008121;GO:0008152;GO:0008324;GO:0009116;GO:0009117;GO:0009119;GO:0009123;GO:0009126;GO:0009141;GO:0009144;GO:0009150;GO:0009161;GO:0009167;GO:0009199;GO:…	GO:0005622;GO:0005623;GO:0005737;GO:0005739;GO:0009536;GO:0043226	BnaA01g04540D	GSBRNA2T00121108001	22.8726	22.1464	-0.046551	INTERMEDIATE	AT4G32470	829382	223.538	336.851	0.591594	INTERMEDIATE
NA	NA	GO:0005576;GO:0005618;GO:0005623;GO:0009505;GO:0030312;GO:0044464;GO:0071944	GO:0005576	BnaA01g04550D	GSBRNA2T00121107001	17.5578	30.7977	0.810711	INTERMEDIATE	AT4G32460	829381	14.6354	13.236	-0.144997	INTERMEDIATE
NA	NA	GO:0005488;GO:0005622;GO:0005623;GO:0005737;GO:0005739;GO:0008270;GO:0043167;GO:0043169;GO:0043226;GO:0043227;GO:0043229;GO:0043231;GO:0044424;GO:0044444;GO:0044464;GO:0046872;GO:0046914	GO:0005622;GO:0005623;GO:0005737;GO:0005739;GO:0043226	BnaA01g04560D	GSBRNA2T00121106001	0.564312	0.225537	-1.32313	DOWN	AT4G32450	829380	0.432709	1.95527	2.1759	UP
NA	NA	NA	NA	BnaA01g04570D	GSBRNA2T00121104001	3.08005	2.49347	-0.304798	INTERMEDIATE	AT4G32440	829379	7.2631	6.04709	-0.264344	INTERMEDIATE
NA	NA	GO:0005622;GO:0005623;GO:0005737;GO:0005739;GO:0043226;GO:0043227;GO:0043229;GO:0043231;GO:0044424;GO:0044444;GO:0044464	GO:0005622;GO:0005623;GO:0005737;GO:0005739;GO:0043226	BnaA01g04580D	GSBRNA2T00121102001	0.651118	0.463866	-0.489211	INTERMEDIATE	AT4G32430	829378	0.461489	0.640758	0.473483	INTERMEDIATE
NA	NA	NA	NA	BnaA01g04590D	GSBRNA2T00121101001	4.8603	4.67454	-0.0562222	INTERMEDIATE	AT4G32420	829377	5.50367	8.12586	0.562126	INTERMEDIATE
CESA1	NA	GO:0000271;GO:0000278;GO:0000281;GO:0000910;GO:0003824;GO:0005488;GO:0005515;GO:0005622;GO:0005623;GO:0005737;GO:0005768;GO:0005773;GO:0005794;GO:0005802;GO:0005886;GO:0005975;GO:0005976;GO:0006073;GO:0006950;GO:0006970;GO:0006972;GO:0007049;GO:0008152;GO:0008194;GO:0009058;GO:0009059;GO:0009250;GO:0009628;GO:0009651;GO:0009825;GO:0009832;GO:0009833;GO:0009987;GO:0012505;GO:0016020;GO:0016021;GO:…	GO:0005622;GO:0005623;GO:0005737;GO:0005768;GO:0005773;GO:0005794;GO:0005886;GO:0016757;GO:0043226	BnaA01g04600D	GSBRNA2T00121100001	0.001	0.001	0	INTERMEDIATE	AT4G32410	829376	104.335	39.1576	-1.41386	DOWN
SHS1	NA	GO:0000003;GO:0003006;GO:0003735;GO:0005198;GO:0005215;GO:0005622;GO:0005623;GO:0005737;GO:0005739;GO:0005740;GO:0005743;GO:0006412;GO:0006518;GO:0006807;GO:0006810;GO:0006839;GO:0006862;GO:0007275;GO:0008152;GO:0009058;GO:0009059;GO:0009507;GO:0009526;GO:0009528;GO:0009536;GO:0009706;GO:0009790;GO:0009791;GO:0009793;GO:0009941;GO:0009987;GO:0010154;GO:0010467;GO:0015215;GO:0015605;GO:0015748;GO:…	GO:0003735;GO:0005198;GO:0005622;GO:0005623;GO:0005737;GO:0005739;GO:0006412;GO:0006810;GO:0009058;GO:0009536;GO:0034641;GO:0043226;GO:0055085	BnaA01g04610D	GSBRNA2T00121099001	5.32693	6.36341	0.256496	INTERMEDIATE	AT4G32400	829375	24.5365	26.6123	0.117159	INTERMEDIATE
NA	NA	GO:0005215;GO:0005622;GO:0005623;GO:0005737;GO:0005768;GO:0005773;GO:0005794;GO:0005802;GO:0005886;GO:0006810;GO:0008509;GO:0008514;GO:0008643;GO:0012505;GO:0015075;GO:0016020;GO:0016021;GO:0022857;GO:0022891;GO:0022892;GO:0031224;GO:0031984;GO:0043226;GO:0043227;GO:0043229;GO:0043231;GO:0044422;GO:0044424;GO:0044425;GO:0044431;GO:0044444;GO:0044446;GO:0044464;GO:0044699;GO:0044765;GO:0051179;GO:…	GO:0005622;GO:0005623;GO:0005737;GO:0005768;GO:0005773;GO:0005794;GO:0005886;GO:0043226	BnaA01g04620D	GSBRNA2T00121098001	70.0637	74.001	0.0788784	INTERMEDIATE	AT4G32390	829374	0.001	0.001	0	INTERMEDIATE
NA	NA	GO:0003824;GO:0004553;GO:0004650;GO:0005576;GO:0005622;GO:0005623;GO:0005634;GO:0005975;GO:0008152;GO:0009987;GO:0016043;GO:0016787;GO:0016798;GO:0016829;GO:0043226;GO:0043227;GO:0043229;GO:0043231;GO:0044238;GO:0044424;GO:0044464;GO:0045229;GO:0071554;GO:0071555;GO:0071704;GO:0071840	GO:0005576;GO:0005622;GO:0005623;GO:0005634;GO:0005975;GO:0016829;GO:0043226	BnaA01g04630D	GSBRNA2T00121097001	0.325692	0.001	-8.34736	DOWN	AT4G32375	829372	0.001	0.001	0	INTERMEDIATE
NA	NA	GO:0005622;GO:0005623;GO:0005634;GO:0006810;GO:0008104;GO:0015031;GO:0033036;GO:0043226;GO:0043227;GO:0043229;GO:0043231;GO:0044424;GO:0044464;GO:0045184;GO:0051179;GO:0051234;GO:0071702	GO:0005622;GO:0005623;GO:0005634;GO:0043226	BnaA01g04640D	GSBRNA2T00121096001	7.58033	4.63524	-0.709618	INTERMEDIATE	AT4G32350	829369	5.34083	2.72536	-0.970618	INTERMEDIATE
NA	NA	NA	NA	BnaA01g04650D	GSBRNA2T00121095001	5.59123	6.8743	0.298049	INTERMEDIATE	AT4G32340	829368	2.54736	1.61808	-0.65472	INTERMEDIATE
NA	NA	GO:0005488;GO:0005515;GO:0005622;GO:0005623;GO:0005634;GO:0005737;GO:0005856;GO:0005874;GO:0008017;GO:0008092;GO:0009719;GO:0009723;GO:0009725;GO:0009987;GO:0010033;GO:0015630;GO:0015631;GO:0032870;GO:0042221;GO:0043226;GO:0043227;GO:0043228;GO:0043229;GO:0043231;GO:0043232;GO:0044422;GO:0044424;GO:0044430;GO:0044446;GO:0044464;GO:0050896;GO:0051716;GO:0070887;GO:0071310;GO:0071369;GO:0071495;GO:…	GO:0005622;GO:0005623;GO:0005634;GO:0005737;GO:0043226	BnaA01g04660D	GSBRNA2T00121094001	0.415346	0.345647	-0.265014	INTERMEDIATE	AT4G32330	829367	32.4985	15.703	-1.04933	DOWN
SD2-5	NA	GO:0000166;GO:0001882;GO:0001883;GO:0003824;GO:0004672;GO:0004674;GO:0005488;GO:0005515;GO:0005524;GO:0005623;GO:0005886;GO:0006464;GO:0006468;GO:0006793;GO:0006796;GO:0008152;GO:0009987;GO:0016020;GO:0016021;GO:0016301;GO:0016310;GO:0016740;GO:0016772;GO:0016773;GO:0017076;GO:0019538;GO:0019899;GO:0030246;GO:0030554;GO:0031224;GO:0031625;GO:0032549;GO:0032550;GO:0032553;GO:0032555;GO:0032559;GO:…	GO:0005623;GO:0005886;GO:0016301	BnaA01g04670D	GSBRNA2T00121093001	0.001	0.001	0	INTERMEDIATE	AT4G32300	829365	7.02698	21.5443	1.61633	UP
NA	NA	NA	NA	BnaA01g04680D	GSBRNA2T00121091001	0.136275	0.018262	-2.8996	DOWN	AT4G32295	829364	5.00033	9.20191	0.879911	INTERMEDIATE
NA	NA	GO:0003824;GO:0008194;GO:0008375;GO:0016020;GO:0016740;GO:0016757;GO:0016758	GO:0016757	BnaA01g04690D	GSBRNA2T00121090001	0.001	0.001	0	INTERMEDIATE	AT4G32290	829363	14.8292	10.3076	-0.524734	INTERMEDIATE
NA	NA	GO:0005488;GO:0005515;GO:0005543;GO:0005545;GO:0005622;GO:0005623;GO:0005634;GO:0005737;GO:0005794;GO:0005829;GO:0005886;GO:0005905;GO:0006461;GO:0006810;GO:0006897;GO:0008289;GO:0009987;GO:0012505;GO:0016020;GO:0016023;GO:0016043;GO:0016192;GO:0022607;GO:0030135;GO:0030136;GO:0030276;GO:0031410;GO:0031982;GO:0031988;GO:0034622;GO:0035091;GO:0043226;GO:0043227;GO:0043229;GO:0043231;GO:0043623;GO:…	GO:0005622;GO:0005623;GO:0005634;GO:0005737;GO:0005794;GO:0005829;GO:0005886;GO:0043226	BnaA01g04700D	GSBRNA2T00121088001	0.001	0.001	0	INTERMEDIATE	AT4G32285	829362	44.8983	40.9249	-0.133681	INTERMEDIATE
IAA29	ath04075	GO:0001071;GO:0003700;GO:0005622;GO:0005623;GO:0005634;GO:0006139;GO:0006351;GO:0006355;GO:0006725;GO:0006807;GO:0007154;GO:0007165;GO:0008152;GO:0009058;GO:0009059;GO:0009314;GO:0009416;GO:0009628;GO:0009639;GO:0009719;GO:0009725;GO:0009733;GO:0009734;GO:0009755;GO:0009889;GO:0009987;GO:0010033;GO:0010114;GO:0010218;GO:0010467;GO:0010468;GO:0010556;GO:0016070;GO:0018130;GO:0019219;GO:0019222;GO:…	GO:0005622;GO:0005623;GO:0005634;GO:0043226	BnaA01g04710D	GSBRNA2T00121086001	0.001	0.349697	8.44996	UP	AT4G32280	829361	0.877486	0.301974	-1.53895	DOWN
NA	NA	NA	NA	BnaA01g04720D	GSBRNA2T00121084001	8.51349	9.27192	0.123117	INTERMEDIATE	AT4G32270	829360	21.9223	24.146	0.139386	INTERMEDIATE
NA	NA	GO:0000166;GO:0001882;GO:0001883;GO:0003824;GO:0005488;GO:0005524;GO:0005622;GO:0005623;GO:0005737;GO:0009507;GO:0009536;GO:0016301;GO:0016740;GO:0016772;GO:0017076;GO:0030554;GO:0032549;GO:0032550;GO:0032553;GO:0032555;GO:0032559;GO:0035639;GO:0036094;GO:0043226;GO:0043227;GO:0043229;GO:0043231;GO:0044424;GO:0044444;GO:0044464;GO:0097159;GO:0097367;GO:1901265;GO:1901363	GO:0005622;GO:0005623;GO:0005737;GO:0009536;GO:0016301;GO:0043226	BnaA01g04730D	GSBRNA2T00121083001	1.6435	1.77759	0.113148	INTERMEDIATE	AT4G32250	829358	6.19955	2.75738	-1.16886	DOWN
NA	ath01100;ath00190;ath00195	GO:0003824;GO:0005215;GO:0005622;GO:0005623;GO:0005737;GO:0006139;GO:0006163;GO:0006164;GO:0006725;GO:0006753;GO:0006754;GO:0006793;GO:0006796;GO:0006807;GO:0006810;GO:0006811;GO:0006812;GO:0006818;GO:0006950;GO:0006952;GO:0008152;GO:0008324;GO:0009058;GO:0009116;GO:0009117;GO:0009119;GO:0009123;GO:0009124;GO:0009126;GO:0009127;GO:0009141;GO:0009142;GO:0009144;GO:0009145;GO:0009150;GO:0009152;GO:…	GO:0005622;GO:0005623;GO:0009579	BnaA01g04740D	GSBRNA2T00121082001	6.22125	4.90638	-0.342547	INTERMEDIATE	AT4G32260	829359	29.3844	22.4592	-0.387745	INTERMEDIATE
NA	NA	NA	NA	BnaA01g04750D	GSBRNA2T00121081001	2.88589	3.54486	0.296714	INTERMEDIATE	AT4G32190	829352	5.54096	4.20304	-0.398704	INTERMEDIATE
PANK2	ath01100;ath00770;PWY-4221ARA;P02736;PANTO-PWY	GO:0000166;GO:0001882;GO:0001883;GO:0003824;GO:0004594;GO:0005488;GO:0005515;GO:0005524;GO:0005622;GO:0005623;GO:0005737;GO:0005829;GO:0006139;GO:0006163;GO:0006164;GO:0006725;GO:0006732;GO:0006753;GO:0006793;GO:0006796;GO:0006807;GO:0008152;GO:0009058;GO:0009108;GO:0009116;GO:0009117;GO:0009119;GO:0009150;GO:0009152;GO:0009163;GO:0009165;GO:0009259;GO:0009260;GO:0009987;GO:0015936;GO:0015937;GO:…	GO:0005622;GO:0005623;GO:0005737;GO:0005829	BnaA01g04760D	GSBRNA2T00121080001	9.28169	11.2149	0.272954	INTERMEDIATE	AT4G32180	829351	22.0032	13.2481	-0.731928	INTERMEDIATE
NA	NA	GO:0005488;GO:0005543;GO:0005576;GO:0007154;GO:0007165;GO:0008289;GO:0009987;GO:0023052;GO:0035091;GO:0044699;GO:0044700;GO:0044763;GO:0050789;GO:0050794;GO:0050896;GO:0051716;GO:0065007	GO:0005576;GO:0007165	BnaA01g04770D	GSBRNA2T00121079001	0.001	0.001	0	INTERMEDIATE	AT4G32160	829348	18.7575	9.56005	-0.972375	INTERMEDIATE
VAMP711	ath04130;R-ATH-8856825;R-ATH-8856828;R-ATH-199991;R-ATH-5653656	GO:0000149;GO:0001101;GO:0005484;GO:0005488;GO:0005515;GO:0005622;GO:0005623;GO:0005737;GO:0005768;GO:0005770;GO:0005773;GO:0005774;GO:0005886;GO:0006810;GO:0006887;GO:0006906;GO:0006950;GO:0006970;GO:0006996;GO:0008104;GO:0009628;GO:0009651;GO:0009719;GO:0009725;GO:0009737;GO:0009987;GO:0010008;GO:0010033;GO:0010118;GO:0012505;GO:0015031;GO:0016020;GO:0016021;GO:0016043;GO:0016050;GO:0016192;GO:…	GO:0005622;GO:0005623;GO:0005737;GO:0005773;GO:0005886;GO:0043226	BnaA01g04780D	GSBRNA2T00121076001	17.3488	18.0276	0.0553719	INTERMEDIATE	AT4G32150	829347	310.997	273.445	-0.185648	INTERMEDIATE
NA	NA	GO:0005488;GO:0005622;GO:0005623;GO:0005737;GO:0005783;GO:0005789;GO:0009507;GO:0009536;GO:0012505;GO:0016020;GO:0016021;GO:0030246;GO:0031224;GO:0042175;GO:0043226;GO:0043227;GO:0043229;GO:0043231;GO:0044422;GO:0044424;GO:0044425;GO:0044432;GO:0044444;GO:0044446;GO:0044464	GO:0005622;GO:0005623;GO:0005737;GO:0005783;GO:0043226	BnaA01g04790D	GSBRNA2T00121075001	41.5859	51.4188	0.306201	INTERMEDIATE	AT4G32130	829345	62.206	62.135	-0.0016465	INTERMEDIATE
NA	NA	GO:0000139;GO:0003824;GO:0005622;GO:0005623;GO:0005737;GO:0005794;GO:0005975;GO:0006464;GO:0006486;GO:0008152;GO:0008378;GO:0009058;GO:0009059;GO:0009100;GO:0009101;GO:0009987;GO:0012505;GO:0016020;GO:0016021;GO:0016740;GO:0016757;GO:0016758;GO:0019538;GO:0031090;GO:0031224;GO:0034645;GO:0036211;GO:0043170;GO:0043226;GO:0043227;GO:0043229;GO:0043231;GO:0043412;GO:0043413;GO:0044237;GO:0044238;GO:…	GO:0005622;GO:0005623;GO:0005737;GO:0005794;GO:0043226	BnaA01g04800D	GSBRNA2T00121073001	8.48981	8.54528	0.00939618	INTERMEDIATE	AT4G32120	829344	11.6379	6.744	-0.787153	INTERMEDIATE
NA	NA	GO:0003824;GO:0005576;GO:0016740;GO:0016757	GO:0005576;GO:0016757	BnaA01g04810D	GSBRNA2T00121071001	0.001	0.001	0	INTERMEDIATE	AT4G32100	829341	0.001	0.001	0	INTERMEDIATE
NA	NA	GO:0003824;GO:0005576;GO:0016740;GO:0016757	GO:0005576;GO:0016757	BnaA01g04820D	GSBRNA2T00121070001	0.001	0.001	0	INTERMEDIATE	AT4G32100	829341	0.001	0.001	0	INTERMEDIATE
NA	NA	GO:0003824;GO:0005576;GO:0016740;GO:0016757	GO:0005576;GO:0016757	BnaA01g04830D	GSBRNA2T00121069001	0.001	0.001	0	INTERMEDIATE	AT4G32090	829340	0.001	0.001	0	INTERMEDIATE
NA	NA	GO:0005622;GO:0005623;GO:0005737;GO:0005739;GO:0005773;GO:0043226;GO:0043227;GO:0043229;GO:0043231;GO:0044424;GO:0044444;GO:0044464	GO:0005622;GO:0005623;GO:0005737;GO:0005739;GO:0005773;GO:0043226	BnaA01g04840D	GSBRNA2T00121068001	11.1251	13.0861	0.23422	INTERMEDIATE	AT4G32070	829338	0.259558	0.135961	-0.932864	INTERMEDIATE
NA	NA	NA	NA	BnaA01g04850D	GSBRNA2T00121067001	0.001	0.001	0	INTERMEDIATE	AT4G32060	829337	10.071	21.7209	1.10888	UP
NA	NA	GO:0005622;GO:0005623;GO:0005737;GO:0044424;GO:0044464	GO:0005622;GO:0005623;GO:0005737	BnaA01g04860D	GSBRNA2T00121066001	0.001	0.175065	7.45175	UP	AT4G32050	829336	6.7211	8.18957	0.285091	INTERMEDIATE
KNAT5	NA	GO:0001071;GO:0003676;GO:0003677;GO:0003700;GO:0005488;GO:0005515;GO:0005622;GO:0005623;GO:0005634;GO:0006139;GO:0006351;GO:0006355;GO:0006725;GO:0006807;GO:0008152;GO:0009058;GO:0009059;GO:0009593;GO:0009719;GO:0009720;GO:0009723;GO:0009725;GO:0009726;GO:0009727;GO:0009889;GO:0009987;GO:0010033;GO:0010467;GO:0010468;GO:0010556;GO:0016070;GO:0018130;GO:0019219;GO:0019222;GO:0019438;GO:0031323;GO:…	GO:0003677;GO:0005622;GO:0005623;GO:0005634;GO:0043226	BnaA01g04870D	GSBRNA2T00121065001	2.43476	2.02211	-0.267917	INTERMEDIATE	AT4G32040	829335	37.699	33.9894	-0.149441	INTERMEDIATE
NA	NA	GO:0005622;GO:0005623;GO:0005634;GO:0005737;GO:0043226;GO:0043227;GO:0043229;GO:0043231;GO:0044424;GO:0044464	GO:0005622;GO:0005623;GO:0005634;GO:0005737;GO:0043226	BnaA01g04880D	GSBRNA2T00121064001	9.13947	9.06125	-0.0124003	INTERMEDIATE	AT4G32030	829334	41.6345	49.8524	0.259885	INTERMEDIATE
NA	NA	GO:0005622;GO:0005623;GO:0005634;GO:0043226;GO:0043227;GO:0043229;GO:0043231;GO:0044424;GO:0044464	GO:0005622;GO:0005623;GO:0005634;GO:0043226	BnaA01g04890D	GSBRNA2T00121063001	88.2287	82.6237	-0.094691	INTERMEDIATE	AT4G32020	829333	237.298	230.322	-0.0430485	INTERMEDIATE
NA	R-ATH-450294;R-ATH-168898;R-ATH-975155;R-ATH-168249;R-ATH-168142;R-ATH-168179;R-ATH-168181;R-ATH-975138;R-ATH-166054;R-ATH-168164;R-ATH-937061;R-ATH-168176;R-ATH-168188;R-ATH-168256;R-ATH-166166;R-ATH-168138;R-ATH-166016;R-ATH-450321;R-ATH-975871;R-ATH-166058;R-ATH-181438;R-ATH-450302	NA	NA	BnaA01g04900D	GSBRNA2T00121062001	0.966571	1.19833	0.310079	INTERMEDIATE	AT4G32000	829331	5.07427	2.57108	-0.980827	INTERMEDIATE
ASP5	ath00250;ath01100;ath01110;ath00350;ath00400;ath01230;ath01210;ath00270;P02730;ath00330;ath00220;ath00950;R-ATH-70326;ath00360;ath00960;R-ATH-70614;R-ATH-1430728;R-ATH-70263;R-ATH-71387;R-ATH-71291	NA	NA	BnaA01g04910D	GSBRNA2T00121061001	3.25951	2.17088	-0.58638	INTERMEDIATE	AT4G31990	829330	63.359	40.8839	-0.632017	INTERMEDIATE
NA	NA	NA	NA	BnaA01g04920D	GSBRNA2T00121060001	68.9791	66.2509	-0.0582206	INTERMEDIATE	NA	NA	NA	NA	NA	NA
NA	NA	GO:0005623;GO:0005886;GO:0016020;GO:0016021;GO:0031224;GO:0044425;GO:0044464;GO:0071944	GO:0005623;GO:0005886	BnaA01g04930D	GSBRNA2T00121058001	2.28134	1.50753	-0.597688	INTERMEDIATE	AT4G31980	829328	7.0713	6.26558	-0.174528	INTERMEDIATE
PKL	NA	GO:0000166;GO:0001101;GO:0001882;GO:0001883;GO:0003676;GO:0003677;GO:0003678;GO:0003824;GO:0004386;GO:0005488;GO:0005524;GO:0005622;GO:0005623;GO:0005634;GO:0006139;GO:0006325;GO:0006338;GO:0006351;GO:0006355;GO:0006725;GO:0006807;GO:0006996;GO:0007154;GO:0007165;GO:0007275;GO:0008152;GO:0008270;GO:0008283;GO:0009058;GO:0009059;GO:0009719;GO:0009725;GO:0009733;GO:0009735;GO:0009736;GO:0009737;GO:…	GO:0003677;GO:0004386;GO:0005622;GO:0005623;GO:0005634;GO:0008283;GO:0016887;GO:0043226	BnaA01g04940D	GSBRNA2T00121056001	0.001	0.001	0	INTERMEDIATE	AT2G25170	817055	11.1747	0.001	-13.4479	DOWN
NA	NA	NA	NA	BnaA01g04950D	GSBRNA2T00121055001	0.09134	1.64351	4.16939	UP	AT3G54730	824638	0.001	0.04665	5.54381	UP
PKL	NA	GO:0000166;GO:0001101;GO:0001882;GO:0001883;GO:0003676;GO:0003677;GO:0003678;GO:0003824;GO:0004386;GO:0005488;GO:0005524;GO:0005622;GO:0005623;GO:0005634;GO:0006139;GO:0006325;GO:0006338;GO:0006351;GO:0006355;GO:0006725;GO:0006807;GO:0006996;GO:0007154;GO:0007165;GO:0007275;GO:0008152;GO:0008270;GO:0008283;GO:0009058;GO:0009059;GO:0009719;GO:0009725;GO:0009733;GO:0009735;GO:0009736;GO:0009737;GO:…	GO:0003677;GO:0004386;GO:0005622;GO:0005623;GO:0005634;GO:0008283;GO:0016887;GO:0043226	BnaA01g04960D	GSBRNA2T00121054001	0.001	0.001	0	INTERMEDIATE	AT2G25170	817055	11.1747	0.001	-13.4479	DOWN
NA	NA	NA	NA	BnaA01g04970D	GSBRNA2T00121053001	0.001	0.828301	9.69401	UP	AT4G31890	829319	3.90978	1.17905	-1.72946	DOWN
NA	R-ATH-2468052;R-ATH-2470946;R-ATH-68886;R-ATH-68884;R-ATH-1640170;R-ATH-69242;R-ATH-69278	NA	NA	BnaA01g04980D	GSBRNA2T00121052001	1.33948	0.152932	-3.13071	DOWN	AT4G31880	829318	19.9312	15.3684	-0.37506	INTERMEDIATE
NA	NA	GO:0003676;GO:0005488;GO:0008270;GO:0043167;GO:0043169;GO:0046872;GO:0046914;GO:0097159;GO:1901363	NA	BnaA01g04990D	GSBRNA2T00121050001	0.001	0.001	0	INTERMEDIATE	AT2G07760	815423	0.001	0.001	0	INTERMEDIATE
NA	NA	GO:0005622;GO:0005623;GO:0005737;GO:0005739;GO:0043226;GO:0043227;GO:0043229;GO:0043231;GO:0044424;GO:0044444;GO:0044464	GO:0005622;GO:0005623;GO:0005737;GO:0005739;GO:0043226	BnaA01g05000D	GSBRNA2T00121048001	0.449726	0.449352	-0.00120027	INTERMEDIATE	AT4G31875	829317	91.8566	28.7353	-1.67656	DOWN
PGR3	NA	GO:0005622;GO:0005623;GO:0005737;GO:0009507;GO:0009536;GO:0043226;GO:0043227;GO:0043229;GO:0043231;GO:0044424;GO:0044444;GO:0044464	NA	BnaA01g05010D	GSBRNA2T00121047001	0.001	0.001	0	INTERMEDIATE	AT4G31850	829314	0.880081	0.476991	-0.883674	INTERMEDIATE
ENODL15	NA	GO:0005488;GO:0005507;GO:0005623;GO:0005886;GO:0009055;GO:0016020;GO:0016021;GO:0031224;GO:0031225;GO:0031226;GO:0043167;GO:0043169;GO:0044425;GO:0044459;GO:0044464;GO:0046658;GO:0046872;GO:0046914;GO:0071944	GO:0005623;GO:0005886	BnaA01g05020D	GSBRNA2T00121046001	17.3867	17.1048	-0.0235842	INTERMEDIATE	AT4G31840	829313	29.431	24.9255	-0.239712	INTERMEDIATE
NA	NA	GO:0016020;GO:0016021;GO:0031224;GO:0044425	NA	BnaA01g05030D	GSBRNA2T00121045001	0.001	0.001	0	INTERMEDIATE	AT4G31830	829312	0.084451	0.449176	2.41109	UP
ENP	NA	GO:0000003;GO:0003006;GO:0004871;GO:0005622;GO:0005623;GO:0005737;GO:0005768;GO:0005770;GO:0005773;GO:0005886;GO:0006464;GO:0006810;GO:0007275;GO:0008104;GO:0008105;GO:0008152;GO:0009314;GO:0009416;GO:0009628;GO:0009790;GO:0009791;GO:0009793;GO:0009908;GO:0009909;GO:0009911;GO:0009914;GO:0009926;GO:0009987;GO:0010154;GO:0010229;GO:0010540;GO:0010817;GO:0012505;GO:0016020;GO:0016567;GO:0019538;GO:…	GO:0004871;GO:0005623;GO:0005886;GO:0007165	BnaA01g05040D	GSBRNA2T00121044001	4.94605	5.05189	0.0305467	INTERMEDIATE	AT4G31820	829311	7.6727	9.2389	0.267988	INTERMEDIATE
NA	NA	GO:0005622;GO:0005623;GO:0005634;GO:0043226;GO:0043227;GO:0043229;GO:0043231;GO:0044424;GO:0044464	GO:0005622;GO:0005623;GO:0005634;GO:0043226	BnaA01g05050D	GSBRNA2T00121043001	0.001	0.001	0	INTERMEDIATE	AT3G43710	823479	0.001	0.143114	7.16102	UP
WRKY18	NA	GO:0001071;GO:0001101;GO:0002237;GO:0002252;GO:0002376;GO:0002682;GO:0002697;GO:0002831;GO:0003676;GO:0003677;GO:0003700;GO:0005488;GO:0005515;GO:0005622;GO:0005623;GO:0005634;GO:0006139;GO:0006351;GO:0006355;GO:0006725;GO:0006807;GO:0006950;GO:0006952;GO:0008152;GO:0009058;GO:0009059;GO:0009605;GO:0009607;GO:0009615;GO:0009617;GO:0009620;GO:0009719;GO:0009751;GO:0009889;GO:0009987;GO:0010033;GO:…	GO:0005622;GO:0005623;GO:0005634;GO:0043226	BnaA01g05060D	GSBRNA2T00121042001	1.36671	3.50124	1.35716	UP	AT4G31800	829308	4.88418	35.1749	2.84836	UP
NA	R-ATH-163841;R-ATH-392499;R-ATH-597592;R-ATH-5358493	GO:0003824;GO:0004164;GO:0005622;GO:0005623;GO:0005737;GO:0006464;GO:0008152;GO:0008168;GO:0008757;GO:0009058;GO:0009987;GO:0016740;GO:0016741;GO:0017182;GO:0017183;GO:0018193;GO:0018202;GO:0019538;GO:0032259;GO:0036211;GO:0043170;GO:0043412;GO:0044237;GO:0044238;GO:0044249;GO:0044260;GO:0044267;GO:0044424;GO:0044464;GO:0071704	GO:0005622;GO:0005623;GO:0005737;GO:0008168	BnaA01g05070D	GSBRNA2T00121041001	9.94728	8.78332	-0.179535	INTERMEDIATE	AT4G31790	829307	17.3555	26.7856	0.626063	INTERMEDIATE
MGD1	ath01100;ath00561	GO:0000003;GO:0003006;GO:0003824;GO:0005622;GO:0005623;GO:0005737;GO:0006629;GO:0006643;GO:0006664;GO:0006996;GO:0007275;GO:0008152;GO:0008194;GO:0008378;GO:0008610;GO:0009058;GO:0009247;GO:0009507;GO:0009526;GO:0009528;GO:0009536;GO:0009657;GO:0009668;GO:0009706;GO:0009790;GO:0009791;GO:0009793;GO:0009941;GO:0009987;GO:0010027;GO:0010154;GO:0016020;GO:0016043;GO:0016740;GO:0016757;GO:0016758;GO:…	GO:0005622;GO:0005623;GO:0005737;GO:0009536;GO:0016757;GO:0043226	BnaA01g05080D	GSBRNA2T00121040001	3.20598	3.4124	0.0900217	INTERMEDIATE	AT4G31780	829306	3.05267	6.92282	1.18129	UP
WIN2	NA	GO:0003824;GO:0004721;GO:0004722;GO:0005488;GO:0005623;GO:0005886;GO:0006464;GO:0006470;GO:0006793;GO:0006796;GO:0006950;GO:0006952;GO:0008152;GO:0009605;GO:0009607;GO:0009617;GO:0009987;GO:0016020;GO:0016311;GO:0016787;GO:0016788;GO:0016791;GO:0019538;GO:0036211;GO:0042578;GO:0042742;GO:0043167;GO:0043169;GO:0043170;GO:0043207;GO:0043412;GO:0044237;GO:0044238;GO:0044260;GO:0044267;GO:0044419;GO:…	GO:0005623;GO:0005886	BnaA01g05090D	GSBRNA2T00121039001	11.4784	9.68212	-0.24553	INTERMEDIATE	AT4G31750	829303	25.8407	21.9807	-0.233409	INTERMEDIATE
ARF3	P00029	GO:0005488;GO:0005515;GO:0005622;GO:0005623;GO:0005737;GO:0005794;GO:0005795;GO:0005886;GO:0010035;GO:0010038;GO:0012505;GO:0016020;GO:0031984;GO:0042221;GO:0043226;GO:0043227;GO:0043229;GO:0043231;GO:0044422;GO:0044424;GO:0044431;GO:0044444;GO:0044446;GO:0044464;GO:0046686;GO:0050896;GO:0071944;GO:0098791	GO:0005622;GO:0005623;GO:0005737;GO:0005794;GO:0005886;GO:0043226	BnaA01g05100D	GSBRNA2T00121038001	29.1537	32.9646	0.17724	INTERMEDIATE	AT2G24765	817014	94.4593	59.5247	-0.666205	INTERMEDIATE
TAFII15	R-ATH-73776;R-ATH-75953;ath03022;R-ATH-392499;R-ATH-674695;R-ATH-73779;R-ATH-597592;R-ATH-76042;R-ATH-73857;R-ATH-74160;R-ATH-5689880;R-ATH-5688426	GO:0001071;GO:0003700;GO:0005488;GO:0005515;GO:0005622;GO:0005623;GO:0005634;GO:0006139;GO:0006351;GO:0006352;GO:0006355;GO:0006725;GO:0006807;GO:0008152;GO:0009058;GO:0009059;GO:0009889;GO:0009987;GO:0010467;GO:0010468;GO:0010556;GO:0016070;GO:0018130;GO:0019219;GO:0019222;GO:0019438;GO:0031323;GO:0031326;GO:0032774;GO:0034641;GO:0034645;GO:0034654;GO:0043170;GO:0043226;GO:0043227;GO:0043229;GO:…	GO:0005622;GO:0005623;GO:0005634;GO:0043226	BnaA01g05110D	GSBRNA2T00121036001	13.196	16.4473	0.317741	INTERMEDIATE	AT4G31720	829300	60.0503	33.368	-0.847704	INTERMEDIATE
NA	R-ATH-209931;R-ATH-209776;PWY-5765;R-ATH-1430728;R-ATH-71291	GO:0003824;GO:0005488;GO:0005515;GO:0005622;GO:0005623;GO:0005634;GO:0005737;GO:0005829;GO:0006725;GO:0008152;GO:0008168;GO:0008171;GO:0009058;GO:0009698;GO:0009699;GO:0009808;GO:0009809;GO:0009987;GO:0016740;GO:0016741;GO:0019438;GO:0019748;GO:0032259;GO:0043226;GO:0043227;GO:0043229;GO:0043231;GO:0044237;GO:0044249;GO:0044424;GO:0044444;GO:0044464;GO:0044550;GO:0044699;GO:0044710;GO:0044711;GO:…	GO:0005622;GO:0005623;GO:0005634;GO:0005737;GO:0005829;GO:0043226	BnaA01g05120D	GSBRNA2T00121035001	0.001	0.001	0	INTERMEDIATE	AT1G77520	844088	22.6163	16.7789	-0.430708	INTERMEDIATE
EMB3010	R-ATH-72613;ath03010;R-ATH-72706;R-ATH-72689;R-ATH-975956;R-ATH-1799339;R-ATH-72737;R-ATH-156827;R-ATH-392499;R-ATH-74751;R-ATH-72702;R-ATH-109703;R-ATH-2428928;R-ATH-72695;R-ATH-72766;R-ATH-112399;R-ATH-74160;R-ATH-2404192;R-ATH-72312;R-ATH-109704;R-ATH-6791226;R-ATH-2428924;R-ATH-927802;R-ATH-166208;R-ATH-975957;R-ATH-162582;R-ATH-74752;R-ATH-165159;R-ATH-8868773	GO:0000003;GO:0003006;GO:0003735;GO:0005198;GO:0005622;GO:0005623;GO:0005634;GO:0005737;GO:0005829;GO:0005840;GO:0005886;GO:0005911;GO:0006139;GO:0006364;GO:0006396;GO:0006412;GO:0006518;GO:0006725;GO:0006807;GO:0007275;GO:0008152;GO:0009058;GO:0009059;GO:0009506;GO:0009719;GO:0009725;GO:0009735;GO:0009790;GO:0009791;GO:0009793;GO:0009987;GO:0010033;GO:0010154;GO:0010467;GO:0015935;GO:0016020;GO:…	GO:0003735;GO:0005198;GO:0005622;GO:0005623;GO:0005634;GO:0005737;GO:0005829;GO:0005840;GO:0005886;GO:0006412;GO:0009058;GO:0034641;GO:0040007;GO:0043226	BnaA01g05130D	GSBRNA2T00121034001	36.7696	38.2003	0.0550706	INTERMEDIATE	AT5G10360	830900	446.726	493.363	0.14326	INTERMEDIATE
UBP18	R-ATH-392499;R-ATH-597592;R-ATH-5689880;R-ATH-5688426	GO:0003824;GO:0004175;GO:0004197;GO:0005488;GO:0005576;GO:0006464;GO:0006508;GO:0006511;GO:0008152;GO:0008233;GO:0008234;GO:0009056;GO:0009057;GO:0009987;GO:0016020;GO:0016021;GO:0016579;GO:0016787;GO:0019538;GO:0019783;GO:0019941;GO:0030163;GO:0031224;GO:0036211;GO:0036459;GO:0043167;GO:0043169;GO:0043170;GO:0043412;GO:0043632;GO:0044237;GO:0044238;GO:0044248;GO:0044257;GO:0044260;GO:0044265;GO:…	GO:0005576	BnaA01g05140D	GSBRNA2T00121033001	1.68531	2.08809	0.309172	INTERMEDIATE	AT4G31670	829295	12.4024	11.1314	-0.155986	INTERMEDIATE
NA	NA	GO:0001071;GO:0003676;GO:0003677;GO:0003700;GO:0005488;GO:0005622;GO:0005623;GO:0005634;GO:0005737;GO:0006139;GO:0006351;GO:0006355;GO:0006725;GO:0006807;GO:0006950;GO:0008152;GO:0009058;GO:0009059;GO:0009266;GO:0009409;GO:0009507;GO:0009526;GO:0009536;GO:0009628;GO:0009889;GO:0009941;GO:0009987;GO:0010467;GO:0010468;GO:0010556;GO:0016070;GO:0018130;GO:0019219;GO:0019222;GO:0019438;GO:0031323;GO:…	GO:0003677;GO:0005622;GO:0005623;GO:0005634;GO:0043226	BnaA01g05150D	GSBRNA2T00121031001	0.001	0.001	0	INTERMEDIATE	AT4G31690	829297	0.001	0.001	0	INTERMEDIATE
NA	NA	GO:0001071;GO:0003676;GO:0003677;GO:0003700;GO:0005488;GO:0005622;GO:0005623;GO:0005634;GO:0006139;GO:0006351;GO:0006355;GO:0006725;GO:0006807;GO:0008152;GO:0009058;GO:0009059;GO:0009889;GO:0009987;GO:0010467;GO:0010468;GO:0010556;GO:0016070;GO:0018130;GO:0019219;GO:0019222;GO:0019438;GO:0031323;GO:0031326;GO:0032774;GO:0034641;GO:0034645;GO:0034654;GO:0043170;GO:0043226;GO:0043227;GO:0043229;GO:…	GO:0003677;GO:0005622;GO:0005623;GO:0005634;GO:0043226	BnaA01g05160D	GSBRNA2T00121030001	0.001	0.001	0	INTERMEDIATE	AT4G31630	829291	0.001	0.001	0	INTERMEDIATE
PRP2	NA	GO:0005618;GO:0005623;GO:0009664;GO:0009987;GO:0016043;GO:0030312;GO:0044464;GO:0045229;GO:0071554;GO:0071555;GO:0071669;GO:0071840;GO:0071944	GO:0005618;GO:0005623;GO:0030312	BnaA01g05170D	GSBRNA2T00073932001	0.001	0.001	0	INTERMEDIATE	AT2G21140	816649	0.144918	0.686088	2.24316	UP
NA	NA	NA	NA	BnaA01g05180D	GSBRNA2T00073933001	0.001	0.001	0	INTERMEDIATE	NA	NA	NA	NA	NA	NA
NA	ath04075	GO:0005622;GO:0005623;GO:0005737;GO:0005739;GO:0009719;GO:0009725;GO:0009733;GO:0010033;GO:0042221;GO:0043226;GO:0043227;GO:0043229;GO:0043231;GO:0044424;GO:0044444;GO:0044464;GO:0050896	GO:0005622;GO:0005623;GO:0005737;GO:0005739;GO:0043226	BnaA01g05190D	GSBRNA2T00073934001	0.001	0.620239	9.27668	UP	AT4G38860	830041	0.290634	0.001	-8.18306	DOWN
NA	NA	NA	NA	BnaA01g05200D	GSBRNA2T00073935001	0.001	0.001	0	INTERMEDIATE	NA	NA	NA	NA	NA	NA
ASE3	ath00250;ath01100;ath01110;ath00230;R-ATH-15869;P02738;PWY-841;PWY-6277;PWY-6122;PWY-6121;R-ATH-1430728;R-ATH-73817;R-ATH-73847	GO:0003824;GO:0004044;GO:0005488;GO:0005622;GO:0005623;GO:0005737;GO:0006082;GO:0006139;GO:0006144;GO:0006163;GO:0006164;GO:0006188;GO:0006189;GO:0006520;GO:0006541;GO:0006725;GO:0006753;GO:0006793;GO:0006796;GO:0006807;GO:0008152;GO:0009058;GO:0009064;GO:0009112;GO:0009113;GO:0009116;GO:0009117;GO:0009123;GO:0009124;GO:0009126;GO:0009127;GO:0009150;GO:0009152;GO:0009156;GO:0009161;GO:0009165;GO:…	NA	BnaA01g05210D	GSBRNA2T00073936001	0.001	0.001	0	INTERMEDIATE	AT4G38880	830043	0.001	0.001	0	INTERMEDIATE
NA	NA	NA	NA	BnaA01g05220D	GSBRNA2T00073937001	8.16885	8.36155	0.0336372	INTERMEDIATE	AT4G38890	830044	15.9728	14.5386	-0.135729	INTERMEDIATE
BPC5	NA	NA	NA	BnaA01g05230D	GSBRNA2T00073938001	0.792684	0.001	-9.6306	DOWN	AT4G38910	830046	4.53617	3.48304	-0.381127	INTERMEDIATE
NA	NA	GO:0000166;GO:0001882;GO:0001883;GO:0003774;GO:0003777;GO:0003824;GO:0005488;GO:0005515;GO:0005524;GO:0005622;GO:0005623;GO:0005737;GO:0005856;GO:0005874;GO:0005911;GO:0007017;GO:0008017;GO:0008092;GO:0009506;GO:0009987;GO:0015630;GO:0015631;GO:0016462;GO:0016787;GO:0016817;GO:0016818;GO:0017076;GO:0017111;GO:0030054;GO:0030554;GO:0032549;GO:0032550;GO:0032553;GO:0032555;GO:0032559;GO:0035639;GO:…	GO:0005622;GO:0005623;GO:0005737	BnaA01g05240D	GSBRNA2T00073939001	0.001	0.001	0	INTERMEDIATE	AT4G38950	830050	0.01795	0.001	-4.16591	DOWN
NA	NA	GO:0005488;GO:0008270;GO:0016020;GO:0016021;GO:0031224;GO:0043167;GO:0043169;GO:0044425;GO:0046872;GO:0046914	NA	BnaA01g05250D	GSBRNA2T00073940001	0.001	0.001	0	INTERMEDIATE	AT2G34000	817961	12.3755	0.9506	-3.70251	DOWN
GH9B17	ath01100;ath00500	GO:0000272;GO:0003824;GO:0004553;GO:0005576;GO:0005975;GO:0005976;GO:0006073;GO:0008152;GO:0008810;GO:0009056;GO:0009057;GO:0009251;GO:0009987;GO:0016043;GO:0016052;GO:0016787;GO:0016798;GO:0030243;GO:0030245;GO:0043170;GO:0044042;GO:0044237;GO:0044238;GO:0044247;GO:0044248;GO:0044260;GO:0044262;GO:0044264;GO:0044275;GO:0045229;GO:0051273;GO:0051275;GO:0071554;GO:0071555;GO:0071704;GO:0071840;GO:…	GO:0005576	BnaA01g05260D	GSBRNA2T00073941001	0.001	0.001	0	INTERMEDIATE	AT4G39000	830055	1.52983	0.087363	-4.13021	DOWN
GH9B18	ath01100;ath00500	GO:0000272;GO:0003824;GO:0004553;GO:0005576;GO:0005975;GO:0005976;GO:0006073;GO:0008152;GO:0008810;GO:0009056;GO:0009057;GO:0009251;GO:0009987;GO:0016043;GO:0016052;GO:0016787;GO:0016798;GO:0030243;GO:0030245;GO:0043170;GO:0044042;GO:0044237;GO:0044238;GO:0044247;GO:0044248;GO:0044260;GO:0044262;GO:0044264;GO:0044275;GO:0045229;GO:0051273;GO:0051275;GO:0071554;GO:0071555;GO:0071704;GO:0071840;GO:…	GO:0005576	BnaA01g05270D	GSBRNA2T00073942001	0.144398	0.897632	2.63607	UP	AT4G39010	830056	0.524008	0.088774	-2.56138	DOWN
EDS5	NA	GO:0001101;GO:0002376;GO:0005215;GO:0005622;GO:0005623;GO:0005737;GO:0005739;GO:0005886;GO:0006082;GO:0006810;GO:0006855;GO:0006950;GO:0006952;GO:0006955;GO:0008152;GO:0009058;GO:0009507;GO:0009526;GO:0009536;GO:0009605;GO:0009607;GO:0009617;GO:0009624;GO:0009696;GO:0009697;GO:0009751;GO:0009941;GO:0009987;GO:0010033;GO:0014070;GO:0015238;GO:0015291;GO:0015297;GO:0015893;GO:0016020;GO:0016021;GO:…	GO:0005622;GO:0005623;GO:0005737;GO:0005739;GO:0005886;GO:0009536;GO:0043226	BnaA01g05280D	GSBRNA2T00073946001	3.19385	2.82619	-0.176441	INTERMEDIATE	AT4G39030	830058	14.6789	23.0148	0.648811	INTERMEDIATE
NA	NA	GO:0000988;GO:0000989;GO:0001071;GO:0003700;GO:0005488;GO:0005515;GO:0005622;GO:0005623;GO:0005634;GO:0006139;GO:0006351;GO:0006355;GO:0006725;GO:0006807;GO:0007154;GO:0007165;GO:0007275;GO:0008152;GO:0008270;GO:0009058;GO:0009059;GO:0009314;GO:0009416;GO:0009628;GO:0009639;GO:0009640;GO:0009719;GO:0009725;GO:0009741;GO:0009742;GO:0009755;GO:0009791;GO:0009889;GO:0009966;GO:0009968;GO:0009987;GO:…	GO:0005622;GO:0005623;GO:0005634;GO:0043226	BnaA01g05290D	GSBRNA2T00073948001	0.001	0.271514	8.08488	UP	AT4G39070	830062	5.20864	1.95687	-1.41236	DOWN
VHA-A3	ath01100;ath00190;R-ATH-917937;ath04145;R-ATH-77387;R-ATH-382551;R-ATH-917977;R-ATH-1222556;R-ATH-168256;R-ATH-162582;R-ATH-74752	GO:0000220;GO:0000325;GO:0003824;GO:0005215;GO:0005488;GO:0005515;GO:0005622;GO:0005623;GO:0005737;GO:0005773;GO:0005774;GO:0005794;GO:0005886;GO:0006139;GO:0006163;GO:0006164;GO:0006461;GO:0006725;GO:0006753;GO:0006754;GO:0006793;GO:0006796;GO:0006807;GO:0006810;GO:0006811;GO:0006812;GO:0006818;GO:0006873;GO:0006875;GO:0006882;GO:0006885;GO:0007035;GO:0007154;GO:0008152;GO:0008324;GO:0009058;GO:…	GO:0005622;GO:0005623;GO:0005737;GO:0005773;GO:0005794;GO:0005886;GO:0016887;GO:0043226	BnaA01g05300D	GSBRNA2T00073949001	22.6873	22.8989	0.0133892	INTERMEDIATE	AT4G39080	830063	83.6092	52.0091	-0.684899	INTERMEDIATE
NA	NA	NA	NA	BnaA01g05310D	GSBRNA2T00073950001	0.001	0.001	0	INTERMEDIATE	NA	NA	NA	NA	NA	NA
RD19	ath04626;R-ATH-109582;R-ATH-76005;R-ATH-114608;R-ATH-168256;R-ATH-2132295;R-ATH-76002;R-ATH-1280218	GO:0000323;GO:0001101;GO:0003824;GO:0004175;GO:0004197;GO:0005576;GO:0005615;GO:0005622;GO:0005623;GO:0005634;GO:0005737;GO:0005764;GO:0005773;GO:0006508;GO:0006950;GO:0006952;GO:0006970;GO:0008152;GO:0008233;GO:0008234;GO:0009056;GO:0009057;GO:0009269;GO:0009414;GO:0009415;GO:0009605;GO:0009607;GO:0009617;GO:0009628;GO:0009651;GO:0009987;GO:0010035;GO:0016787;GO:0019538;GO:0030163;GO:0042221;GO:…	GO:0005576;GO:0005615;GO:0005622;GO:0005623;GO:0005634;GO:0005737;GO:0005764;GO:0005773;GO:0043226	BnaA01g05320D	GSBRNA2T00073951001	213.358	150.228	-0.506125	INTERMEDIATE	AT4G39090	830064	340.145	537.685	0.660609	INTERMEDIATE
OXS3	NA	GO:0005622;GO:0005623;GO:0005634;GO:0005654;GO:0006950;GO:0006979;GO:0010035;GO:0010038;GO:0016604;GO:0016607;GO:0031974;GO:0031981;GO:0042221;GO:0043226;GO:0043227;GO:0043229;GO:0043231;GO:0043233;GO:0044422;GO:0044424;GO:0044428;GO:0044446;GO:0044451;GO:0044464;GO:0046686;GO:0050896;GO:0070013	GO:0005622;GO:0005623;GO:0005634;GO:0043226	BnaA01g05330D	GSBRNA2T00073952001	0.001	0.001	0	INTERMEDIATE	AT5G56550	835756	41.4576	28.571	-0.537088	INTERMEDIATE
NA	NA	GO:0000166;GO:0001882;GO:0001883;GO:0003824;GO:0004672;GO:0004674;GO:0005488;GO:0005524;GO:0005622;GO:0005623;GO:0005737;GO:0006464;GO:0006468;GO:0006793;GO:0006796;GO:0008152;GO:0009507;GO:0009536;GO:0009987;GO:0016020;GO:0016021;GO:0016301;GO:0016310;GO:0016740;GO:0016772;GO:0016773;GO:0017076;GO:0019538;GO:0030554;GO:0031224;GO:0032549;GO:0032550;GO:0032553;GO:0032555;GO:0032559;GO:0035639;GO:…	GO:0016301	BnaA01g05340D	GSBRNA2T00073954001	0.001	0.001	0	INTERMEDIATE	AT4G39110	830066	0.111796	0.082367	-0.44073	INTERMEDIATE
IMPL2	ath01100;ath01110;ath01230;ath00562;ath04070;ath00053;ath00340	NA	NA	BnaA01g05350D	GSBRNA2T00073955001	0.001	0.001	0	INTERMEDIATE	AT4G39120	830067	9.90727	7.89684	-0.327213	INTERMEDIATE
NA	NA	GO:0001101;GO:0005622;GO:0005623;GO:0005737;GO:0005829;GO:0009415;GO:0009628;GO:0010035;GO:0042221;GO:0044424;GO:0044444;GO:0044464;GO:0050896;GO:1901700	GO:0005622;GO:0005623;GO:0005737;GO:0005829	BnaA01g05360D	GSBRNA2T00073956001	0.464298	0.001	-8.85891	DOWN	AT4G39130	830068	0.173692	0.001	-7.44039	DOWN
NA	NA	GO:0005488;GO:0005622;GO:0005623;GO:0005634;GO:0008270;GO:0043167;GO:0043169;GO:0043226;GO:0043227;GO:0043229;GO:0043231;GO:0044424;GO:0044464;GO:0046872;GO:0046914	GO:0005622;GO:0005623;GO:0005634;GO:0043226	BnaA01g05370D	GSBRNA2T00073957001	2.57444	1.26427	-1.02596	DOWN	AT4G39140	830069	18.8741	19.9016	0.076473	INTERMEDIATE
NA	NA	GO:0005622;GO:0005623;GO:0005737;GO:0005829;GO:0006457;GO:0009987;GO:0044424;GO:0044444;GO:0044464	GO:0005622;GO:0005623;GO:0005737;GO:0005829;GO:0006457	BnaA01g05380D	GSBRNA2T00073958001	6.14173	0.238861	-4.6844	DOWN	AT4G39150	830070	31.1261	31.386	0.0119946	INTERMEDIATE
NA	R-ATH-72613;ath03010;R-ATH-72706;R-ATH-72689;R-ATH-975956;R-ATH-1799339;R-ATH-72737;R-ATH-156827;R-ATH-392499;R-ATH-72702;R-ATH-72695;R-ATH-72766;R-ATH-74160;R-ATH-927802;R-ATH-975957	GO:0003735;GO:0005198;GO:0005622;GO:0005623;GO:0005737;GO:0005829;GO:0005840;GO:0006412;GO:0006518;GO:0006807;GO:0008152;GO:0009058;GO:0009059;GO:0009987;GO:0010467;GO:0015935;GO:0019538;GO:0022626;GO:0022627;GO:0030529;GO:0032991;GO:0034641;GO:0034645;GO:0043043;GO:0043170;GO:0043226;GO:0043228;GO:0043229;GO:0043232;GO:0043603;GO:0043604;GO:0044237;GO:0044238;GO:0044249;GO:0044260;GO:0044267;GO:…	GO:0003735;GO:0005198;GO:0005622;GO:0005623;GO:0005737;GO:0005840;GO:0006412;GO:0009058;GO:0034641;GO:0043226	BnaA01g05390D	GSBRNA2T00073959001	0.001	0.001	0	INTERMEDIATE	AT4G39200	830075	550.092	630.876	0.197683	INTERMEDIATE
RL1	NA	GO:0001071;GO:0003676;GO:0003677;GO:0003700;GO:0005488;GO:0005622;GO:0005623;GO:0005634;GO:0006139;GO:0006351;GO:0006355;GO:0006725;GO:0006807;GO:0008152;GO:0009058;GO:0009059;GO:0009889;GO:0009987;GO:0010467;GO:0010468;GO:0010556;GO:0016070;GO:0018130;GO:0019219;GO:0019222;GO:0019438;GO:0031323;GO:0031326;GO:0032774;GO:0034641;GO:0034645;GO:0034654;GO:0043170;GO:0043226;GO:0043227;GO:0043229;GO:…	GO:0003677;GO:0005622;GO:0005623;GO:0005634;GO:0043226	BnaA01g05400D	GSBRNA2T00073960001	0.001	0.001	0	INTERMEDIATE	AT4G39250	830081	0.001	0.001	0	INTERMEDIATE
CCR1	NA	GO:0000166;GO:0000375;GO:0000377;GO:0000380;GO:0000398;GO:0001101;GO:0002376;GO:0003676;GO:0003723;GO:0005488;GO:0005576;GO:0005618;GO:0005622;GO:0005623;GO:0005634;GO:0005730;GO:0005737;GO:0005777;GO:0005794;GO:0005886;GO:0005911;GO:0006139;GO:0006396;GO:0006397;GO:0006725;GO:0006807;GO:0006950;GO:0006952;GO:0006955;GO:0006970;GO:0008152;GO:0008380;GO:0009266;GO:0009409;GO:0009506;GO:0009507;GO:…	GO:0003723;GO:0005618;GO:0005622;GO:0005623;GO:0005634;GO:0005730;GO:0005737;GO:0005777;GO:0005794;GO:0005886;GO:0030312;GO:0043226	BnaA01g05410D	GSBRNA2T00073961001	19.9969	18.3302	-0.125552	INTERMEDIATE	AT4G39260	830082	610.56	491.28	-0.313588	INTERMEDIATE
NA	NA	NA	NA	BnaA01g05420D	GSBRNA2T00073962001	0.130855	0.398572	1.60687	UP	AT4G39300	830086	34.6156	48.3033	0.480698	INTERMEDIATE
NA	NA	GO:0005623;GO:0005886;GO:0016020;GO:0044464;GO:0071944	GO:0005623;GO:0005886	BnaA01g05430D	GSBRNA2T00073963001	0.926914	4.76276	2.36129	UP	AT4G39320	830087	11.4302	4.3224	-1.40295	DOWN
NA	NA	GO:0000003;GO:0005576;GO:0005622;GO:0005623;GO:0005737;GO:0007338;GO:0008104;GO:0009566;GO:0009567;GO:0016023;GO:0019953;GO:0022414;GO:0031410;GO:0031982;GO:0031988;GO:0032879;GO:0032880;GO:0033036;GO:0034394;GO:0034613;GO:0043226;GO:0043227;GO:0043229;GO:0043231;GO:0043900;GO:0044424;GO:0044444;GO:0044464;GO:0044699;GO:0044702;GO:0044703;GO:0050789;GO:0051179;GO:0051641;GO:0051704;GO:0060341;GO:…	GO:0005576;GO:0005622;GO:0005623;GO:0005737;GO:0016023;GO:0043226	BnaA01g05440D	GSBRNA2T00073964001	0.093155	0.311935	1.74354	UP	AT4G39340	830089	0.001	0.103699	6.69626	UP
CESA2	PWY-1001	GO:0000271;GO:0000278;GO:0000281;GO:0000910;GO:0003824;GO:0005488;GO:0005623;GO:0005886;GO:0005975;GO:0005976;GO:0006073;GO:0007049;GO:0008152;GO:0008194;GO:0008270;GO:0009058;GO:0009059;GO:0009250;GO:0009832;GO:0009833;GO:0009987;GO:0016020;GO:0016021;GO:0016043;GO:0016051;GO:0016740;GO:0016757;GO:0016758;GO:0016759;GO:0016760;GO:0022402;GO:0030243;GO:0030244;GO:0031224;GO:0033692;GO:0034637;GO:…	GO:0005623;GO:0005886;GO:0016757	BnaA01g05450D	GSBRNA2T00073966001	13.888	18.5381	0.416656	INTERMEDIATE	AT4G39350	830090	13.0699	6.44448	-1.02011	DOWN
NA	NA	GO:0005622;GO:0005623;GO:0005634;GO:0043226;GO:0043227;GO:0043229;GO:0043231;GO:0044424;GO:0044464	GO:0005622;GO:0005623;GO:0005634;GO:0043226	BnaA01g05460D	GSBRNA2T00073967001	0.001	0.001	0	INTERMEDIATE	AT4G39360	830091	2.81669	2.10036	-0.423366	INTERMEDIATE
NA	NA	NA	NA	BnaA01g05470D	GSBRNA2T00073968001	0.001	0.001	0	INTERMEDIATE	NA	NA	NA	NA	NA	NA
NST-K1	NA	NA	NA	BnaA01g05480D	GSBRNA2T00073970001	9.05831	10.4621	0.207854	INTERMEDIATE	AT4G39390	830094	18.8794	12.5994	-0.583461	INTERMEDIATE
BRI1	ath04075	GO:0000003;GO:0000166;GO:0000902;GO:0001882;GO:0001883;GO:0003006;GO:0003824;GO:0004672;GO:0004674;GO:0004713;GO:0004714;GO:0004871;GO:0004872;GO:0004888;GO:0005488;GO:0005496;GO:0005515;GO:0005524;GO:0005622;GO:0005623;GO:0005737;GO:0005768;GO:0005773;GO:0005774;GO:0005886;GO:0007154;GO:0007165;GO:0007275;GO:0008219;GO:0008289;GO:0009314;GO:0009411;GO:0009416;GO:0009555;GO:0009593;GO:0009628;GO:…	GO:0005622;GO:0005623;GO:0005737;GO:0005768;GO:0005773;GO:0005886;GO:0016301;GO:0043226;GO:0043234	BnaA01g05490D	GSBRNA2T00073973001	0.001	0.001	0	INTERMEDIATE	AT4G39400	830095	22.9378	9.78468	-1.22913	DOWN
WRKY13	NA	GO:0000975;GO:0000976;GO:0001046;GO:0001047;GO:0001067;GO:0001071;GO:0003676;GO:0003677;GO:0003690;GO:0003700;GO:0005488;GO:0005622;GO:0005623;GO:0005634;GO:0006139;GO:0006351;GO:0006355;GO:0006725;GO:0006807;GO:0008152;GO:0009058;GO:0009059;GO:0009698;GO:0009699;GO:0009808;GO:0009809;GO:0009889;GO:0009891;GO:0009893;GO:0009987;GO:0010467;GO:0010468;GO:0010556;GO:0010557;GO:0010604;GO:0010628;GO:…	GO:0005622;GO:0005623;GO:0005634;GO:0043226	BnaA01g05500D	GSBRNA2T00073974001	1.37678	1.14559	-0.265206	INTERMEDIATE	AT4G39410	830096	0.290868	0.100689	-1.53046	DOWN
NA	NA	NA	NA	BnaA01g05510D	GSBRNA2T00073975001	2.61907	3.33705	0.349519	INTERMEDIATE	AT4G39420	830097	4.49254	2.06759	-1.11958	DOWN
CYP96A12	PWY-282	GO:0003824;GO:0004497;GO:0005488;GO:0005506;GO:0008152;GO:0016020;GO:0016021;GO:0016491;GO:0016705;GO:0019825;GO:0020037;GO:0031224;GO:0043167;GO:0043169;GO:0044425;GO:0044699;GO:0044710;GO:0046872;GO:0046906;GO:0046914;GO:0055114;GO:0097159;GO:1901363	NA	BnaA01g05520D	GSBRNA2T00073976001	0.001	0.001	0	INTERMEDIATE	AT4G39510	830105	2.78173	1.65259	-0.751254	INTERMEDIATE
NA	NA	GO:0000166;GO:0001882;GO:0001883;GO:0003824;GO:0003924;GO:0005488;GO:0005525;GO:0005622;GO:0005623;GO:0005737;GO:0005829;GO:0016462;GO:0016787;GO:0016817;GO:0016818;GO:0017076;GO:0017111;GO:0019001;GO:0019003;GO:0032549;GO:0032550;GO:0032553;GO:0032555;GO:0032561;GO:0035639;GO:0036094;GO:0044424;GO:0044444;GO:0044464;GO:0097159;GO:0097367;GO:1901265;GO:1901363	GO:0003924;GO:0005622;GO:0005623;GO:0005737;GO:0005829	BnaA01g05530D	GSBRNA2T00073977001	25.3312	26.2908	0.0536463	INTERMEDIATE	AT4G39520	830106	47.1678	52.6925	0.159794	INTERMEDIATE
SK2	ath01100;ath01110;P02734;ath00400;ath01230;ARO-PWY;PWY-6163	NA	NA	BnaA01g05540D	GSBRNA2T00073978001	0.331239	0.001	-8.37173	DOWN	AT4G39540	830108	10.9367	7.56396	-0.531963	INTERMEDIATE
NA	NA	GO:0005622;GO:0005623;GO:0005634;GO:0006464;GO:0008152;GO:0009987;GO:0016567;GO:0019538;GO:0032446;GO:0036211;GO:0043170;GO:0043226;GO:0043227;GO:0043229;GO:0043231;GO:0043412;GO:0044237;GO:0044238;GO:0044260;GO:0044267;GO:0044424;GO:0044464;GO:0070647;GO:0071704	GO:0005622;GO:0005623;GO:0005634;GO:0043226	BnaA01g05550D	GSBRNA2T00073979001	0.684868	0.792023	0.209716	INTERMEDIATE	AT4G39550	830109	7.22114	4.28527	-0.752839	INTERMEDIATE
NA	NA	GO:0005622;GO:0005623;GO:0005634;GO:0043226;GO:0043227;GO:0043229;GO:0043231;GO:0044424;GO:0044464	GO:0005622;GO:0005623;GO:0005634;GO:0043226	BnaA01g05560D	GSBRNA2T00073980001	2.59808	2.94478	0.180716	INTERMEDIATE	AT4G39590	830113	0.049153	0.639056	3.70059	UP
NA	NA	GO:0005622;GO:0005623;GO:0005634;GO:0006464;GO:0008152;GO:0009987;GO:0016567;GO:0019538;GO:0032446;GO:0036211;GO:0043170;GO:0043226;GO:0043227;GO:0043229;GO:0043231;GO:0043412;GO:0044237;GO:0044238;GO:0044260;GO:0044267;GO:0044424;GO:0044464;GO:0070647;GO:0071704	GO:0005622;GO:0005623;GO:0005634;GO:0043226	BnaA01g05570D	GSBRNA2T00073981001	0.480997	0.789466	0.714849	INTERMEDIATE	AT4G39550	830109	7.22114	4.28527	-0.752839	INTERMEDIATE
NA	NA	GO:0005622;GO:0005623;GO:0005634;GO:0043226;GO:0043227;GO:0043229;GO:0043231;GO:0044424;GO:0044464	GO:0005622;GO:0005623;GO:0005634;GO:0043226	BnaA01g05580D	GSBRNA2T00073982001	0.001	0.001	0	INTERMEDIATE	AT4G39590	830113	0.049153	0.639056	3.70059	UP
NA	NA	GO:0005622;GO:0005623;GO:0005634;GO:0043226;GO:0043227;GO:0043229;GO:0043231;GO:0044424;GO:0044464	GO:0005622;GO:0005623;GO:0005634;GO:0043226	BnaA01g05590D	GSBRNA2T00073984001	0.001	0.001	0	INTERMEDIATE	AT1G61540	842448	0.001	0.001	0	INTERMEDIATE
NA	NA	NA	NA	BnaA01g05600D	GSBRNA2T00073986001	0.001	0.001	0	INTERMEDIATE	NA	NA	NA	NA	NA	NA
NA	R-ATH-6811434;R-ATH-6807878;R-ATH-392499;R-ATH-597592;R-ATH-948021;R-ATH-199977;R-ATH-6811442;R-ATH-446203;R-ATH-199991;R-ATH-8856688;R-ATH-5653656	GO:0000139;GO:0000151;GO:0005198;GO:0005215;GO:0005622;GO:0005623;GO:0005737;GO:0005794;GO:0005798;GO:0005829;GO:0006810;GO:0006888;GO:0012505;GO:0012506;GO:0016020;GO:0016023;GO:0016192;GO:0030117;GO:0030120;GO:0030126;GO:0030135;GO:0030137;GO:0030659;GO:0030660;GO:0030662;GO:0030663;GO:0031090;GO:0031410;GO:0031461;GO:0031982;GO:0031988;GO:0032991;GO:0043226;GO:0043227;GO:0043229;GO:0043231;GO:…	GO:0005198;GO:0005622;GO:0005623;GO:0005737;GO:0005829	BnaA01g05610D	GSBRNA2T00073988001	0.001	0.001	0	INTERMEDIATE	AT2G21390	816678	49.2695	28.2968	-0.800057	INTERMEDIATE
EMB2453	NA	GO:0000003;GO:0003006;GO:0005622;GO:0005623;GO:0005737;GO:0007275;GO:0009507;GO:0009536;GO:0009790;GO:0009791;GO:0009793;GO:0010154;GO:0022414;GO:0032501;GO:0032502;GO:0043226;GO:0043227;GO:0043229;GO:0043231;GO:0044424;GO:0044444;GO:0044464;GO:0044699;GO:0044702;GO:0044707;GO:0044767;GO:0048316;GO:0048608;GO:0048731;GO:0048856;GO:0061458	NA	BnaA01g05620D	GSBRNA2T00073989001	0.534144	0.829541	0.635085	INTERMEDIATE	AT4G39620	830116	0.001	0.001	0	INTERMEDIATE
GGT1	ath00430;ath01100;ath00480;ath00590;PWY-4041;R-ATH-156590;ath00460;R-ATH-5423646;R-ATH-174403;R-ATH-2142753;R-ATH-556833;R-ATH-1430728;PWY-6745;PWYQT-4432;R-ATH-156580;R-ATH-211859;R-ATH-2142691	GO:0003824;GO:0003840;GO:0005576;GO:0005618;GO:0005623;GO:0005911;GO:0006518;GO:0006575;GO:0006749;GO:0006751;GO:0006790;GO:0006807;GO:0006950;GO:0006979;GO:0008152;GO:0008233;GO:0008238;GO:0008242;GO:0009056;GO:0009505;GO:0009506;GO:0009987;GO:0016740;GO:0016746;GO:0016755;GO:0016756;GO:0016787;GO:0030054;GO:0030312;GO:0034641;GO:0036374;GO:0042219;GO:0043171;GO:0043603;GO:0044237;GO:0044248;GO:…	GO:0005576	BnaA01g05630D	GSBRNA2T00073991001	0.001	0.201552	7.65501	UP	AT4G39640	830118	12.7722	10.5357	-0.277723	INTERMEDIATE
NA	NA	GO:0005622;GO:0005623;GO:0005634;GO:0043226;GO:0043227;GO:0043229;GO:0043231;GO:0044424;GO:0044464	GO:0005622;GO:0005623;GO:0005634;GO:0043226	BnaA01g05640D	GSBRNA2T00073993001	0.001	0.001	0	INTERMEDIATE	AT4G39630	830117	4.22686	1.99764	-1.08129	DOWN
NA	NA	NA	NA	BnaA01g05650D	GSBRNA2T00073994001	0.001	0.001	0	INTERMEDIATE	NA	NA	NA	NA	NA	NA
GGT1	ath00430;ath01100;ath00480;ath00590;PWY-4041;R-ATH-156590;ath00460;R-ATH-5423646;R-ATH-174403;R-ATH-2142753;R-ATH-556833;R-ATH-1430728;PWY-6745;PWYQT-4432;R-ATH-156580;R-ATH-211859;R-ATH-2142691	GO:0003824;GO:0003840;GO:0005576;GO:0005618;GO:0005623;GO:0005911;GO:0006518;GO:0006575;GO:0006749;GO:0006751;GO:0006790;GO:0006807;GO:0006950;GO:0006979;GO:0008152;GO:0008233;GO:0008238;GO:0008242;GO:0009056;GO:0009505;GO:0009506;GO:0009987;GO:0016740;GO:0016746;GO:0016755;GO:0016756;GO:0016787;GO:0030054;GO:0030312;GO:0034641;GO:0036374;GO:0042219;GO:0043171;GO:0043603;GO:0044237;GO:0044248;GO:…	GO:0005576	BnaA01g05660D	GSBRNA2T00073995001	0.001	0.001	0	INTERMEDIATE	AT4G39640	830118	12.7722	10.5357	-0.277723	INTERMEDIATE
AGT2	ath00250;ath01100;ath01110;ath00270;ath00260;ath00280;R-ATH-389661;GLYSYN-ALA-PWY;R-ATH-1430728;R-ATH-71291	GO:0003824;GO:0005488;GO:0005515;GO:0005622;GO:0005623;GO:0005737;GO:0005739;GO:0005773;GO:0005774;GO:0006082;GO:0006520;GO:0006525;GO:0006527;GO:0006536;GO:0006807;GO:0008152;GO:0008270;GO:0008453;GO:0008483;GO:0009056;GO:0009058;GO:0009063;GO:0009064;GO:0009065;GO:0009853;GO:0009987;GO:0010035;GO:0010038;GO:0016020;GO:0016054;GO:0016740;GO:0016769;GO:0019544;GO:0019752;GO:0030170;GO:0031090;GO:…	GO:0005622;GO:0005623;GO:0005737;GO:0005739;GO:0043226	BnaA01g05670D	GSBRNA2T00073997001	76.0988	90.0822	0.243368	INTERMEDIATE	AT4G39660	830120	58.6434	76.3973	0.381552	INTERMEDIATE
NA	NA	NA	NA	BnaA01g05680D	GSBRNA2T00073999001	5.73686	13.6444	1.24997	UP	AT4G39675	830122	283.744	615.782	1.11783	UP
NA	ath03040;ath03013;ath03015	GO:0000166;GO:0003676;GO:0003677;GO:0005488;GO:0005622;GO:0005623;GO:0005634;GO:0005737;GO:0005829;GO:0009507;GO:0009536;GO:0036094;GO:0043226;GO:0043227;GO:0043229;GO:0043231;GO:0044424;GO:0044444;GO:0044464;GO:0097159;GO:1901265;GO:1901363	GO:0003677;GO:0005622;GO:0005623;GO:0005634;GO:0005737;GO:0005829;GO:0043226	BnaA01g05690D	GSBRNA2T00074001001	6.79533	8.14418	0.261227	INTERMEDIATE	AT4G39680	830123	34.7156	22.006	-0.65769	INTERMEDIATE
NA	NA	GO:0005488;GO:0005515;GO:0005543;GO:0005622;GO:0005623;GO:0005737;GO:0005739;GO:0005740;GO:0005743;GO:0008289;GO:0009987;GO:0016020;GO:0016021;GO:0016043;GO:0019866;GO:0031090;GO:0031224;GO:0031966;GO:0031967;GO:0031975;GO:0032991;GO:0043226;GO:0043227;GO:0043229;GO:0043231;GO:0043234;GO:0044422;GO:0044424;GO:0044425;GO:0044429;GO:0044444;GO:0044446;GO:0044455;GO:0044464;GO:0044699;GO:0044763;GO:…	GO:0005622;GO:0005623;GO:0005737;GO:0005739;GO:0043226	BnaA01g05700D	GSBRNA2T00074002001	0.499273	0.834492	0.741069	INTERMEDIATE	AT4G39690	830124	19.52	15.6217	-0.321406	INTERMEDIATE
NA	NA	GO:0005488;GO:0005622;GO:0005623;GO:0005737;GO:0043167;GO:0043169;GO:0044424;GO:0044464;GO:0046872	GO:0005622;GO:0005623;GO:0005737	BnaA01g05710D	GSBRNA2T00074004001	1.82457	3.39422	0.895526	INTERMEDIATE	AT4G39700	830125	3.32088	6.52212	0.973775	INTERMEDIATE
FKBP16-2	NA	GO:0000413;GO:0003755;GO:0003824;GO:0005488;GO:0005515;GO:0005527;GO:0005528;GO:0005576;GO:0005622;GO:0005623;GO:0005737;GO:0005783;GO:0005789;GO:0006457;GO:0006464;GO:0006810;GO:0008144;GO:0008152;GO:0009507;GO:0009534;GO:0009535;GO:0009536;GO:0009543;GO:0009579;GO:0009987;GO:0012505;GO:0016020;GO:0016853;GO:0016859;GO:0018193;GO:0018208;GO:0019538;GO:0031976;GO:0031977;GO:0031978;GO:0031984;GO:…	GO:0005576;GO:0005622;GO:0005623;GO:0006457;GO:0006810;GO:0009579	BnaA01g05720D	GSBRNA2T00074005001	0.439658	0.439292	-0.00120149	INTERMEDIATE	AT4G39710	830126	0.582346	0.43072	-0.435126	INTERMEDIATE
NA	NA	GO:0005622;GO:0005623;GO:0005634;GO:0043226;GO:0043227;GO:0043229;GO:0043231;GO:0044424;GO:0044464	GO:0005622;GO:0005623;GO:0005634;GO:0043226	BnaA01g05730D	GSBRNA2T00074006001	5.01749	5.62467	0.164802	INTERMEDIATE	AT4G39720	830127	4.37338	5.54373	0.342111	INTERMEDIATE
NA	NA	GO:0005622;GO:0005623;GO:0005737;GO:0005739;GO:0005740;GO:0005743;GO:0016020;GO:0016021;GO:0019866;GO:0031090;GO:0031224;GO:0031966;GO:0031967;GO:0031975;GO:0042592;GO:0043226;GO:0043227;GO:0043229;GO:0043231;GO:0044422;GO:0044424;GO:0044425;GO:0044429;GO:0044444;GO:0044446;GO:0044464;GO:0048878;GO:0050801;GO:0055065;GO:0055070;GO:0055076;GO:0055080;GO:0065007;GO:0065008;GO:0098771	GO:0005622;GO:0005623;GO:0005737;GO:0005739;GO:0043226	BnaA01g05740D	GSBRNA2T00074008001	0.001	0.001	0	INTERMEDIATE	AT4G39740	830129	3.56017	2.96423	-0.264288	INTERMEDIATE
NA	NA	GO:0005622;GO:0005623;GO:0005634;GO:0043226;GO:0043227;GO:0043229;GO:0043231;GO:0044424;GO:0044464	GO:0005622;GO:0005623;GO:0005634;GO:0043226	BnaA01g05750D	GSBRNA2T00074009001	0.001	0.001	0	INTERMEDIATE	AT4G39753	830132	0.001	0.081139	6.34232	UP
NA	NA	GO:0000160;GO:0001071;GO:0003676;GO:0003677;GO:0003700;GO:0005488;GO:0005622;GO:0005623;GO:0005634;GO:0006139;GO:0006351;GO:0006355;GO:0006725;GO:0006807;GO:0007154;GO:0007165;GO:0008152;GO:0009058;GO:0009059;GO:0009719;GO:0009723;GO:0009725;GO:0009755;GO:0009873;GO:0009889;GO:0009987;GO:0010033;GO:0010467;GO:0010468;GO:0010556;GO:0016070;GO:0018130;GO:0019219;GO:0019222;GO:0019438;GO:0023052;GO:…	GO:0003677;GO:0005622;GO:0005623;GO:0005634;GO:0043226	BnaA01g05760D	GSBRNA2T00074013001	0.001	0.001	0	INTERMEDIATE	AT4G39780	830136	35.472	48.2265	0.443146	INTERMEDIATE
NA	NA	GO:0005622;GO:0005623;GO:0005634;GO:0043226;GO:0043227;GO:0043229;GO:0043231;GO:0044424;GO:0044464	GO:0005622;GO:0005623;GO:0005634;GO:0043226	BnaA01g05770D	GSBRNA2T00074014001	0.72659	0.578076	-0.329882	INTERMEDIATE	AT4G39790	830137	0.700672	0.301437	-1.21688	DOWN
NA	NA	GO:0005622;GO:0005623;GO:0005634;GO:0043226;GO:0043227;GO:0043229;GO:0043231;GO:0044424;GO:0044464	GO:0005622;GO:0005623;GO:0005634;GO:0043226	BnaA01g05780D	GSBRNA2T00040008001	13.3968	14.4956	0.113728	INTERMEDIATE	AT2G20620	816588	0.001	0.252267	7.97881	UP
NA	NA	NA	NA	BnaA01g05790D	GSBRNA2T00040007001	0.001	0.001	0	INTERMEDIATE	NA	NA	NA	NA	NA	NA
NA	NA	GO:0000123;GO:0005622;GO:0005623;GO:0005634;GO:0005654;GO:0031248;GO:0031974;GO:0031981;GO:0032991;GO:0043226;GO:0043227;GO:0043229;GO:0043231;GO:0043233;GO:0043234;GO:0044422;GO:0044424;GO:0044428;GO:0044446;GO:0044451;GO:0044464;GO:0070013;GO:0070461;GO:1902493;GO:1902494;GO:1990234	GO:0005622;GO:0005623;GO:0005634;GO:0043226	BnaA01g05800D	GSBRNA2T00040006001	0.93893	1.00285	0.0950134	INTERMEDIATE	AT4G31440	829271	5.33189	2.81552	-0.921244	INTERMEDIATE
NA	NA	NA	NA	BnaA01g05810D	GSBRNA2T00040005001	2.73244	1.58078	-0.789554	INTERMEDIATE	AT4G31430	829270	24.9701	12.0066	-1.05637	DOWN
NA	NA	NA	NA	BnaA01g05820D	GSBRNA2T00040004001	4.31906	3.53249	-0.290032	INTERMEDIATE	AT4G31420	829269	40.8486	39.804	-0.0373728	INTERMEDIATE
NA	NA	GO:0005622;GO:0005623;GO:0005634;GO:0043226;GO:0043227;GO:0043229;GO:0043231;GO:0044424;GO:0044464	GO:0005622;GO:0005623;GO:0005634;GO:0043226	BnaA01g05830D	GSBRNA2T00040003001	1.54807	1.17736	-0.394905	INTERMEDIATE	AT4G31410	829268	16.1017	12.0604	-0.416944	INTERMEDIATE
NA	NA	GO:0000166;GO:0001882;GO:0001883;GO:0003824;GO:0004672;GO:0005488;GO:0005524;GO:0005622;GO:0005623;GO:0005737;GO:0005886;GO:0006464;GO:0006468;GO:0006725;GO:0006778;GO:0006787;GO:0006793;GO:0006796;GO:0006807;GO:0006950;GO:0006979;GO:0008152;GO:0009056;GO:0009507;GO:0009532;GO:0009536;GO:0009570;GO:0009987;GO:0010287;GO:0015994;GO:0015996;GO:0016020;GO:0016301;GO:0016310;GO:0016740;GO:0016772;GO:…	GO:0005623;GO:0005886	BnaA01g05840D	GSBRNA2T00040002001	4.98348	3.09087	-0.689142	INTERMEDIATE	AT4G31390	829266	6.50119	4.95724	-0.391168	INTERMEDIATE
NA	ath03030;ath03420;ath03430;ath03440	GO:0005622;GO:0005623;GO:0005634;GO:0005911;GO:0009506;GO:0030054;GO:0043226;GO:0043227;GO:0043229;GO:0043231;GO:0044424;GO:0044464;GO:0055044	GO:0005622;GO:0005623;GO:0005634;GO:0043226	BnaA01g05850D	GSBRNA2T00040001001	0.001	0.001	0	INTERMEDIATE	AT1G52950	841728	0.016841	0.001	-4.07391	DOWN
FLP1	NA	GO:0005622;GO:0005623;GO:0005737;GO:0005739;GO:0043226;GO:0043227;GO:0043229;GO:0043231;GO:0044424;GO:0044444;GO:0044464	GO:0005622;GO:0005623;GO:0005737;GO:0005739;GO:0043226	BnaA01g05860D	GSBRNA2T00039999001	0.001	0.001	0	INTERMEDIATE	AT4G31380	829265	3.39248	176.301	5.69955	UP
NA	NA	NA	NA	BnaA01g05870D	GSBRNA2T00039998001	6.39074	2.88725	-1.14629	DOWN	NA	NA	NA	NA	NA	NA
NA	R-ATH-72172;R-ATH-72203;R-ATH-74160;R-ATH-72165	GO:0000166;GO:0003676;GO:0003723;GO:0005488;GO:0005515;GO:0005622;GO:0005623;GO:0005634;GO:0005654;GO:0016604;GO:0016607;GO:0031974;GO:0031981;GO:0036094;GO:0043226;GO:0043227;GO:0043229;GO:0043231;GO:0043233;GO:0044422;GO:0044424;GO:0044428;GO:0044446;GO:0044451;GO:0044464;GO:0070013;GO:0097159;GO:1901265;GO:1901363	GO:0003723;GO:0005622;GO:0005623;GO:0005634;GO:0043226	BnaA01g05880D	GSBRNA2T00039997001	0.001	0.001	0	INTERMEDIATE	AT2G43370	818938	7.06219	3.36798	-1.06823	DOWN
NA	NA	GO:0005622;GO:0005623;GO:0005634;GO:0043226;GO:0043227;GO:0043229;GO:0043231;GO:0044424;GO:0044464	GO:0005622;GO:0005623;GO:0005634;GO:0043226	BnaA01g05890D	GSBRNA2T00039996001	6.85667	7.51701	0.13265	INTERMEDIATE	AT4G31360	829263	9.73044	6.41585	-0.600864	INTERMEDIATE
NA	NA	GO:0003824;GO:0005622;GO:0005623;GO:0005737;GO:0005739;GO:0008194;GO:0008375;GO:0016020;GO:0016021;GO:0016740;GO:0016757;GO:0016758;GO:0031224;GO:0043226;GO:0043227;GO:0043229;GO:0043231;GO:0044424;GO:0044425;GO:0044444;GO:0044464	GO:0005622;GO:0005623;GO:0005737;GO:0005739;GO:0016757;GO:0043226	BnaA01g05900D	GSBRNA2T00039995001	0.001	2.01001	10.973	UP	AT4G31350	829262	9.57423	14.0047	0.548684	INTERMEDIATE
NA	NA	NA	NA	BnaA01g05910D	GSBRNA2T00039994001	0.001	0.001	0	INTERMEDIATE	NA	NA	NA	NA	NA	NA
NA	NA	NA	NA	BnaA01g05920D	GSBRNA2T00039993001	52.3362	56.8426	0.119164	INTERMEDIATE	AT4G31340	829261	120.305	76.9359	-0.644971	INTERMEDIATE
NA	NA	GO:0005622;GO:0005623;GO:0005737;GO:0005739;GO:0016020;GO:0016021;GO:0031224;GO:0043226;GO:0043227;GO:0043229;GO:0043231;GO:0044424;GO:0044425;GO:0044444;GO:0044464	GO:0005622;GO:0005623;GO:0005737;GO:0005739;GO:0043226	BnaA01g05930D	GSBRNA2T00039992001	0.215297	0.001	-7.75018	DOWN	AT4G31330	829260	6.58291	6.34309	-0.0535403	INTERMEDIATE
NA	ath04075	GO:0005488;GO:0005515;GO:0005516;GO:0005622;GO:0005623;GO:0005634;GO:0009719;GO:0009725;GO:0009733;GO:0010033;GO:0042221;GO:0043226;GO:0043227;GO:0043229;GO:0043231;GO:0044424;GO:0044464;GO:0050896	GO:0005622;GO:0005623;GO:0005634;GO:0043226	BnaA01g05940D	GSBRNA2T00039991001	7.74266	12.877	0.733892	INTERMEDIATE	AT4G31320	829259	27.3591	3.20277	-3.09463	DOWN
PBA1	R-ATH-5689603;ath03050;R-ATH-176409;R-ATH-1236975;R-ATH-5358351;R-ATH-69300;R-ATH-179419;R-ATH-68949;R-ATH-392499;R-ATH-597592;R-ATH-69620;R-ATH-349425;R-ATH-69304;R-ATH-174143;R-ATH-1236978;R-ATH-176814;R-ATH-69306;R-ATH-69541;R-ATH-69052;R-ATH-5689880;R-ATH-69563;R-ATH-168256;R-ATH-453276;R-ATH-1280218;R-ATH-5688426;R-ATH-174184;R-ATH-983168;R-ATH-1640170;R-ATH-69017;R-ATH-162582;R-ATH-69242;R-…	NA	NA	BnaA01g05950D	GSBRNA2T00039990001	17.8292	20.9241	0.230924	INTERMEDIATE	AT4G31300	829257	105.56	239.285	1.18066	UP
NA	R-ATH-156590;R-ATH-174403;R-ATH-1430728;R-ATH-156580;R-ATH-211859	GO:0003824;GO:0003839;GO:0005622;GO:0005623;GO:0005737;GO:0016740;GO:0016746;GO:0016755;GO:0044424;GO:0044464	GO:0005622;GO:0005623;GO:0005737	BnaA01g05960D	GSBRNA2T00039989001	8.53085	7.2524	-0.23423	INTERMEDIATE	AT4G31290	829256	118.012	91.4886	-0.367274	INTERMEDIATE
NA	NA	GO:0000166;GO:0001882;GO:0001883;GO:0003824;GO:0004672;GO:0004674;GO:0005488;GO:0005524;GO:0005576;GO:0006464;GO:0006468;GO:0006793;GO:0006796;GO:0007154;GO:0007165;GO:0007166;GO:0007167;GO:0007169;GO:0008152;GO:0009987;GO:0016020;GO:0016021;GO:0016301;GO:0016310;GO:0016740;GO:0016772;GO:0016773;GO:0017076;GO:0019538;GO:0023052;GO:0030554;GO:0031224;GO:0032549;GO:0032550;GO:0032553;GO:0032555;GO:…	GO:0005576;GO:0016301	BnaA01g05970D	GSBRNA2T00039987001	0.429999	0.657702	0.613101	INTERMEDIATE	AT4G31250	829252	2.6005	0.10565	-4.62143	DOWN
NA	NA	GO:0003824;GO:0005622;GO:0005623;GO:0005634;GO:0008152;GO:0009987;GO:0016491;GO:0016651;GO:0016667;GO:0016668;GO:0019725;GO:0042592;GO:0043226;GO:0043227;GO:0043229;GO:0043231;GO:0044424;GO:0044464;GO:0044699;GO:0044710;GO:0044763;GO:0045454;GO:0047134;GO:0050789;GO:0050794;GO:0055114;GO:0065007;GO:0065008	GO:0005622;GO:0005623;GO:0005634;GO:0043226	BnaA01g05980D	GSBRNA2T00039986001	11.0835	4.7245	-1.23018	DOWN	AT4G31240	829251	8.57084	0.054132	-7.30681	DOWN
NA	NA	NA	NA	BnaA01g05990D	GSBRNA2T00039985001	4.1171	4.43407	0.107002	INTERMEDIATE	AT4G31210	829248	0.001	0.001	0	INTERMEDIATE
NA	R-ATH-72163;R-ATH-72172;R-ATH-72203;R-ATH-74160	GO:0003676;GO:0003723;GO:0005488;GO:0005576;GO:0005622;GO:0005623;GO:0005737;GO:0006139;GO:0006396;GO:0006725;GO:0006807;GO:0008152;GO:0009987;GO:0010467;GO:0016070;GO:0034641;GO:0043170;GO:0044237;GO:0044238;GO:0044260;GO:0044424;GO:0044464;GO:0046483;GO:0048046;GO:0071704;GO:0090304;GO:0097159;GO:1901360;GO:1901363	GO:0003723;GO:0005622;GO:0005623;GO:0005737	BnaA01g06000D	GSBRNA2T00039984001	2.74532	3.29173	0.261869	INTERMEDIATE	AT4G31200	829247	6.07936	5.953	-0.0303033	INTERMEDIATE
NA	ath00970;TRNA-CHARGING-PWY	GO:0000166;GO:0001882;GO:0001883;GO:0003676;GO:0003677;GO:0003824;GO:0004812;GO:0004815;GO:0005488;GO:0005524;GO:0005622;GO:0005623;GO:0005737;GO:0005783;GO:0005829;GO:0006082;GO:0006139;GO:0006399;GO:0006412;GO:0006418;GO:0006422;GO:0006518;GO:0006520;GO:0006725;GO:0006807;GO:0006950;GO:0006952;GO:0008152;GO:0009058;GO:0009059;GO:0009605;GO:0009607;GO:0009620;GO:0009987;GO:0010035;GO:0010038;GO:…	GO:0003677;GO:0005622;GO:0005623;GO:0005737;GO:0005783;GO:0005829;GO:0043226	BnaA01g06010D	GSBRNA2T00039983001	35.0799	38.2371	0.124329	INTERMEDIATE	AT4G31180	829246	71.4501	78.7682	0.140677	INTERMEDIATE
NA	P00032	GO:0000166;GO:0001882;GO:0001883;GO:0003824;GO:0004672;GO:0004712;GO:0005488;GO:0005524;GO:0005622;GO:0005623;GO:0005634;GO:0005886;GO:0006464;GO:0006468;GO:0006793;GO:0006796;GO:0007275;GO:0008152;GO:0009653;GO:0009888;GO:0009987;GO:0010015;GO:0010053;GO:0016020;GO:0016301;GO:0016310;GO:0016740;GO:0016772;GO:0016773;GO:0017076;GO:0019538;GO:0022622;GO:0030154;GO:0030554;GO:0032501;GO:0032502;GO:…	GO:0005622;GO:0005623;GO:0005634;GO:0005886;GO:0016301;GO:0043226	BnaA01g06020D	GSBRNA2T00039982001	5.12097	8.52233	0.734831	INTERMEDIATE	AT4G31170	829245	22.7732	25.841	0.182326	INTERMEDIATE
NA	ath00500	GO:0003824;GO:0004553;GO:0005618;GO:0005622;GO:0005623;GO:0005737;GO:0005773;GO:0005886;GO:0005911;GO:0005975;GO:0006950;GO:0006952;GO:0008152;GO:0008422;GO:0009505;GO:0009506;GO:0015926;GO:0016020;GO:0016787;GO:0016798;GO:0030054;GO:0030312;GO:0031224;GO:0031225;GO:0031226;GO:0042973;GO:0043226;GO:0043227;GO:0043229;GO:0043231;GO:0044238;GO:0044424;GO:0044425;GO:0044444;GO:0044459;GO:0044464;GO:…	GO:0005622;GO:0005623;GO:0005737;GO:0005773;GO:0005886;GO:0005975;GO:0043226	BnaA01g06030D	GSBRNA2T00039981001	11.8995	7.35066	-0.694956	INTERMEDIATE	AT4G31140	829242	11.8691	21.4139	0.851341	INTERMEDIATE
NA	NA	GO:0005576;GO:0005623;GO:0005886;GO:0016020;GO:0016021;GO:0031224;GO:0044425;GO:0044464;GO:0071944	GO:0005576;GO:0005623;GO:0005886	BnaA01g06040D	GSBRNA2T00039980001	16.1528	16.0601	-0.00830196	INTERMEDIATE	AT4G31130	829241	63.106	50.3985	-0.324397	INTERMEDIATE
NA	NA	GO:0000166;GO:0001871;GO:0001882;GO:0001883;GO:0003824;GO:0005488;GO:0005509;GO:0005524;GO:0005576;GO:0005623;GO:0005886;GO:0006464;GO:0006468;GO:0006793;GO:0006796;GO:0008152;GO:0009987;GO:0016020;GO:0016021;GO:0016301;GO:0016310;GO:0016740;GO:0016772;GO:0017076;GO:0019538;GO:0030246;GO:0030247;GO:0030554;GO:0031224;GO:0032549;GO:0032550;GO:0032553;GO:0032555;GO:0032559;GO:0035639;GO:0036094;GO:…	GO:0005576;GO:0005623;GO:0005886;GO:0016301	BnaA01g06050D	GSBRNA2T00039979001	0.001	0.001	0	INTERMEDIATE	AT4G31110	829238	6.48106	10.1578	0.648284	INTERMEDIATE
NA	NA	GO:0000166;GO:0001871;GO:0001882;GO:0001883;GO:0003824;GO:0005488;GO:0005509;GO:0005524;GO:0005576;GO:0005623;GO:0005886;GO:0006464;GO:0006468;GO:0006793;GO:0006796;GO:0008152;GO:0009987;GO:0016020;GO:0016021;GO:0016301;GO:0016310;GO:0016740;GO:0016772;GO:0017076;GO:0019538;GO:0030246;GO:0030247;GO:0030554;GO:0031224;GO:0032549;GO:0032550;GO:0032553;GO:0032555;GO:0032559;GO:0035639;GO:0036094;GO:…	GO:0005576;GO:0005623;GO:0005886;GO:0016301	BnaA01g06060D	GSBRNA2T00039976001	0.001	0.097066	6.60089	UP	AT4G31100	829237	8.38634	7.91559	-0.0833439	INTERMEDIATE
NA	NA	NA	NA	BnaA01g06070D	GSBRNA2T00039975001	0.001	0.001	0	INTERMEDIATE	NA	NA	NA	NA	NA	NA
NA	NA	GO:0000166;GO:0001871;GO:0001882;GO:0001883;GO:0003824;GO:0005488;GO:0005509;GO:0005524;GO:0005576;GO:0005623;GO:0005886;GO:0006464;GO:0006468;GO:0006793;GO:0006796;GO:0008152;GO:0009987;GO:0016020;GO:0016021;GO:0016301;GO:0016310;GO:0016740;GO:0016772;GO:0017076;GO:0019538;GO:0030246;GO:0030247;GO:0030554;GO:0031224;GO:0032549;GO:0032550;GO:0032553;GO:0032555;GO:0032559;GO:0035639;GO:0036094;GO:…	GO:0005576;GO:0005623;GO:0005886;GO:0016301	BnaA01g06080D	GSBRNA2T00039974001	1.23016	1.83001	0.573008	INTERMEDIATE	AT4G31110	829238	6.48106	10.1578	0.648284	INTERMEDIATE
NA	ath01100;P02750;ath00785;PWY0-501	GO:0003824;GO:0005622;GO:0005623;GO:0005737;GO:0006082;GO:0006464;GO:0006629;GO:0006631;GO:0006633;GO:0006732;GO:0008152;GO:0008610;GO:0009058;GO:0009106;GO:0009107;GO:0009108;GO:0009249;GO:0009507;GO:0009536;GO:0009987;GO:0016053;GO:0016415;GO:0016740;GO:0016746;GO:0016747;GO:0017118;GO:0018065;GO:0019538;GO:0019752;GO:0032787;GO:0036211;GO:0043170;GO:0043226;GO:0043227;GO:0043229;GO:0043231;GO:…	GO:0006464	BnaA01g06090D	GSBRNA2T00039973001	0.774732	0.129374	-2.58215	DOWN	AT4G31050	829232	2.16154	2.08184	-0.0542017	INTERMEDIATE
NA	NA	GO:0005623;GO:0005886;GO:0016020;GO:0016021;GO:0031224;GO:0044425;GO:0044464;GO:0071944	GO:0005623;GO:0005886	BnaA01g06100D	GSBRNA2T00039972001	2.17419	1.74942	-0.313597	INTERMEDIATE	AT4G31040	829231	14.2952	8.82609	-0.69569	INTERMEDIATE
NA	NA	GO:0003824;GO:0005576;GO:0016787	GO:0005576	BnaA01g06110D	GSBRNA2T00039971001	0.129272	0.001	-7.01427	DOWN	AT4G31020	829229	1.815	1.12366	-0.691762	INTERMEDIATE
NA	NA	GO:0003676;GO:0003677;GO:0005488;GO:0005515;GO:0005516;GO:0005622;GO:0005623;GO:0005634;GO:0006139;GO:0006351;GO:0006355;GO:0006725;GO:0006807;GO:0006950;GO:0008152;GO:0009058;GO:0009059;GO:0009889;GO:0009987;GO:0010467;GO:0010468;GO:0010556;GO:0016070;GO:0018130;GO:0019219;GO:0019222;GO:0019438;GO:0031323;GO:0031326;GO:0032774;GO:0034641;GO:0034645;GO:0034654;GO:0043170;GO:0043226;GO:0043227;GO:…	GO:0003677;GO:0005622;GO:0005623;GO:0005634;GO:0006950;GO:0043226	BnaA01g06120D	GSBRNA2T00039970001	0.001	0.035199	5.13746	UP	AT4G31000	829227	0.001	0.001	0	INTERMEDIATE
NA	NA	NA	NA	BnaA01g06130D	GSBRNA2T00039969001	14.5635	17.7634	0.286554	INTERMEDIATE	AT2G24290	816965	25.6541	15.4324	-0.733226	INTERMEDIATE
NA	NA	GO:0000323;GO:0003824;GO:0004180;GO:0004185;GO:0005622;GO:0005623;GO:0005737;GO:0005764;GO:0005773;GO:0008233;GO:0008236;GO:0008238;GO:0009507;GO:0009536;GO:0016787;GO:0017171;GO:0043226;GO:0043227;GO:0043229;GO:0043231;GO:0044424;GO:0044444;GO:0044464;GO:0070008;GO:0070011	GO:0005622;GO:0005623;GO:0005737;GO:0005764;GO:0005773;GO:0043226	BnaA01g06140D	GSBRNA2T00039968001	0.001	0.001	0	INTERMEDIATE	AT2G24280	816963	4.3972	1.86358	-1.23851	DOWN
NA	NA	GO:0000323;GO:0003824;GO:0004180;GO:0004185;GO:0005622;GO:0005623;GO:0005737;GO:0005764;GO:0005773;GO:0008233;GO:0008236;GO:0008238;GO:0009507;GO:0009536;GO:0016787;GO:0017171;GO:0043226;GO:0043227;GO:0043229;GO:0043231;GO:0044424;GO:0044444;GO:0044464;GO:0070008;GO:0070011	GO:0005622;GO:0005623;GO:0005737;GO:0005764;GO:0005773;GO:0043226	BnaA01g06150D	GSBRNA2T00039967001	0.001	0.61518	9.26486	UP	AT2G24280	816963	4.3972	1.86358	-1.23851	DOWN
NA	NA	GO:0005622;GO:0005623;GO:0005737;GO:0009507;GO:0009536;GO:0043226;GO:0043227;GO:0043229;GO:0043231;GO:0044424;GO:0044444;GO:0044464	NA	BnaA01g06160D	GSBRNA2T00039965001	6.78868	7.62323	0.16727	INTERMEDIATE	AT4G30993	829225	0.316835	9.3387	4.88142	UP
LRL2	NA	GO:0000975;GO:0000976;GO:0000981;GO:0001046;GO:0001047;GO:0001067;GO:0001071;GO:0001228;GO:0003676;GO:0003677;GO:0003690;GO:0003700;GO:0005488;GO:0005515;GO:0005622;GO:0005623;GO:0005634;GO:0006139;GO:0006351;GO:0006355;GO:0006366;GO:0006725;GO:0006807;GO:0007275;GO:0008152;GO:0009058;GO:0009059;GO:0009653;GO:0009888;GO:0009889;GO:0009987;GO:0010015;GO:0010053;GO:0010054;GO:0010467;GO:0010468;GO:…	GO:0003677;GO:0005622;GO:0005623;GO:0005634;GO:0043226	BnaA01g06170D	GSBRNA2T00039964001	6.73743	8.54667	0.343164	INTERMEDIATE	AT4G30980	829223	13.9817	14.2527	0.0276941	INTERMEDIATE
SIP3	NA	GO:0000166;GO:0001101;GO:0001882;GO:0001883;GO:0003824;GO:0004672;GO:0004674;GO:0005488;GO:0005515;GO:0005524;GO:0005622;GO:0005623;GO:0005737;GO:0005783;GO:0005886;GO:0006464;GO:0006468;GO:0006793;GO:0006796;GO:0006810;GO:0006950;GO:0006970;GO:0006972;GO:0007154;GO:0007165;GO:0007275;GO:0008152;GO:0009414;GO:0009415;GO:0009628;GO:0009651;GO:0009914;GO:0009926;GO:0009987;GO:0010035;GO:0010540;GO:…	GO:0005622;GO:0005623;GO:0005737;GO:0005783;GO:0005886;GO:0007165;GO:0016301;GO:0043226	BnaA01g06180D	GSBRNA2T00039961001	0.001	0.001	0	INTERMEDIATE	AT4G30960	829221	196.455	595.929	1.60094	UP
FAD6	NA	GO:0003824;GO:0005622;GO:0005623;GO:0005737;GO:0006082;GO:0006091;GO:0006629;GO:0006631;GO:0006633;GO:0006636;GO:0008152;GO:0008610;GO:0009058;GO:0009314;GO:0009416;GO:0009507;GO:0009526;GO:0009528;GO:0009536;GO:0009628;GO:0009642;GO:0009644;GO:0009706;GO:0009767;GO:0009892;GO:0009941;GO:0009987;GO:0010109;GO:0010205;GO:0015979;GO:0016020;GO:0016021;GO:0016053;GO:0016491;GO:0019222;GO:0019684;GO:…	GO:0016491	BnaA01g06190D	GSBRNA2T00039960001	0.375169	0.807109	1.10522	UP	AT4G30950	829220	25.3372	30.7917	0.281283	INTERMEDIATE
NA	NA	NA	NA	BnaA01g06200D	GSBRNA2T00039959001	0.001	0.001	0	INTERMEDIATE	NA	NA	NA	NA	NA	NA
NFD1	ath03010	GO:0000003;GO:0000741;GO:0003676;GO:0003723;GO:0003735;GO:0005198;GO:0005488;GO:0005622;GO:0005623;GO:0005737;GO:0005739;GO:0005840;GO:0006412;GO:0006518;GO:0006807;GO:0006996;GO:0006997;GO:0007275;GO:0007338;GO:0008152;GO:0009058;GO:0009059;GO:0009507;GO:0009536;GO:0009553;GO:0009555;GO:0009559;GO:0009561;GO:0009566;GO:0009567;GO:0009987;GO:0010197;GO:0010467;GO:0016043;GO:0019538;GO:0019843;GO:…	GO:0003723;GO:0003735;GO:0005198;GO:0005622;GO:0005623;GO:0005737;GO:0005739;GO:0005840;GO:0006412;GO:0009058;GO:0019843;GO:0034641;GO:0043226	BnaA01g06210D	GSBRNA2T00039957001	6.37511	5.61853	-0.182257	INTERMEDIATE	AT4G30930	829217	29.6177	26.8485	-0.141615	INTERMEDIATE
NA	ath01100;ath00480	GO:0003824;GO:0004177;GO:0005488;GO:0005622;GO:0005623;GO:0005737;GO:0005773;GO:0005829;GO:0006508;GO:0007275;GO:0007568;GO:0008152;GO:0008233;GO:0008235;GO:0008237;GO:0008238;GO:0009507;GO:0009532;GO:0009536;GO:0009570;GO:0010150;GO:0010260;GO:0016787;GO:0019538;GO:0030145;GO:0032501;GO:0032502;GO:0043167;GO:0043169;GO:0043170;GO:0043226;GO:0043227;GO:0043229;GO:0043231;GO:0044238;GO:0044422;GO:…	GO:0005622;GO:0005623;GO:0005737;GO:0005773;GO:0005829;GO:0043226	BnaA01g06220D	GSBRNA2T00039956001	12.1751	11.808	-0.044169	INTERMEDIATE	AT4G30920	829216	27.7323	30.1474	0.120469	INTERMEDIATE
NA	NA	GO:0003824;GO:0004518;GO:0004519;GO:0004527;GO:0005622;GO:0005623;GO:0005634;GO:0005886;GO:0016020;GO:0016787;GO:0016788;GO:0043226;GO:0043227;GO:0043229;GO:0043231;GO:0044424;GO:0044464;GO:0071944	GO:0005622;GO:0005623;GO:0005634;GO:0005886;GO:0043226	BnaA01g06230D	GSBRNA2T00039955001	1.55102	0.498254	-1.63826	DOWN	AT4G30900	829214	6.8665	4.13576	-0.731423	INTERMEDIATE
NA	NA	GO:0003824;GO:0004518;GO:0004519;GO:0004527;GO:0005622;GO:0005623;GO:0005634;GO:0005886;GO:0016020;GO:0016787;GO:0016788;GO:0043226;GO:0043227;GO:0043229;GO:0043231;GO:0044424;GO:0044464;GO:0071944	GO:0005622;GO:0005623;GO:0005634;GO:0005886;GO:0043226	BnaA01g06240D	GSBRNA2T00039954001	0.001	0.001	0	INTERMEDIATE	AT4G30900	829214	6.8665	4.13576	-0.731423	INTERMEDIATE
UBP24	R-ATH-73894;R-ATH-392499;R-ATH-597592;R-ATH-5689880;R-ATH-5688426;R-ATH-110313;R-ATH-5656169;R-ATH-73893	GO:0003824;GO:0004843;GO:0005622;GO:0005623;GO:0005634;GO:0006464;GO:0006508;GO:0006511;GO:0008152;GO:0008233;GO:0008234;GO:0009056;GO:0009057;GO:0009987;GO:0016579;GO:0016787;GO:0019538;GO:0019783;GO:0019941;GO:0030163;GO:0036211;GO:0036459;GO:0043170;GO:0043226;GO:0043227;GO:0043229;GO:0043231;GO:0043412;GO:0043632;GO:0044237;GO:0044238;GO:0044248;GO:0044257;GO:0044260;GO:0044265;GO:0044267;GO:…	GO:0005622;GO:0005623;GO:0005634;GO:0043226	BnaA01g06250D	GSBRNA2T00039953001	0.001	0.001	0	INTERMEDIATE	AT4G30890	829213	22.722	29.3326	0.368415	INTERMEDIATE
NA	NA	GO:0005488;GO:0005576;GO:0006810;GO:0006869;GO:0008289;GO:0010876;GO:0033036;GO:0044699;GO:0044765;GO:0051179;GO:0051234;GO:0071702;GO:1902578	GO:0005576;GO:0008289	BnaA01g06260D	GSBRNA2T00039952001	1.23319	0.001	-10.2682	DOWN	AT4G30880	829212	0.049211	0.119583	1.28096	UP
HHP2	NA	GO:0004872;GO:0005622;GO:0005623;GO:0005737;GO:0005739;GO:0009719;GO:0009725;GO:0009743;GO:0009744;GO:0010033;GO:0016020;GO:0016021;GO:0031224;GO:0034285;GO:0042221;GO:0043226;GO:0043227;GO:0043229;GO:0043231;GO:0044424;GO:0044425;GO:0044444;GO:0044464;GO:0050896;GO:0060089;GO:1901700	GO:0005622;GO:0005623;GO:0005737;GO:0005739;GO:0043226	BnaA01g06270D	GSBRNA2T00039950001	14.9925	10.5812	-0.502742	INTERMEDIATE	AT4G30850	829209	74.3945	49.4868	-0.588154	INTERMEDIATE
NA	NA	GO:0005488;GO:0005515;GO:0005622;GO:0005623;GO:0005634;GO:0005635;GO:0005737;GO:0006403;GO:0006810;GO:0008104;GO:0009507;GO:0009536;GO:0012505;GO:0015031;GO:0015931;GO:0031967;GO:0031975;GO:0033036;GO:0043226;GO:0043227;GO:0043229;GO:0043231;GO:0044422;GO:0044424;GO:0044428;GO:0044444;GO:0044446;GO:0044464;GO:0045184;GO:0050657;GO:0050658;GO:0051028;GO:0051179;GO:0051234;GO:0051236;GO:0071702;GO:…	GO:0005622;GO:0005623;GO:0005634;GO:0005635;GO:0043226	BnaA01g06280D	GSBRNA2T00039949001	0.2913	0.41206	0.500349	INTERMEDIATE	AT4G30840	829208	8.82395	9.10097	0.0445963	INTERMEDIATE
NA	NA	GO:0005488;GO:0005515;GO:0005622;GO:0005623;GO:0005634;GO:0005635;GO:0005737;GO:0006403;GO:0006810;GO:0008104;GO:0009507;GO:0009536;GO:0012505;GO:0015031;GO:0015931;GO:0031967;GO:0031975;GO:0033036;GO:0043226;GO:0043227;GO:0043229;GO:0043231;GO:0044422;GO:0044424;GO:0044428;GO:0044444;GO:0044446;GO:0044464;GO:0045184;GO:0050657;GO:0050658;GO:0051028;GO:0051179;GO:0051234;GO:0051236;GO:0071702;GO:…	GO:0005622;GO:0005623;GO:0005634;GO:0005635;GO:0043226	BnaA01g06290D	GSBRNA2T00039948001	0.001	0.001	0	INTERMEDIATE	AT4G30840	829208	8.82395	9.10097	0.0445963	INTERMEDIATE
NA	NA	GO:0005622;GO:0005623;GO:0005634;GO:0043226;GO:0043227;GO:0043229;GO:0043231;GO:0044424;GO:0044464	GO:0005622;GO:0005623;GO:0005634;GO:0043226	BnaA01g06300D	GSBRNA2T00039946001	0.631303	0.001	-9.30219	DOWN	AT4G30830	829207	0.770421	0.325413	-1.24338	DOWN
NA	NA	GO:0005622;GO:0005623;GO:0005737;GO:0005739;GO:0007049;GO:0009507;GO:0009536;GO:0009987;GO:0043226;GO:0043227;GO:0043229;GO:0043231;GO:0044424;GO:0044444;GO:0044464;GO:0044699;GO:0044763	GO:0005622;GO:0005623;GO:0005737;GO:0005739;GO:0007049;GO:0043226	BnaA01g06310D	GSBRNA2T00039945001	0.8004	0.601287	-0.412667	INTERMEDIATE	AT4G30825	829206	1.45134	1.18954	-0.286982	INTERMEDIATE
scpl29	NA	GO:0003824;GO:0004180;GO:0004185;GO:0005576;GO:0005622;GO:0005623;GO:0005737;GO:0005773;GO:0006508;GO:0008152;GO:0008233;GO:0008236;GO:0008238;GO:0009056;GO:0009057;GO:0009987;GO:0016787;GO:0017171;GO:0019538;GO:0030163;GO:0043170;GO:0043226;GO:0043227;GO:0043229;GO:0043231;GO:0044237;GO:0044238;GO:0044248;GO:0044257;GO:0044260;GO:0044265;GO:0044267;GO:0044424;GO:0044444;GO:0044464;GO:0051603;GO:…	GO:0005576;GO:0005622;GO:0005623;GO:0005737;GO:0005773;GO:0043226	BnaA01g06320D	GSBRNA2T00039944001	0.001	0.001	0	INTERMEDIATE	AT4G30810	829204	31.9962	35.9488	0.168045	INTERMEDIATE
scpl29	NA	GO:0003824;GO:0004180;GO:0004185;GO:0005576;GO:0005622;GO:0005623;GO:0005737;GO:0005773;GO:0006508;GO:0008152;GO:0008233;GO:0008236;GO:0008238;GO:0009056;GO:0009057;GO:0009987;GO:0016787;GO:0017171;GO:0019538;GO:0030163;GO:0043170;GO:0043226;GO:0043227;GO:0043229;GO:0043231;GO:0044237;GO:0044238;GO:0044248;GO:0044257;GO:0044260;GO:0044265;GO:0044267;GO:0044424;GO:0044444;GO:0044464;GO:0051603;GO:…	GO:0005576;GO:0005622;GO:0005623;GO:0005737;GO:0005773;GO:0043226	BnaA01g06330D	GSBRNA2T00039942001	35.7189	23.108	-0.628293	INTERMEDIATE	AT4G30810	829204	31.9962	35.9488	0.168045	INTERMEDIATE
NA	NA	GO:0000045;GO:0000407;GO:0000422;GO:0001932;GO:0001934;GO:0005488;GO:0005515;GO:0005622;GO:0005623;GO:0005634;GO:0005737;GO:0005773;GO:0005776;GO:0005911;GO:0006464;GO:0006468;GO:0006793;GO:0006796;GO:0006810;GO:0006914;GO:0006996;GO:0007005;GO:0007033;GO:0007275;GO:0007568;GO:0008104;GO:0008152;GO:0009506;GO:0009893;GO:0009987;GO:0010150;GO:0010260;GO:0010562;GO:0010604;GO:0015031;GO:0016020;GO:…	GO:0005622;GO:0005623;GO:0005634;GO:0006914;GO:0043226	BnaA01g06340D	GSBRNA2T00039941001	0.001	0.001	0	INTERMEDIATE	AT4G30790	829202	13.2444	11.8686	-0.158238	INTERMEDIATE
NA	NA	GO:0005622;GO:0005623;GO:0005634;GO:0043226;GO:0043227;GO:0043229;GO:0043231;GO:0044424;GO:0044464	GO:0005622;GO:0005623;GO:0005634;GO:0043226	BnaA01g06350D	GSBRNA2T00039940001	5.69303	5.64589	-0.011997	INTERMEDIATE	AT4G30780	829201	14.9879	22.9177	0.612662	INTERMEDIATE
NA	NA	GO:0016020;GO:0016021;GO:0031224;GO:0044425	NA	BnaA01g06360D	GSBRNA2T00039939001	0.001	0.001	0	INTERMEDIATE	AT4G30770	829200	0.001	0.001	0	INTERMEDIATE
NA	NA	GO:0000959;GO:0000963;GO:0005488;GO:0005622;GO:0005623;GO:0005737;GO:0005739;GO:0006139;GO:0006396;GO:0006725;GO:0006807;GO:0006996;GO:0007005;GO:0008152;GO:0008270;GO:0009451;GO:0009507;GO:0009536;GO:0009987;GO:0010467;GO:0016043;GO:0016070;GO:0016071;GO:0016553;GO:0016554;GO:0016556;GO:0034641;GO:0043167;GO:0043169;GO:0043170;GO:0043226;GO:0043227;GO:0043229;GO:0043231;GO:0043412;GO:0044237;GO:…	GO:0005622;GO:0005623;GO:0005737;GO:0005739;GO:0043226	BnaA01g06370D	GSBRNA2T00039938001	0.524405	0.463165	-0.179155	INTERMEDIATE	AT4G30700	829193	0.799923	0.784626	-0.027856	INTERMEDIATE
eIFiso4G2	ath03013	GO:0003676;GO:0003723;GO:0003743;GO:0005488;GO:0005622;GO:0005623;GO:0005737;GO:0005829;GO:0006412;GO:0006413;GO:0006417;GO:0006518;GO:0006807;GO:0008135;GO:0008152;GO:0009058;GO:0009059;GO:0009889;GO:0009987;GO:0010467;GO:0010468;GO:0010556;GO:0010608;GO:0019222;GO:0019538;GO:0031323;GO:0031326;GO:0032268;GO:0034248;GO:0034641;GO:0034645;GO:0043043;GO:0043170;GO:0043603;GO:0043604;GO:0044237;GO:…	GO:0003723;GO:0005622;GO:0005623;GO:0005737;GO:0005829;GO:0006412;GO:0009058;GO:0034641	BnaA01g06380D	GSBRNA2T00039937001	5.55436	4.75382	-0.224531	INTERMEDIATE	AT2G24050	816939	12.5386	24.639	0.974574	INTERMEDIATE
NA	NA	GO:0003676;GO:0003723;GO:0003743;GO:0005488;GO:0005622;GO:0005623;GO:0005634;GO:0006412;GO:0006413;GO:0006518;GO:0006807;GO:0008135;GO:0008152;GO:0009058;GO:0009059;GO:0009987;GO:0010467;GO:0019538;GO:0034641;GO:0034645;GO:0043043;GO:0043170;GO:0043226;GO:0043227;GO:0043229;GO:0043231;GO:0043603;GO:0043604;GO:0044237;GO:0044238;GO:0044249;GO:0044260;GO:0044267;GO:0044271;GO:0044424;GO:0044464;GO:…	GO:0005622;GO:0005623;GO:0005634;GO:0043226	BnaA01g06390D	GSBRNA2T00039936001	3.41492	3.10725	-0.136214	INTERMEDIATE	AT4G30680	829191	0.001	0.001	0	INTERMEDIATE
RSH2	NA	GO:0005215;GO:0005623;GO:0005886;GO:0006810;GO:0006855;GO:0007275;GO:0009653;GO:0009888;GO:0009987;GO:0010015;GO:0010053;GO:0010054;GO:0015238;GO:0015291;GO:0015297;GO:0015893;GO:0016020;GO:0016021;GO:0016049;GO:0021700;GO:0022622;GO:0022804;GO:0022857;GO:0030154;GO:0031224;GO:0032501;GO:0032502;GO:0040007;GO:0042221;GO:0042493;GO:0044425;GO:0044464;GO:0044699;GO:0044707;GO:0044763;GO:0044765;GO:…	GO:0005623;GO:0005886	BnaA01g06400D	GSBRNA2T00039935001	0.001	0.001	0	INTERMEDIATE	AT1G12950	837853	5.28595	12.0774	1.19207	UP
NA	R-ATH-168256;R-ATH-1280218;R-ATH-983168;R-ATH-983169	GO:0005488;GO:0005622;GO:0005623;GO:0005737;GO:0008270;GO:0043167;GO:0043169;GO:0044424;GO:0044464;GO:0046872;GO:0046914	GO:0005622;GO:0005623;GO:0005737	BnaA01g06410D	GSBRNA2T00039933001	0.170807	0.505321	1.56483	UP	AT1G55530	842000	37.7559	44.4615	0.235856	INTERMEDIATE
NA	NA	GO:0005622;GO:0005623;GO:0005634;GO:0043226;GO:0043227;GO:0043229;GO:0043231;GO:0044424;GO:0044464	GO:0005622;GO:0005623;GO:0005634;GO:0043226	BnaA01g06420D	GSBRNA2T00039932001	0.001	0.001	0	INTERMEDIATE	AT4G30780	829201	14.9879	22.9177	0.612662	INTERMEDIATE
HMA2	PWY-6213	GO:0000166;GO:0001882;GO:0001883;GO:0003824;GO:0005215;GO:0005385;GO:0005488;GO:0005524;GO:0005622;GO:0005623;GO:0005886;GO:0005887;GO:0008324;GO:0008551;GO:0015075;GO:0015086;GO:0015399;GO:0015405;GO:0015434;GO:0015662;GO:0016020;GO:0016021;GO:0016462;GO:0016463;GO:0016787;GO:0016817;GO:0016818;GO:0016820;GO:0016887;GO:0017076;GO:0017111;GO:0019829;GO:0022804;GO:0022853;GO:0022857;GO:0022890;GO:…	GO:0005623;GO:0005886	BnaA01g06430D	GSBRNA2T00039930001	0.669277	0.435455	-0.62008	INTERMEDIATE	AT4G30110	829134	3.56417	0.001	-11.7993	DOWN
NA	NA	GO:0000166;GO:0003676;GO:0005488;GO:0005622;GO:0005623;GO:0005634;GO:0036094;GO:0043226;GO:0043227;GO:0043229;GO:0043231;GO:0044424;GO:0044464;GO:0097159;GO:1901265;GO:1901363	GO:0005622;GO:0005623;GO:0005634;GO:0043226	BnaA01g06440D	GSBRNA2T00039929001	0.001	1.04374	10.0275	UP	AT5G03480	831825	0.001	0.297189	8.21524	UP
NA	NA	GO:0000278;GO:0000280;GO:0005488;GO:0005515;GO:0005622;GO:0005623;GO:0005856;GO:0005874;GO:0006996;GO:0007049;GO:0007067;GO:0009987;GO:0015630;GO:0016043;GO:0022402;GO:0043226;GO:0043228;GO:0043229;GO:0043232;GO:0044422;GO:0044424;GO:0044430;GO:0044446;GO:0044464;GO:0044699;GO:0044763;GO:0048285;GO:0051301;GO:0071840;GO:0099512;GO:0099513;GO:1903047	GO:0007049;GO:0007067;GO:0051301	BnaA01g06450D	GSBRNA2T00039928001	0.304729	0.152237	-1.00121	DOWN	AT4G30710	829194	5.46959	3.01706	-0.858289	INTERMEDIATE
eIFiso4G2	ath03013	GO:0003676;GO:0003723;GO:0003743;GO:0005488;GO:0005622;GO:0005623;GO:0005737;GO:0005829;GO:0006412;GO:0006413;GO:0006417;GO:0006518;GO:0006807;GO:0008135;GO:0008152;GO:0009058;GO:0009059;GO:0009889;GO:0009987;GO:0010467;GO:0010468;GO:0010556;GO:0010608;GO:0019222;GO:0019538;GO:0031323;GO:0031326;GO:0032268;GO:0034248;GO:0034641;GO:0034645;GO:0043043;GO:0043170;GO:0043603;GO:0043604;GO:0044237;GO:…	GO:0003723;GO:0005622;GO:0005623;GO:0005737;GO:0005829;GO:0006412;GO:0009058;GO:0034641	BnaA01g06460D	GSBRNA2T00039926001	7.58834	6.23226	-0.284029	INTERMEDIATE	AT2G24050	816939	12.5386	24.639	0.974574	INTERMEDIATE
NA	NA	NA	NA	BnaA01g06470D	GSBRNA2T00039925001	0.001	0.001	0	INTERMEDIATE	AT4G29760	829098	0.054498	0.256563	2.23504	UP
NA	NA	GO:0016020;GO:0016021;GO:0031224;GO:0044425	NA	BnaA01g06480D	GSBRNA2T00039922001	0.001	0.001	0	INTERMEDIATE	AT4G30660	829189	41.334	30.3574	-0.445283	INTERMEDIATE
NA	NA	GO:0006950;GO:0006952;GO:0009605;GO:0009607;GO:0009620;GO:0016020;GO:0016021;GO:0031224;GO:0043207;GO:0044425;GO:0050832;GO:0050896;GO:0051704;GO:0051707;GO:0098542	NA	BnaA01g06490D	GSBRNA2T00039921001	23.1918	18.4842	-0.327319	INTERMEDIATE	AT4G30650	829188	33.9559	14.1553	-1.26233	DOWN
NA	NA	GO:0003824;GO:0004842;GO:0005622;GO:0005623;GO:0005634;GO:0006508;GO:0006511;GO:0008152;GO:0009056;GO:0009057;GO:0009987;GO:0016740;GO:0019538;GO:0019787;GO:0019941;GO:0030163;GO:0043170;GO:0043226;GO:0043227;GO:0043229;GO:0043231;GO:0043632;GO:0044237;GO:0044238;GO:0044248;GO:0044257;GO:0044260;GO:0044265;GO:0044267;GO:0044424;GO:0044464;GO:0051603;GO:0071704;GO:1901575	GO:0005622;GO:0005623;GO:0005634;GO:0043226	BnaA01g06500D	GSBRNA2T00039920001	0.001	0.001	0	INTERMEDIATE	AT4G30640	829187	5.59089	1.7297	-1.69256	DOWN
NA	NA	NA	NA	BnaA01g06510D	GSBRNA2T00039919001	0.001	0.001	0	INTERMEDIATE	AT1G77340	844070	0.001	0.001	0	INTERMEDIATE
NA	NA	NA	NA	BnaA01g06520D	GSBRNA2T00039918001	0.001	0.001	0	INTERMEDIATE	AT4G30630	829186	12.4857	13.6316	0.12668	INTERMEDIATE
NA	ath03060	GO:0000166;GO:0001882;GO:0001883;GO:0003824;GO:0003924;GO:0005047;GO:0005488;GO:0005525;GO:0005622;GO:0005623;GO:0005737;GO:0005783;GO:0005785;GO:0005786;GO:0005789;GO:0005791;GO:0006605;GO:0006612;GO:0006613;GO:0006614;GO:0006810;GO:0006886;GO:0008104;GO:0009987;GO:0012505;GO:0015031;GO:0016020;GO:0016043;GO:0016462;GO:0016787;GO:0016817;GO:0016818;GO:0017076;GO:0017111;GO:0019001;GO:0030529;GO:…	GO:0003924;GO:0005622;GO:0005623;GO:0005737;GO:0005783;GO:0006605;GO:0006810;GO:0043226	BnaA01g06530D	GSBRNA2T00039915001	34.9409	36.7253	0.0718579	INTERMEDIATE	AT4G30600	829183	94.2319	142.733	0.599032	INTERMEDIATE
NA	PWY-2821	GO:0003824;GO:0005622;GO:0005623;GO:0005737;GO:0005829;GO:0006082;GO:0006508;GO:0006790;GO:0008152;GO:0008233;GO:0008238;GO:0008242;GO:0009987;GO:0016787;GO:0019538;GO:0019748;GO:0019757;GO:0019760;GO:0034722;GO:0043170;GO:0043436;GO:0044237;GO:0044238;GO:0044281;GO:0044424;GO:0044444;GO:0044464;GO:0044699;GO:0044710;GO:0044763;GO:0070011;GO:0071704	GO:0005622;GO:0005623;GO:0005737;GO:0005829;GO:0008233	BnaA01g06540D	GSBRNA2T00039914001	46.6741	35.8167	-0.381988	INTERMEDIATE	AT4G30530	829176	223.646	473.025	1.0807	UP
NA	NA	GO:0000166;GO:0001882;GO:0001883;GO:0003824;GO:0004672;GO:0004674;GO:0004713;GO:0005488;GO:0005515;GO:0005524;GO:0005576;GO:0005623;GO:0005886;GO:0007275;GO:0007568;GO:0010150;GO:0010260;GO:0016020;GO:0016021;GO:0016301;GO:0016740;GO:0016772;GO:0016773;GO:0017076;GO:0030554;GO:0031224;GO:0032501;GO:0032502;GO:0032549;GO:0032550;GO:0032553;GO:0032555;GO:0032559;GO:0035639;GO:0036094;GO:0044425;GO:…	GO:0005576;GO:0005623;GO:0005886	BnaA01g06550D	GSBRNA2T00039913001	0.001	0.001	0	INTERMEDIATE	AT4G30520	829175	7.51395	3.94812	-0.928406	INTERMEDIATE
NA	NA	NA	NA	BnaA01g06560D	GSBRNA2T00039912001	0.001	0.001	0	INTERMEDIATE	NA	NA	NA	NA	NA	NA
NA	NA	GO:0005622;GO:0005623;GO:0005737;GO:0005783;GO:0005886;GO:0012505;GO:0016020;GO:0016021;GO:0031224;GO:0043226;GO:0043227;GO:0043229;GO:0043231;GO:0044424;GO:0044425;GO:0044444;GO:0044464;GO:0071944	GO:0005622;GO:0005623;GO:0005737;GO:0005783;GO:0005886;GO:0043226	BnaA01g06570D	GSBRNA2T00039911001	3.53309	3.85438	0.125567	INTERMEDIATE	AT2G23940	816926	27.1839	26.3544	-0.0447091	INTERMEDIATE
NA	NA	NA	NA	BnaA01g06580D	GSBRNA2T00039910001	0.001	0.001	0	INTERMEDIATE	NA	NA	NA	NA	NA	NA
NA	NA	GO:0005622;GO:0005623;GO:0005737;GO:0005739;GO:0043226;GO:0043227;GO:0043229;GO:0043231;GO:0044424;GO:0044444;GO:0044464	GO:0005622;GO:0005623;GO:0005737;GO:0005739;GO:0043226	BnaA01g06590D	GSBRNA2T00039908001	0.001	0.001	0	INTERMEDIATE	AT2G23920	816924	0.001	0.001	0	INTERMEDIATE
NA	NA	NA	NA	BnaA01g06600D	GSBRNA2T00039907001	21.7375	15.1633	-0.519601	INTERMEDIATE	NA	NA	NA	NA	NA	NA
GAE1	ath01100;ath00500;ath00520	GO:0000139;GO:0003824;GO:0005622;GO:0005623;GO:0005737;GO:0005768;GO:0005773;GO:0005794;GO:0005795;GO:0005802;GO:0005975;GO:0006063;GO:0006082;GO:0006139;GO:0006725;GO:0006807;GO:0006950;GO:0006952;GO:0008152;GO:0009058;GO:0009225;GO:0009605;GO:0009607;GO:0009617;GO:0009620;GO:0009987;GO:0012505;GO:0016020;GO:0016021;GO:0016053;GO:0016853;GO:0016854;GO:0016857;GO:0019586;GO:0019752;GO:0031090;GO:…	GO:0005622;GO:0005623;GO:0005737;GO:0005768;GO:0005773;GO:0005794;GO:0005975;GO:0043226	BnaA01g06610D	GSBRNA2T00039905001	18.0191	21.6896	0.26748	INTERMEDIATE	AT4G30440	829167	79.3603	56.5193	-0.489674	INTERMEDIATE
TET9	NA	GO:0005576;GO:0005623;GO:0005886;GO:0007568;GO:0016020;GO:0016021;GO:0031224;GO:0032502;GO:0044425;GO:0044464;GO:0044699;GO:0044767;GO:0071944	GO:0005576;GO:0005623;GO:0005886;GO:0007568	BnaA01g06620D	GSBRNA2T00039904001	0.453185	0.226404	-1.0012	DOWN	AT4G30430	829166	0.445381	1.5187	1.76973	UP
NA	NA	GO:0005215;GO:0005623;GO:0005886;GO:0006810;GO:0016020;GO:0016021;GO:0022857;GO:0031224;GO:0044425;GO:0044464;GO:0051179;GO:0051234;GO:0071944	GO:0005623;GO:0005886;GO:0006810;GO:0022857;GO:0055085	BnaA01g06630D	GSBRNA2T00039903001	0.001	0.001	0	INTERMEDIATE	AT4G30420	829165	6.46865	1.65031	-1.97073	DOWN
NA	NA	GO:0001071;GO:0003700;GO:0005488;GO:0005515;GO:0005622;GO:0005623;GO:0005634;GO:0006139;GO:0006351;GO:0006355;GO:0006725;GO:0006807;GO:0008152;GO:0009058;GO:0009059;GO:0009889;GO:0009987;GO:0010467;GO:0010468;GO:0010556;GO:0016070;GO:0018130;GO:0019219;GO:0019222;GO:0019438;GO:0031323;GO:0031326;GO:0032774;GO:0034641;GO:0034645;GO:0034654;GO:0043170;GO:0043226;GO:0043227;GO:0043229;GO:0043231;GO:…	GO:0005622;GO:0005623;GO:0005634;GO:0043226	BnaA01g06640D	GSBRNA2T00039902001	1.87264	2.60013	0.473508	INTERMEDIATE	AT4G30410	829164	17.8326	4.55074	-1.97035	DOWN
NA	NA	GO:0001666;GO:0005576;GO:0006950;GO:0009628;GO:0009987;GO:0033554;GO:0036293;GO:0036294;GO:0042221;GO:0050896;GO:0051716;GO:0070482;GO:0070887;GO:0071453;GO:0071456	GO:0005576	BnaA01g06650D	GSBRNA2T00039901001	0.001	0.186657	7.54425	UP	AT4G30380	829161	0.060103	0.419403	2.80283	UP
NA	NA	GO:0003824;GO:0004842;GO:0005488;GO:0005622;GO:0005623;GO:0005634;GO:0006464;GO:0006508;GO:0006511;GO:0008152;GO:0008270;GO:0009056;GO:0009057;GO:0009719;GO:0009987;GO:0010033;GO:0010200;GO:0010243;GO:0010498;GO:0016020;GO:0016021;GO:0016567;GO:0016740;GO:0019538;GO:0019787;GO:0019941;GO:0030163;GO:0031224;GO:0032446;GO:0036211;GO:0042221;GO:0043161;GO:0043167;GO:0043169;GO:0043170;GO:0043226;GO:…	GO:0005622;GO:0005623;GO:0005634;GO:0043226	BnaA01g06660D	GSBRNA2T00039900001	2.65653	2.65561	-0.000502974	INTERMEDIATE	AT4G30370	829160	3.5992	7.11956	0.984114	INTERMEDIATE
CNGC17	ath04626;R-ATH-2514856;R-ATH-2485179;R-ATH-1852241;R-ATH-2187338;R-ATH-5620916;R-ATH-2514859;R-ATH-5620920;R-ATH-162582;R-ATH-5617833	GO:0000166;GO:0005215;GO:0005216;GO:0005244;GO:0005249;GO:0005261;GO:0005267;GO:0005488;GO:0005515;GO:0005516;GO:0005623;GO:0005886;GO:0005887;GO:0008324;GO:0015075;GO:0015077;GO:0015079;GO:0015267;GO:0016020;GO:0016021;GO:0017076;GO:0019001;GO:0022803;GO:0022832;GO:0022836;GO:0022838;GO:0022843;GO:0022857;GO:0022890;GO:0022891;GO:0022892;GO:0030551;GO:0030552;GO:0030553;GO:0030554;GO:0031224;GO:…	GO:0005623;GO:0005886	BnaA01g06670D	GSBRNA2T00039899001	0.001	0.001	0	INTERMEDIATE	AT4G30360	829159	14.4403	9.97172	-0.534185	INTERMEDIATE
NA	NA	GO:0005622;GO:0005623;GO:0005737;GO:0006139;GO:0006351;GO:0006355;GO:0006725;GO:0006807;GO:0007623;GO:0008152;GO:0009058;GO:0009059;GO:0009889;GO:0009987;GO:0010033;GO:0010467;GO:0010468;GO:0010556;GO:0014070;GO:0016070;GO:0018130;GO:0019219;GO:0019222;GO:0019438;GO:0019538;GO:0031323;GO:0031326;GO:0032774;GO:0033993;GO:0034641;GO:0034645;GO:0034654;GO:0042221;GO:0043170;GO:0044237;GO:0044238;GO:…	GO:0005622;GO:0005623;GO:0005737	BnaA01g06680D	GSBRNA2T00039898001	6.25361	5.83201	-0.100697	INTERMEDIATE	AT4G30350	829158	7.73684	10.1385	0.390034	INTERMEDIATE
NA	NA	GO:0005622;GO:0005623;GO:0005737;GO:0006139;GO:0006351;GO:0006355;GO:0006725;GO:0006807;GO:0007623;GO:0008152;GO:0009058;GO:0009059;GO:0009889;GO:0009987;GO:0010033;GO:0010467;GO:0010468;GO:0010556;GO:0014070;GO:0016070;GO:0018130;GO:0019219;GO:0019222;GO:0019438;GO:0019538;GO:0031323;GO:0031326;GO:0032774;GO:0033993;GO:0034641;GO:0034645;GO:0034654;GO:0042221;GO:0043170;GO:0044237;GO:0044238;GO:…	GO:0005622;GO:0005623;GO:0005737	BnaA01g06690D	GSBRNA2T00039897001	3.44269	4.85146	0.494881	INTERMEDIATE	AT4G30350	829158	7.73684	10.1385	0.390034	INTERMEDIATE
DGK7	ath01100;ath01110;ath00564;ath00561;R-ATH-109582;R-ATH-372790;ath04070;R-ATH-114508;R-ATH-881907;R-ATH-76002;R-ATH-162582;R-ATH-388396;R-ATH-416476	GO:0000166;GO:0001882;GO:0001883;GO:0003824;GO:0004143;GO:0005488;GO:0005524;GO:0005622;GO:0005623;GO:0005634;GO:0005886;GO:0006793;GO:0006796;GO:0006950;GO:0006952;GO:0007154;GO:0007165;GO:0007186;GO:0007205;GO:0007275;GO:0008152;GO:0009987;GO:0016020;GO:0016301;GO:0016310;GO:0016740;GO:0016772;GO:0016773;GO:0017076;GO:0022622;GO:0023052;GO:0030554;GO:0032501;GO:0032502;GO:0032549;GO:0032550;GO:…	GO:0005622;GO:0005623;GO:0005634;GO:0005886;GO:0043226	BnaA01g06700D	GSBRNA2T00039895001	1.08601	2.64647	1.28504	UP	AT4G30340	829157	7.51423	8.32515	0.147851	INTERMEDIATE
NA	NA	GO:0005576	GO:0005576	BnaA01g06710D	GSBRNA2T00039894001	6.49566	10.3991	0.678912	INTERMEDIATE	AT4G30320	829155	6.41352	5.55741	-0.206704	INTERMEDIATE
NA	NA	GO:0005622;GO:0005623;GO:0005634;GO:0005737;GO:0009507;GO:0009536;GO:0043226;GO:0043227;GO:0043229;GO:0043231;GO:0044424;GO:0044444;GO:0044464	GO:0005622;GO:0005623;GO:0005634;GO:0043226	BnaA01g06720D	GSBRNA2T00039892001	0.001	0.001	0	INTERMEDIATE	AT5G39560	833952	0.001	0.001	0	INTERMEDIATE
XTH20	NA	GO:0003824;GO:0004553;GO:0005576;GO:0005618;GO:0005623;GO:0005975;GO:0005976;GO:0006073;GO:0008152;GO:0008283;GO:0009719;GO:0009725;GO:0009733;GO:0009987;GO:0010033;GO:0010383;GO:0010410;GO:0010411;GO:0016043;GO:0016740;GO:0016757;GO:0016758;GO:0016762;GO:0016787;GO:0016798;GO:0030312;GO:0032870;GO:0042221;GO:0042546;GO:0043170;GO:0044036;GO:0044042;GO:0044085;GO:0044237;GO:0044238;GO:0044260;GO:…	GO:0005576;GO:0005618;GO:0005623;GO:0008283;GO:0016798;GO:0030312	BnaA01g06730D	GSBRNA2T00039891001	93.0753	118.704	0.350893	INTERMEDIATE	AT5G48070	834859	12.1702	16.1262	0.40605	INTERMEDIATE
XTH18	NA	GO:0003824;GO:0005576;GO:0005618;GO:0005622;GO:0005623;GO:0005737;GO:0005794;GO:0005975;GO:0005976;GO:0006073;GO:0008152;GO:0009987;GO:0010383;GO:0010410;GO:0010411;GO:0012505;GO:0016043;GO:0016740;GO:0016757;GO:0016758;GO:0016762;GO:0016787;GO:0016798;GO:0030312;GO:0042546;GO:0043170;GO:0043226;GO:0043227;GO:0043229;GO:0043231;GO:0044036;GO:0044042;GO:0044085;GO:0044237;GO:0044238;GO:0044260;GO:…	GO:0005576;GO:0005618;GO:0005622;GO:0005623;GO:0005737;GO:0005794;GO:0016798;GO:0030312;GO:0043226	BnaA01g06740D	GSBRNA2T00039890001	30.3806	65.9327	1.11784	UP	AT4G30280	829151	54.3145	67.3442	0.310218	INTERMEDIATE
XTH24	NA	GO:0001101;GO:0003824;GO:0004553;GO:0005576;GO:0005618;GO:0005622;GO:0005623;GO:0005737;GO:0005794;GO:0005886;GO:0005975;GO:0005976;GO:0006073;GO:0007154;GO:0007165;GO:0007568;GO:0008152;GO:0009505;GO:0009664;GO:0009719;GO:0009725;GO:0009739;GO:0009740;GO:0009741;GO:0009755;GO:0009827;GO:0009828;GO:0009987;GO:0010033;GO:0010383;GO:0010410;GO:0010411;GO:0010476;GO:0012505;GO:0014070;GO:0016020;GO:…	GO:0005576;GO:0005618;GO:0005622;GO:0005623;GO:0005737;GO:0005794;GO:0005886;GO:0007568;GO:0016798;GO:0030312;GO:0043226	BnaA01g06750D	GSBRNA2T00039889001	6.69938	6.51045	-0.0412706	INTERMEDIATE	AT4G30270	829150	47.0097	914.285	4.28161	UP
NA	NA	GO:0005488;GO:0005515;GO:0005622;GO:0005623;GO:0005634;GO:0005737;GO:0005794;GO:0005802;GO:0006810;GO:0008643;GO:0012505;GO:0015774;GO:0031984;GO:0033036;GO:0033037;GO:0043226;GO:0043227;GO:0043229;GO:0043231;GO:0044422;GO:0044424;GO:0044431;GO:0044444;GO:0044446;GO:0044464;GO:0044699;GO:0044765;GO:0051179;GO:0051234;GO:0071702;GO:0098791;GO:1902578	GO:0005622;GO:0005623;GO:0005634;GO:0005737;GO:0005794;GO:0043226	BnaA01g06760D	GSBRNA2T00039888001	7.9101	6.17387	-0.357522	INTERMEDIATE	AT2G18840	816399	25.7426	18.9536	-0.441683	INTERMEDIATE
NA	NA	GO:0000166;GO:0001882;GO:0001883;GO:0003824;GO:0005488;GO:0005524;GO:0005623;GO:0005886;GO:0006461;GO:0006996;GO:0007005;GO:0009987;GO:0016020;GO:0016043;GO:0016462;GO:0016787;GO:0016817;GO:0016818;GO:0016887;GO:0017004;GO:0017062;GO:0017076;GO:0017111;GO:0022607;GO:0030554;GO:0032549;GO:0032550;GO:0032553;GO:0032555;GO:0032559;GO:0033108;GO:0034551;GO:0034622;GO:0035639;GO:0036094;GO:0043623;GO:…	GO:0005623;GO:0005886;GO:0016887	BnaA01g06770D	GSBRNA2T00039887001	0.001	0.001	0	INTERMEDIATE	AT4G30250	829148	0.001	0.001	0	INTERMEDIATE
NA	NA	GO:0006810;GO:0016192;GO:0048193;GO:0051179;GO:0051234	NA	BnaA01g06780D	GSBRNA2T00039886001	9.86028	7.97234	-0.306626	INTERMEDIATE	AT4G30240	829147	26.1784	34.2583	0.388075	INTERMEDIATE
NA	NA	GO:0005622;GO:0005623;GO:0005634;GO:0043226;GO:0043227;GO:0043229;GO:0043231;GO:0044424;GO:0044464	GO:0005622;GO:0005623;GO:0005634;GO:0043226	BnaA01g06790D	GSBRNA2T00039885001	0.001	0.001	0	INTERMEDIATE	AT4G30230	829146	0.679842	0.200927	-1.75853	DOWN
ATR2	R-ATH-1430728;R-ATH-211945;R-ATH-211859;R-ATH-211897	GO:0000166;GO:0003824;GO:0003958;GO:0005488;GO:0005622;GO:0005623;GO:0005737;GO:0005783;GO:0005789;GO:0006725;GO:0008152;GO:0009507;GO:0009536;GO:0009698;GO:0009987;GO:0010181;GO:0012505;GO:0016020;GO:0016021;GO:0016491;GO:0016651;GO:0016653;GO:0016722;GO:0016723;GO:0019748;GO:0030586;GO:0031224;GO:0032553;GO:0036094;GO:0042175;GO:0043226;GO:0043227;GO:0043229;GO:0043231;GO:0044237;GO:0044422;GO:…	GO:0005622;GO:0005623;GO:0005737;GO:0005783;GO:0043226	BnaA01g06800D	GSBRNA2T00039884001	0.001	0.001	0	INTERMEDIATE	AT4G30210	829144	72.2481	100.97	0.482894	INTERMEDIATE
VEL1	NA	GO:0000003;GO:0003006;GO:0003676;GO:0003677;GO:0005488;GO:0005515;GO:0005622;GO:0005623;GO:0005634;GO:0005654;GO:0005677;GO:0005911;GO:0006139;GO:0006325;GO:0006351;GO:0006355;GO:0006464;GO:0006479;GO:0006725;GO:0006807;GO:0006950;GO:0006996;GO:0007275;GO:0007623;GO:0008152;GO:0008213;GO:0009058;GO:0009059;GO:0009266;GO:0009314;GO:0009409;GO:0009416;GO:0009506;GO:0009628;GO:0009648;GO:0009791;GO:…	GO:0003677;GO:0005622;GO:0005623;GO:0005634;GO:0043226	BnaA01g06810D	GSBRNA2T00039881001	7.47192	6.9261	-0.109435	INTERMEDIATE	AT4G30200	829143	10.5688	19.0945	0.853352	INTERMEDIATE
HA2	ath00190	NA	NA	BnaA01g06820D	GSBRNA2T00039880001	275.242	332.302	0.271793	INTERMEDIATE	AT4G30190	829142	559.737	267.046	-1.06766	DOWN
NA	ath01100;ath01110;ath00940	GO:0003824;GO:0004601;GO:0005488;GO:0005576;GO:0006950;GO:0006979;GO:0008152;GO:0009056;GO:0009987;GO:0016209;GO:0016491;GO:0016684;GO:0020037;GO:0042743;GO:0042744;GO:0043167;GO:0043169;GO:0044237;GO:0044248;GO:0044699;GO:0044710;GO:0046872;GO:0046906;GO:0050896;GO:0055114;GO:0072593;GO:0097159;GO:1901363	GO:0005576	BnaA01g06830D	GSBRNA2T00039878001	41.039	65.8333	0.681822	INTERMEDIATE	AT4G30170	829140	303.19	126.192	-1.2646	DOWN
NA	NA	NA	NA	BnaA01g06840D	GSBRNA2T00039876001	0.001	0.001	0	INTERMEDIATE	AT3G07565	819946	14.8815	15.0931	0.0203635	INTERMEDIATE
VLN4	NA	NA	NA	BnaA01g06850D	GSBRNA2T00039875001	0.041392	0.383527	3.2119	UP	AT4G30160	829139	1.31291	6.54563	2.31777	UP
NA	NA	NA	NA	BnaA01g06860D	GSBRNA2T00039872001	1.30647	1.2318	-0.0849025	INTERMEDIATE	AT4G30150	829138	3.1357	0.002379	-10.3642	DOWN
NA	NA	GO:0005622;GO:0005623;GO:0005634;GO:0043226;GO:0043227;GO:0043229;GO:0043231;GO:0044424;GO:0044464	GO:0005622;GO:0005623;GO:0005634;GO:0043226	BnaA01g06870D	GSBRNA2T00039870001	0.2182	0.290692	0.41384	INTERMEDIATE	AT4G30130	829136	0.548898	0.410308	-0.419831	INTERMEDIATE
NA	NA	GO:0005622;GO:0005623;GO:0005634;GO:0043226;GO:0043227;GO:0043229;GO:0043231;GO:0044424;GO:0044464	GO:0005622;GO:0005623;GO:0005634;GO:0043226	BnaA01g06880D	GSBRNA2T00039869001	0.001	0.646119	9.33566	UP	AT4G30130	829136	0.548898	0.410308	-0.419831	INTERMEDIATE
HMA2	PWY-6213	GO:0000166;GO:0001882;GO:0001883;GO:0003824;GO:0005215;GO:0005385;GO:0005488;GO:0005524;GO:0005622;GO:0005623;GO:0005886;GO:0005887;GO:0008324;GO:0008551;GO:0015075;GO:0015086;GO:0015399;GO:0015405;GO:0015434;GO:0015662;GO:0016020;GO:0016021;GO:0016462;GO:0016463;GO:0016787;GO:0016817;GO:0016818;GO:0016820;GO:0016887;GO:0017076;GO:0017111;GO:0019829;GO:0022804;GO:0022853;GO:0022857;GO:0022890;GO:…	GO:0005623;GO:0005886	BnaA01g06890D	GSBRNA2T00039868001	0.001	0.075991	6.24776	UP	AT4G30110	829134	3.56417	0.001	-11.7993	DOWN
emb1353	NA	GO:0000003;GO:0003006;GO:0005622;GO:0005623;GO:0005737;GO:0005783;GO:0007275;GO:0009790;GO:0009791;GO:0009793;GO:0010154;GO:0012505;GO:0016020;GO:0016021;GO:0022414;GO:0031224;GO:0032501;GO:0032502;GO:0043226;GO:0043227;GO:0043229;GO:0043231;GO:0044424;GO:0044425;GO:0044444;GO:0044464;GO:0044699;GO:0044702;GO:0044707;GO:0044767;GO:0048316;GO:0048608;GO:0048731;GO:0048856;GO:0061458	GO:0005622;GO:0005623;GO:0005737;GO:0005783;GO:0043226	BnaA01g06900D	GSBRNA2T00076846001	0.001	0.291745	8.18856	UP	AT4G30090	829132	1.14608	0.891061	-0.363115	INTERMEDIATE
ARF16	NA	GO:0001071;GO:0003676;GO:0003677;GO:0003700;GO:0003723;GO:0005488;GO:0005622;GO:0005623;GO:0005634;GO:0006139;GO:0006351;GO:0006355;GO:0006725;GO:0006807;GO:0007154;GO:0007165;GO:0007275;GO:0007389;GO:0008152;GO:0009058;GO:0009059;GO:0009719;GO:0009725;GO:0009733;GO:0009734;GO:0009755;GO:0009889;GO:0009987;GO:0010033;GO:0010467;GO:0010468;GO:0010556;GO:0016070;GO:0018130;GO:0019219;GO:0019222;GO:…	GO:0003677;GO:0005622;GO:0005623;GO:0005634;GO:0043226;GO:0051301	BnaA01g06910D	GSBRNA2T00076844001	0.751308	0.001	-9.55326	DOWN	AT4G30080	829131	19.5967	9.62551	-1.02568	DOWN
LCR62	NA	GO:0001906;GO:0005576;GO:0006950;GO:0006952;GO:0009605;GO:0009607;GO:0009620;GO:0031640;GO:0035821;GO:0043207;GO:0044364;GO:0050832;GO:0050896;GO:0051704;GO:0051707;GO:0065007;GO:0065008;GO:0098542	GO:0005576	BnaA01g06920D	GSBRNA2T00076843001	0.001	0.001	0	INTERMEDIATE	AT2G29045	3767774	0.001	0.001	0	INTERMEDIATE
NA	NA	GO:0005576;GO:0006508;GO:0008152;GO:0019538;GO:0043170;GO:0044238;GO:0071704	GO:0005576	BnaA01g06930D	GSBRNA2T00076842001	0.001	0.001	0	INTERMEDIATE	AT4G30030	829126	0.001	0.001	0	INTERMEDIATE
NA	NA	GO:0003824;GO:0004175;GO:0004252;GO:0005576;GO:0005618;GO:0005623;GO:0006508;GO:0008152;GO:0008233;GO:0008236;GO:0016020;GO:0016787;GO:0017171;GO:0019538;GO:0030312;GO:0043170;GO:0044238;GO:0044464;GO:0070011;GO:0071704;GO:0071944	GO:0005576;GO:0005618;GO:0005623;GO:0030312	BnaA01g06940D	GSBRNA2T00076841001	2.01919	7.46366	1.88611	UP	AT4G30020	829125	9.49633	3.1128	-1.60916	DOWN
MOT1	NA	GO:0005215;GO:0005622;GO:0005623;GO:0005737;GO:0005739;GO:0005740;GO:0005773;GO:0006810;GO:0006811;GO:0006820;GO:0008509;GO:0009507;GO:0009536;GO:0015075;GO:0015098;GO:0015103;GO:0015116;GO:0015689;GO:0015698;GO:0016020;GO:0016021;GO:0022857;GO:0022891;GO:0022892;GO:0031090;GO:0031224;GO:0031966;GO:0031967;GO:0031975;GO:0043226;GO:0043227;GO:0043229;GO:0043231;GO:0044422;GO:0044424;GO:0044425;GO:…	GO:0005622;GO:0005623;GO:0005737;GO:0005739;GO:0005773;GO:0043226	BnaA01g06950D	GSBRNA2T00076840001	4.31377	2.23049	-0.951591	INTERMEDIATE	AT2G25680	817109	5.53813	1.24795	-2.14984	DOWN
NA	NA	GO:0005622;GO:0005623;GO:0005737;GO:0005739;GO:0005740;GO:0005743;GO:0005753;GO:0009536;GO:0016020;GO:0016469;GO:0019866;GO:0031090;GO:0031966;GO:0031967;GO:0031975;GO:0032991;GO:0043226;GO:0043227;GO:0043229;GO:0043231;GO:0043234;GO:0044422;GO:0044424;GO:0044425;GO:0044429;GO:0044444;GO:0044446;GO:0044455;GO:0044464;GO:0045259;GO:0098796;GO:0098798;GO:0098800	GO:0005622;GO:0005623;GO:0005737;GO:0005739;GO:0009536;GO:0043226	BnaA01g06960D	GSBRNA2T00076838001	0.001	0.001	0	INTERMEDIATE	AT4G30010	829124	353.791	526.105	0.572455	INTERMEDIATE
NA	ath01100;P02742;ath00790;PWY-6614;PWY-3742;PWY-6147	NA	NA	BnaA01g06970D	GSBRNA2T00076837001	1.94375	2.62873	0.435528	INTERMEDIATE	AT4G30000	829123	0.955463	0.323467	-1.56258	DOWN
NA	NA	GO:0000166;GO:0001882;GO:0001883;GO:0003824;GO:0004672;GO:0004674;GO:0005488;GO:0005524;GO:0005623;GO:0005886;GO:0006464;GO:0006468;GO:0006793;GO:0006796;GO:0008152;GO:0009987;GO:0016020;GO:0016021;GO:0016301;GO:0016310;GO:0016740;GO:0016772;GO:0016773;GO:0017076;GO:0019538;GO:0030554;GO:0031224;GO:0032549;GO:0032550;GO:0032553;GO:0032555;GO:0032559;GO:0035639;GO:0036094;GO:0036211;GO:0043170;GO:…	GO:0005623;GO:0005886	BnaA01g06980D	GSBRNA2T00076836001	0.368214	3.11949	3.08269	UP	AT4G29990	829122	0.329364	0.011947	-4.78496	DOWN
NA	NA	GO:0005488;GO:0005515;GO:0005622;GO:0005623;GO:0005634;GO:0005737;GO:0005783;GO:0005886;GO:0006950;GO:0008152;GO:0009056;GO:0009057;GO:0009987;GO:0010033;GO:0012505;GO:0016020;GO:0016021;GO:0019538;GO:0030163;GO:0031224;GO:0033554;GO:0034976;GO:0036503;GO:0042221;GO:0043170;GO:0043226;GO:0043227;GO:0043229;GO:0043231;GO:0044238;GO:0044424;GO:0044425;GO:0044444;GO:0044464;GO:0044699;GO:0044710;GO:…	GO:0005622;GO:0005623;GO:0005634;GO:0005737;GO:0005783;GO:0005886;GO:0043226	BnaA01g06990D	GSBRNA2T00076835001	10.0337	10.323	0.0410175	INTERMEDIATE	AT4G29960	829119	36.7313	25.1932	-0.543973	INTERMEDIATE
NA	NA	GO:0005622;GO:0005623;GO:0005737;GO:0044424;GO:0044464	GO:0005622;GO:0005623;GO:0005737	BnaA01g07000D	GSBRNA2T00076834001	0.001	0.001	0	INTERMEDIATE	AT4G29950	829118	39.0216	34.4026	-0.181755	INTERMEDIATE
PRHA	NA	GO:0001071;GO:0003676;GO:0003677;GO:0003700;GO:0005488;GO:0005515;GO:0005622;GO:0005623;GO:0005634;GO:0006139;GO:0006351;GO:0006355;GO:0006725;GO:0006807;GO:0006950;GO:0006952;GO:0008152;GO:0008270;GO:0009058;GO:0009059;GO:0009719;GO:0009725;GO:0009733;GO:0009889;GO:0009891;GO:0009893;GO:0009987;GO:0010033;GO:0010467;GO:0010468;GO:0010556;GO:0010557;GO:0010604;GO:0010628;GO:0016070;GO:0018130;GO:…	GO:0003677;GO:0005622;GO:0005623;GO:0005634;GO:0043226	BnaA01g07010D	GSBRNA2T00076833001	1.06577	1.34424	0.334888	INTERMEDIATE	AT4G29940	829117	7.02809	2.79669	-1.32941	DOWN
NA	NA	GO:0001071;GO:0003676;GO:0003677;GO:0003700;GO:0005488;GO:0005515;GO:0005622;GO:0005623;GO:0005634;GO:0006139;GO:0006351;GO:0006355;GO:0006725;GO:0006807;GO:0008152;GO:0009058;GO:0009059;GO:0009889;GO:0009987;GO:0010467;GO:0010468;GO:0010556;GO:0016070;GO:0018130;GO:0019219;GO:0019222;GO:0019438;GO:0031323;GO:0031326;GO:0032774;GO:0034641;GO:0034645;GO:0034654;GO:0043170;GO:0043226;GO:0043227;GO:…	GO:0003677;GO:0005622;GO:0005623;GO:0005634;GO:0043226	BnaA01g07020D	GSBRNA2T00076832001	4.90854	0.001	-12.2611	DOWN	AT4G29930	829116	12.4901	11.1567	-0.16287	INTERMEDIATE
NA	NA	NA	NA	BnaA01g07030D	GSBRNA2T00076831001	0.001	0.001	0	INTERMEDIATE	NA	NA	NA	NA	NA	NA
NA	NA	GO:0003676;GO:0005488;GO:0008270;GO:0043167;GO:0043169;GO:0046872;GO:0046914;GO:0097159;GO:1901363	NA	BnaA01g07040D	GSBRNA2T00076830001	0.001	0.001	0	INTERMEDIATE	AT2G07760	815423	0.001	0.001	0	INTERMEDIATE
NA	NA	GO:0005622;GO:0005623;GO:0005634;GO:0043226;GO:0043227;GO:0043229;GO:0043231;GO:0044424;GO:0044464	GO:0005622;GO:0005623;GO:0005634;GO:0043226	BnaA01g07050D	GSBRNA2T00076827001	8.05809	8.56774	0.088475	INTERMEDIATE	AT4G29550	829076	0.274434	0.087865	-1.6431	DOWN
NA	NA	GO:0005622;GO:0005623;GO:0005737;GO:0005739;GO:0006950;GO:0006979;GO:0043226;GO:0043227;GO:0043229;GO:0043231;GO:0044424;GO:0044444;GO:0044464;GO:0050896	GO:0005622;GO:0005623;GO:0005737;GO:0005739;GO:0043226	BnaA01g07060D	GSBRNA2T00076826001	7.52542	0.001	-12.8776	DOWN	AT5G18040	831925	14.3376	10.6194	-0.433109	INTERMEDIATE
NA	NA	GO:0005622;GO:0005623;GO:0005634;GO:0043226;GO:0043227;GO:0043229;GO:0043231;GO:0044424;GO:0044464	GO:0005622;GO:0005623;GO:0005634;GO:0043226	BnaA01g07070D	GSBRNA2T00076824001	0.001	0.001	0	INTERMEDIATE	AT5G63820	836502	0.191071	0.558893	1.54846	UP
NA	NA	GO:0005622;GO:0005623;GO:0005634;GO:0043226;GO:0043227;GO:0043229;GO:0043231;GO:0044424;GO:0044464	GO:0005622;GO:0005623;GO:0005634;GO:0043226	BnaA01g07080D	GSBRNA2T00076822001	0.001	0.001	0	INTERMEDIATE	AT5G63820	836502	0.191071	0.558893	1.54846	UP
NA	NA	NA	NA	BnaA01g07090D	GSBRNA2T00076821001	0.001	0.001	0	INTERMEDIATE	AT4G29905	829113	756.096	221.378	-1.77206	DOWN
ACA10	R-ATH-109582;R-ATH-418360;R-ATH-418359;R-ATH-382551;R-ATH-5576891;R-ATH-5578775;R-ATH-983712;R-ATH-397014;R-ATH-936837;R-ATH-418346	GO:0000003;GO:0000166;GO:0001882;GO:0001883;GO:0003006;GO:0003824;GO:0005215;GO:0005388;GO:0005488;GO:0005515;GO:0005516;GO:0005524;GO:0005622;GO:0005623;GO:0005886;GO:0005887;GO:0005911;GO:0006810;GO:0006811;GO:0006812;GO:0006816;GO:0007275;GO:0008324;GO:0009506;GO:0009653;GO:0009791;GO:0009886;GO:0010016;GO:0010229;GO:0015075;GO:0015085;GO:0015399;GO:0015405;GO:0015662;GO:0016020;GO:0016021;GO:…	GO:0005623;GO:0005886	BnaA01g07100D	GSBRNA2T00076820001	1.60677	1.36005	-0.240501	INTERMEDIATE	AT4G29900	829112	17.3344	10.4038	-0.736528	INTERMEDIATE
NA	NA	GO:0003824;GO:0005623;GO:0005886;GO:0016020;GO:0016021;GO:0016740;GO:0031224;GO:0044425;GO:0044464;GO:0071944	GO:0005623;GO:0005886	BnaA01g07110D	GSBRNA2T00076819001	6.30129	6.30753	0.00142773	INTERMEDIATE	AT4G29870	829109	51.6166	33.7761	-0.611834	INTERMEDIATE
EMB2757	NA	GO:0000003;GO:0000075;GO:0000151;GO:0000166;GO:0003006;GO:0005488;GO:0005622;GO:0005623;GO:0005634;GO:0005737;GO:0006139;GO:0006259;GO:0006281;GO:0006282;GO:0006725;GO:0006807;GO:0006810;GO:0006950;GO:0006974;GO:0007049;GO:0007050;GO:0007275;GO:0008152;GO:0009555;GO:0009663;GO:0009790;GO:0009791;GO:0009793;GO:0009908;GO:0009987;GO:0010035;GO:0010038;GO:0010044;GO:0010154;GO:0010162;GO:0010431;GO:…	GO:0005622;GO:0005623;GO:0005634;GO:0005737;GO:0043226	BnaA01g07120D	GSBRNA2T00076818001	1.24421	1.50299	0.272606	INTERMEDIATE	AT4G29860	829108	4.42452	0.781556	-2.5011	DOWN
NA	NA	GO:0016020;GO:0016021;GO:0031224;GO:0044425	NA	BnaA01g07130D	GSBRNA2T00076817001	9.33426	9.533	0.0303948	INTERMEDIATE	AT4G29850	829107	0.48708	0.456144	-0.0946694	INTERMEDIATE
MTO2	ath01100;ath01110;P02781;ath01230;ath00260;ath00750	GO:0003824;GO:0004795;GO:0005488;GO:0005622;GO:0005623;GO:0005737;GO:0005829;GO:0006082;GO:0006520;GO:0006566;GO:0006807;GO:0008152;GO:0008652;GO:0009058;GO:0009066;GO:0009067;GO:0009088;GO:0009507;GO:0009532;GO:0009536;GO:0009570;GO:0009987;GO:0016053;GO:0016829;GO:0016835;GO:0016838;GO:0019752;GO:0030170;GO:0043167;GO:0043168;GO:0043226;GO:0043227;GO:0043229;GO:0043231;GO:0043436;GO:0044237;GO:…	GO:0005622;GO:0005623;GO:0005737;GO:0005829	BnaA01g07140D	GSBRNA2T00076816001	7.79424	9.8006	0.330461	INTERMEDIATE	AT4G29840	829106	44.4881	55.1758	0.310616	INTERMEDIATE
VIP3	ath03018;R-ATH-674695;R-ATH-73857;R-ATH-74160;R-ATH-75955	GO:0000003;GO:0000151;GO:0000166;GO:0000428;GO:0003006;GO:0005488;GO:0005515;GO:0005622;GO:0005623;GO:0005634;GO:0005654;GO:0005737;GO:0005829;GO:0005834;GO:0005886;GO:0006139;GO:0006325;GO:0006351;GO:0006355;GO:0006464;GO:0006479;GO:0006725;GO:0006807;GO:0006996;GO:0007275;GO:0008023;GO:0008152;GO:0008213;GO:0009058;GO:0009059;GO:0009791;GO:0009889;GO:0009891;GO:0009892;GO:0009893;GO:0009898;GO:…	GO:0005622;GO:0005623;GO:0005634;GO:0005737;GO:0005829;GO:0043226	BnaA01g07150D	GSBRNA2T00076815001	8.22309	8.75819	0.0909515	INTERMEDIATE	AT4G29830	829105	28.0243	34.8331	0.31378	INTERMEDIATE
CFIM-25	ath03015;R-ATH-72163;R-ATH-72172;R-ATH-72203;R-ATH-74160	GO:0003676;GO:0003723;GO:0003729;GO:0003824;GO:0005488;GO:0005515;GO:0005622;GO:0005623;GO:0005634;GO:0005654;GO:0005849;GO:0006139;GO:0006378;GO:0006396;GO:0006397;GO:0006725;GO:0006807;GO:0008152;GO:0009987;GO:0010467;GO:0016070;GO:0016071;GO:0016787;GO:0031123;GO:0031124;GO:0031974;GO:0031981;GO:0032991;GO:0034641;GO:0043167;GO:0043169;GO:0043170;GO:0043226;GO:0043227;GO:0043229;GO:0043231;GO:…	GO:0003723;GO:0003729;GO:0005622;GO:0005623;GO:0005634;GO:0043226	BnaA01g07160D	GSBRNA2T00076814001	11.6903	8.87947	-0.396768	INTERMEDIATE	AT4G29820	829104	16.9833	19.8239	0.223128	INTERMEDIATE
MKK2	R-ATH-170984;R-ATH-450294;R-ATH-2424491;ath04626;R-ATH-112409;P00018;R-ATH-168898;R-ATH-2871796;R-ATH-179812;R-ATH-372790;R-ATH-5218921;R-ATH-375165;R-ATH-110056;R-ATH-422475;R-ATH-912526;R-ATH-5654693;R-ATH-166520;R-ATH-975155;R-ATH-112411;R-ATH-5674499;R-ATH-1236394;R-ATH-186763;R-ATH-449147;R-ATH-168249;R-ATH-5654712;R-ATH-881907;R-ATH-169893;R-ATH-168142;R-ATH-2454202;R-ATH-187037;R-ATH-74751…	GO:0000165;GO:0000166;GO:0000187;GO:0001882;GO:0001883;GO:0001932;GO:0001934;GO:0002376;GO:0003002;GO:0003824;GO:0004672;GO:0004674;GO:0004702;GO:0004708;GO:0004712;GO:0004871;GO:0005057;GO:0005488;GO:0005515;GO:0005524;GO:0005622;GO:0005623;GO:0005737;GO:0005886;GO:0006464;GO:0006468;GO:0006793;GO:0006796;GO:0006810;GO:0006950;GO:0006952;GO:0006955;GO:0006970;GO:0007154;GO:0007165;GO:0007275;GO:…	GO:0005622;GO:0005623;GO:0005737;GO:0005886;GO:0016301	BnaA01g07170D	GSBRNA2T00076813001	19.6046	24.8525	0.3422	INTERMEDIATE	AT4G29810	829103	29.099	40.9703	0.493611	INTERMEDIATE
PLP8	NA	NA	NA	BnaA01g07180D	GSBRNA2T00076812001	0.481916	1.073	1.1548	UP	AT4G29800	829102	15.1234	4.88898	-1.62917	DOWN
NA	NA	GO:0005622;GO:0005623;GO:0005634;GO:0043226;GO:0043227;GO:0043229;GO:0043231;GO:0044424;GO:0044464	GO:0005622;GO:0005623;GO:0005634;GO:0043226	BnaA01g07190D	GSBRNA2T00076811001	0.001	0.001	0	INTERMEDIATE	AT4G29790	829101	6.56289	3.02597	-1.11693	DOWN
NA	NA	GO:0005622;GO:0005623;GO:0005634;GO:0007154;GO:0007165;GO:0009987;GO:0023052;GO:0035556;GO:0043226;GO:0043227;GO:0043229;GO:0043231;GO:0044424;GO:0044464;GO:0044699;GO:0044700;GO:0044763;GO:0050789;GO:0050794;GO:0050896;GO:0051716;GO:0065007	GO:0005622;GO:0005623;GO:0005634;GO:0043226	BnaA01g07200D	GSBRNA2T00076808001	5.71541	4.13548	-0.466803	INTERMEDIATE	AT2G19660	816485	1.59852	0.298211	-2.42233	DOWN
NFC5	NA	GO:0000151;GO:0005488;GO:0005515;GO:0005622;GO:0005623;GO:0005634;GO:0006139;GO:0006325;GO:0006351;GO:0006355;GO:0006725;GO:0006807;GO:0006996;GO:0008152;GO:0009058;GO:0009059;GO:0009889;GO:0009892;GO:0009987;GO:0010467;GO:0010468;GO:0010556;GO:0010605;GO:0010629;GO:0016043;GO:0016070;GO:0016569;GO:0018130;GO:0019219;GO:0019222;GO:0019438;GO:0031323;GO:0031326;GO:0031461;GO:0032774;GO:0032991;GO:…	GO:0005622;GO:0005623;GO:0005634;GO:0043226	BnaA01g07210D	GSBRNA2T00076807001	0.001	0.001	0	INTERMEDIATE	AT4G29730	829094	3.04351	2.00684	-0.600812	INTERMEDIATE
PAO5	ath00410;ath00330;R-ATH-351202;R-ATH-1430728;R-ATH-211945;R-ATH-211859;R-ATH-141334;R-ATH-351200;R-ATH-140179;R-ATH-71291	GO:0003824;GO:0005622;GO:0005623;GO:0005737;GO:0005739;GO:0008131;GO:0008152;GO:0009888;GO:0016491;GO:0016638;GO:0016641;GO:0016645;GO:0016647;GO:0032502;GO:0040034;GO:0043226;GO:0043227;GO:0043229;GO:0043231;GO:0044424;GO:0044444;GO:0044464;GO:0044699;GO:0044710;GO:0048506;GO:0048507;GO:0048509;GO:0048510;GO:0048856;GO:0050789;GO:0050793;GO:0055114;GO:0065007;GO:1990534	GO:0005622;GO:0005623;GO:0005737;GO:0005739;GO:0043226	BnaA01g07220D	GSBRNA2T00076805001	0.001	0.001	0	INTERMEDIATE	AT4G29720	829093	19.3719	8.02903	-1.27067	DOWN
NA	NA	NA	NA	BnaA01g07230D	GSBRNA2T00076804001	0.001	0.001	0	INTERMEDIATE	NA	NA	NA	NA	NA	NA
NA	R-ATH-196854;R-ATH-1483255;R-ATH-1483257;R-ATH-196843;R-ATH-196849;R-ATH-556833;R-ATH-1430728;R-ATH-428157;R-ATH-1660662;R-ATH-6814848	GO:0003824;GO:0004551;GO:0005576;GO:0005622;GO:0005623;GO:0005737;GO:0005773;GO:0006139;GO:0006725;GO:0006753;GO:0006793;GO:0006796;GO:0006807;GO:0008152;GO:0009117;GO:0009987;GO:0016462;GO:0016787;GO:0016817;GO:0016818;GO:0019637;GO:0034641;GO:0035529;GO:0043226;GO:0043227;GO:0043229;GO:0043231;GO:0044237;GO:0044238;GO:0044281;GO:0044424;GO:0044444;GO:0044464;GO:0044699;GO:0044710;GO:0044763;GO:…	GO:0005576;GO:0005622;GO:0005623;GO:0005737;GO:0005773;GO:0043226	BnaA01g07240D	GSBRNA2T00076803001	49.7094	19.2275	-1.37035	DOWN	AT4G29700	829091	45.4908	39.4064	-0.207145	INTERMEDIATE
NA	R-ATH-196854;R-ATH-1483255;R-ATH-1483257;R-ATH-196843;R-ATH-196849;R-ATH-556833;R-ATH-1430728;R-ATH-428157;R-ATH-1660662;R-ATH-6814848	GO:0003824;GO:0004551;GO:0006139;GO:0006725;GO:0006753;GO:0006793;GO:0006796;GO:0006807;GO:0008152;GO:0009117;GO:0009987;GO:0016462;GO:0016787;GO:0016817;GO:0016818;GO:0019637;GO:0034641;GO:0035529;GO:0044237;GO:0044238;GO:0044281;GO:0044699;GO:0044710;GO:0044763;GO:0046483;GO:0055086;GO:0071704;GO:1901360	NA	BnaA01g07250D	GSBRNA2T00076802001	1.53266	1.15921	-0.402902	INTERMEDIATE	AT4G29690	829090	19.3909	24.6743	0.347633	INTERMEDIATE
NA	R-ATH-196854;R-ATH-1483255;R-ATH-1483257;R-ATH-196843;R-ATH-196849;R-ATH-556833;R-ATH-1430728;R-ATH-428157;R-ATH-1660662;R-ATH-6814848	GO:0003824;GO:0005622;GO:0005623;GO:0005737;GO:0005739;GO:0008152;GO:0043226;GO:0043227;GO:0043229;GO:0043231;GO:0044424;GO:0044444;GO:0044464	GO:0005622;GO:0005623;GO:0005737;GO:0005739;GO:0043226	BnaA01g07260D	GSBRNA2T00076801001	0.001	0.001	0	INTERMEDIATE	AT4G29710	829092	0.001	0.001	0	INTERMEDIATE
NA	R-ATH-196854;R-ATH-1483255;R-ATH-1483257;R-ATH-196843;R-ATH-196849;R-ATH-556833;R-ATH-1430728;R-ATH-428157;R-ATH-1660662;R-ATH-6814848	GO:0003824;GO:0004551;GO:0005622;GO:0005623;GO:0005634;GO:0005737;GO:0005773;GO:0006139;GO:0006725;GO:0006753;GO:0006793;GO:0006796;GO:0006807;GO:0008152;GO:0009117;GO:0009987;GO:0016020;GO:0016021;GO:0016462;GO:0016787;GO:0016817;GO:0016818;GO:0019637;GO:0031224;GO:0034641;GO:0035529;GO:0043226;GO:0043227;GO:0043229;GO:0043231;GO:0044237;GO:0044238;GO:0044281;GO:0044424;GO:0044425;GO:0044444;GO:…	GO:0005622;GO:0005623;GO:0005634;GO:0005737;GO:0005773;GO:0043226	BnaA01g07270D	GSBRNA2T00076800001	25.2249	19.0451	-0.405429	INTERMEDIATE	AT4G29680	829089	23.4058	18.8136	-0.315094	INTERMEDIATE
ACHT2	NA	GO:0000103;GO:0003824;GO:0005622;GO:0005623;GO:0005737;GO:0006457;GO:0006662;GO:0006790;GO:0006950;GO:0006979;GO:0008152;GO:0009507;GO:0009536;GO:0009987;GO:0015035;GO:0015036;GO:0016491;GO:0016667;GO:0016671;GO:0018904;GO:0019725;GO:0033554;GO:0034599;GO:0042221;GO:0042592;GO:0043226;GO:0043227;GO:0043229;GO:0043231;GO:0044237;GO:0044281;GO:0044424;GO:0044444;GO:0044464;GO:0044699;GO:0044710;GO:…	GO:0006457	BnaA01g07280D	GSBRNA2T00076799001	4.88409	4.15034	-0.234859	INTERMEDIATE	AT4G29670	829088	11.0456	23.2765	1.0754	UP
EMB2752	NA	GO:0000003;GO:0003006;GO:0005622;GO:0005623;GO:0005737;GO:0005739;GO:0007275;GO:0009790;GO:0009791;GO:0009793;GO:0010154;GO:0016020;GO:0016021;GO:0022414;GO:0031224;GO:0032501;GO:0032502;GO:0043226;GO:0043227;GO:0043229;GO:0043231;GO:0044424;GO:0044425;GO:0044444;GO:0044464;GO:0044699;GO:0044702;GO:0044707;GO:0044767;GO:0048316;GO:0048608;GO:0048731;GO:0048856;GO:0061458	GO:0005622;GO:0005623;GO:0005737;GO:0005739;GO:0043226	BnaA01g07290D	GSBRNA2T00076798001	6.18285	7.39346	0.257979	INTERMEDIATE	AT4G29660	829087	24.7308	5.75456	-2.10353	DOWN
PRA1.C	NA	GO:0005622;GO:0005623;GO:0005737;GO:0005783;GO:0005789;GO:0006810;GO:0012505;GO:0016020;GO:0016021;GO:0016192;GO:0031224;GO:0042175;GO:0043226;GO:0043227;GO:0043229;GO:0043231;GO:0044422;GO:0044424;GO:0044425;GO:0044432;GO:0044444;GO:0044446;GO:0044464;GO:0051179;GO:0051234	GO:0005622;GO:0005623;GO:0005737;GO:0005783;GO:0006810;GO:0016192;GO:0043226	BnaA01g07300D	GSBRNA2T00076797001	0.001	0.001	0	INTERMEDIATE	AT4G29658	3770557	0.001	0.001	0	INTERMEDIATE
NA	NA	GO:0005622;GO:0005623;GO:0005634;GO:0043226;GO:0043227;GO:0043229;GO:0043231;GO:0044424;GO:0044464	GO:0005622;GO:0005623;GO:0005634;GO:0043226	BnaA01g07310D	GSBRNA2T00076796001	0.413433	0.001	-8.69151	DOWN	AT4G29550	829076	0.274434	0.087865	-1.6431	DOWN
NA	ath01100;ath00750;R-ATH-1483257;R-ATH-556833;R-ATH-1430728;R-ATH-1483213;R-ATH-1483191;R-ATH-1483206	GO:0003824;GO:0003993;GO:0005488;GO:0005622;GO:0005623;GO:0005634;GO:0006725;GO:0006732;GO:0006793;GO:0006796;GO:0006807;GO:0008152;GO:0009058;GO:0009108;GO:0009229;GO:0009987;GO:0016311;GO:0016787;GO:0016788;GO:0016791;GO:0018130;GO:0019438;GO:0019637;GO:0034641;GO:0042131;GO:0042357;GO:0042578;GO:0043167;GO:0043169;GO:0043226;GO:0043227;GO:0043229;GO:0043231;GO:0044237;GO:0044249;GO:0044271;GO:…	GO:0005622;GO:0005623;GO:0005634;GO:0043226	BnaA01g07320D	GSBRNA2T00076795001	1.96976	0.46382	-2.08639	DOWN	AT4G29530	829074	5.72858	4.87888	-0.231625	INTERMEDIATE
NA	NA	GO:0005622;GO:0005623;GO:0005737;GO:0005783;GO:0005886;GO:0012505;GO:0016020;GO:0043226;GO:0043227;GO:0043229;GO:0043231;GO:0044424;GO:0044444;GO:0044464;GO:0071944	GO:0005622;GO:0005623;GO:0005737;GO:0005783;GO:0005886;GO:0043226	BnaA01g07330D	GSBRNA2T00076794001	3.361	6.8789	1.03329	UP	AT4G29520	829073	19.6163	16.231	-0.273305	INTERMEDIATE
PRMT11	NA	GO:0003824;GO:0005488;GO:0005515;GO:0005622;GO:0005623;GO:0005634;GO:0005737;GO:0005829;GO:0006139;GO:0006351;GO:0006355;GO:0006725;GO:0006807;GO:0008152;GO:0008168;GO:0008170;GO:0008276;GO:0008469;GO:0008757;GO:0009058;GO:0009059;GO:0009889;GO:0009987;GO:0010467;GO:0010468;GO:0010556;GO:0016070;GO:0016273;GO:0016274;GO:0016740;GO:0016741;GO:0018130;GO:0019219;GO:0019222;GO:0019438;GO:0031323;GO:…	GO:0005622;GO:0005623;GO:0005634;GO:0005737;GO:0005829;GO:0043226	BnaA01g07340D	GSBRNA2T00076793001	9.31405	10.5435	0.178876	INTERMEDIATE	AT4G29510	829072	22.1441	43.0475	0.959008	INTERMEDIATE
NA	NA	GO:0003824;GO:0004177;GO:0005488;GO:0008233;GO:0008238;GO:0016787;GO:0030145;GO:0043167;GO:0043169;GO:0046872;GO:0046914;GO:0070011	NA	BnaA01g07350D	GSBRNA2T00076792001	29.9909	22.8363	-0.393197	INTERMEDIATE	AT4G29490	829070	25.8244	21.7478	-0.247864	INTERMEDIATE
NA	ath01100;ath00190	GO:0000276;GO:0005215;GO:0005622;GO:0005623;GO:0005737;GO:0005739;GO:0005740;GO:0005743;GO:0005753;GO:0006139;GO:0006163;GO:0006164;GO:0006725;GO:0006753;GO:0006754;GO:0006793;GO:0006796;GO:0006807;GO:0006810;GO:0006811;GO:0006812;GO:0006818;GO:0008152;GO:0008324;GO:0009058;GO:0009116;GO:0009117;GO:0009119;GO:0009123;GO:0009124;GO:0009126;GO:0009127;GO:0009141;GO:0009142;GO:0009144;GO:0009145;GO:…	GO:0005622;GO:0005623;GO:0005737;GO:0005739;GO:0043226	BnaA01g07360D	GSBRNA2T00076791001	69.2784	84.884	0.293089	INTERMEDIATE	AT4G29480	829069	174.964	167.577	-0.0622321	INTERMEDIATE
NA	NA	NA	NA	BnaA01g07370D	GSBRNA2T00076790001	0.001	0.001	0	INTERMEDIATE	NA	NA	NA	NA	NA	NA
NA	NA	GO:0005622;GO:0005623;GO:0005634;GO:0043226;GO:0043227;GO:0043229;GO:0043231;GO:0044424;GO:0044464	GO:0005622;GO:0005623;GO:0005634;GO:0043226	BnaA01g07380D	GSBRNA2T00076789001	0.001	0.001	0	INTERMEDIATE	AT3G04900	819650	1.19213	0.888841	-0.423547	INTERMEDIATE
NA	PWY-6803;PWY-7416;LIPASYN-PWY	GO:0000003;GO:0000902;GO:0000904;GO:0003006;GO:0003824;GO:0004620;GO:0004623;GO:0005488;GO:0005509;GO:0005576;GO:0005622;GO:0005623;GO:0005737;GO:0005783;GO:0005794;GO:0006629;GO:0007275;GO:0008152;GO:0009056;GO:0009555;GO:0009653;GO:0009826;GO:0009846;GO:0009856;GO:0009860;GO:0009932;GO:0009987;GO:0012505;GO:0016042;GO:0016043;GO:0016049;GO:0016298;GO:0016787;GO:0016788;GO:0022414;GO:0030154;GO:…	GO:0005576;GO:0005622;GO:0005623;GO:0005737;GO:0005783;GO:0005794;GO:0043226	BnaA01g07390D	GSBRNA2T00076788001	0.001	0.001	0	INTERMEDIATE	AT4G29460	829067	0.001	0.001	0	INTERMEDIATE
NA	NA	GO:0003824;GO:0006793;GO:0006796;GO:0008152;GO:0009987;GO:0016301;GO:0016310;GO:0016740;GO:0016772;GO:0044237	GO:0016301	BnaA01g07400D	GSBRNA2T00076787001	0.066048	0.41881	2.66471	UP	AT4G29450	829066	0.066291	0.017225	-1.94431	DOWN
NA	NA	NA	NA	BnaA01g07410D	GSBRNA2T00076786001	0.001	0.001	0	INTERMEDIATE	AT3G06160	819790	0.001	0.001	0	INTERMEDIATE
NA	NA	NA	NA	BnaA01g07420D	GSBRNA2T00076785001	0.001	0.001	0	INTERMEDIATE	AT4G29440	829065	4.4607	3.51938	-0.341947	INTERMEDIATE
rps15ae	R-ATH-72613;ath03010;R-ATH-72706;R-ATH-72689;R-ATH-975956;R-ATH-1799339;R-ATH-72737;R-ATH-156827;R-ATH-392499;R-ATH-72702;R-ATH-72695;R-ATH-72766;R-ATH-74160;R-ATH-927802;R-ATH-975957	GO:0003735;GO:0005198;GO:0005622;GO:0005623;GO:0005737;GO:0005739;GO:0005773;GO:0005829;GO:0005840;GO:0006412;GO:0006518;GO:0006807;GO:0008152;GO:0009058;GO:0009059;GO:0009507;GO:0009536;GO:0009987;GO:0010467;GO:0015935;GO:0019538;GO:0022626;GO:0022627;GO:0030529;GO:0032991;GO:0034641;GO:0034645;GO:0043043;GO:0043170;GO:0043226;GO:0043227;GO:0043228;GO:0043229;GO:0043231;GO:0043232;GO:0043603;GO:…	GO:0003735;GO:0005198;GO:0005622;GO:0005623;GO:0005737;GO:0005739;GO:0005773;GO:0006412;GO:0009058;GO:0034641;GO:0043226	BnaA01g07430D	GSBRNA2T00076784001	9.773	10.2052	0.0624366	INTERMEDIATE	AT4G29430	829064	38.6323	39.0871	0.0168844	INTERMEDIATE
NA	NA	GO:0005622;GO:0005623;GO:0005634;GO:0043226;GO:0043227;GO:0043229;GO:0043231;GO:0044424;GO:0044464	GO:0005622;GO:0005623;GO:0005634;GO:0043226	BnaA01g07440D	GSBRNA2T00076783001	2.4074	1.37409	-0.808994	INTERMEDIATE	AT4G29420	829063	5.73274	8.22192	0.520251	INTERMEDIATE
NA	R-ATH-72613;ath03010;R-ATH-72706;R-ATH-72689;R-ATH-975956;R-ATH-1799339;R-ATH-72737;R-ATH-156827;R-ATH-392499;R-ATH-72766;R-ATH-74160;R-ATH-927802;R-ATH-975957	GO:0003735;GO:0005198;GO:0005622;GO:0005623;GO:0005737;GO:0005829;GO:0005840;GO:0005886;GO:0005911;GO:0006412;GO:0006518;GO:0006807;GO:0008152;GO:0009058;GO:0009059;GO:0009506;GO:0009987;GO:0010467;GO:0015934;GO:0016020;GO:0019538;GO:0022613;GO:0022625;GO:0022626;GO:0030054;GO:0030529;GO:0032991;GO:0034641;GO:0034645;GO:0042254;GO:0043043;GO:0043170;GO:0043226;GO:0043228;GO:0043229;GO:0043232;GO:…	GO:0003735;GO:0005198;GO:0005622;GO:0005623;GO:0005737;GO:0005840;GO:0005886;GO:0006412;GO:0009058;GO:0034641;GO:0042254;GO:0043226	BnaA01g07450D	GSBRNA2T00076782001	0.001	0.001	0	INTERMEDIATE	AT4G29410	829062	203.957	146.549	-0.476877	INTERMEDIATE
NA	NA	NA	NA	BnaA01g07460D	GSBRNA2T00076781001	0.872589	1.73611	0.992486	INTERMEDIATE	AT4G29400	829061	2.79711	2.2104	-0.339631	INTERMEDIATE
NA	R-ATH-72613;ath03010;R-ATH-72706;R-ATH-72689;R-ATH-975956;R-ATH-1799339;R-ATH-72737;R-ATH-156827;R-ATH-392499;R-ATH-72702;R-ATH-72695;R-ATH-72766;R-ATH-74160;R-ATH-927802;R-ATH-975957	GO:0003735;GO:0005198;GO:0005622;GO:0005623;GO:0005634;GO:0005730;GO:0005737;GO:0005829;GO:0005840;GO:0006412;GO:0006518;GO:0006807;GO:0008152;GO:0009058;GO:0009059;GO:0009987;GO:0010467;GO:0015935;GO:0019538;GO:0022626;GO:0022627;GO:0030529;GO:0031974;GO:0031981;GO:0032991;GO:0034641;GO:0034645;GO:0043043;GO:0043170;GO:0043226;GO:0043227;GO:0043228;GO:0043229;GO:0043231;GO:0043232;GO:0043233;GO:…	GO:0003735;GO:0005198;GO:0005622;GO:0005623;GO:0005634;GO:0005730;GO:0005737;GO:0005840;GO:0006412;GO:0009058;GO:0034641;GO:0043226	BnaA01g07470D	GSBRNA2T00076780001	62.4576	63.4127	0.0218966	INTERMEDIATE	AT5G56670	835768	540.227	634.777	0.232684	INTERMEDIATE
NA	ath04140;R-ATH-1483255;R-ATH-1660517;R-ATH-1483257;R-ATH-5668599;R-ATH-1660516;R-ATH-1660514;R-ATH-195258;R-ATH-2262752;R-ATH-1632852;R-ATH-556833;R-ATH-194315;R-ATH-1430728;R-ATH-162582	GO:0000003;GO:0000151;GO:0000166;GO:0001882;GO:0001883;GO:0003824;GO:0004672;GO:0004674;GO:0005488;GO:0005524;GO:0005622;GO:0005623;GO:0005634;GO:0005635;GO:0005643;GO:0005737;GO:0005768;GO:0005770;GO:0005773;GO:0005794;GO:0005942;GO:0006464;GO:0006468;GO:0006605;GO:0006623;GO:0006793;GO:0006796;GO:0006810;GO:0006886;GO:0006914;GO:0006996;GO:0007031;GO:0007034;GO:0007275;GO:0008104;GO:0008152;GO:…	GO:0005622;GO:0005623;GO:0005737;GO:0005794;GO:0043226	BnaA01g07480D	GSBRNA2T00076779001	0.001	0.001	0	INTERMEDIATE	AT4G29380	829059	12.9101	6.87927	-0.90817	INTERMEDIATE
NA	ath04140;R-ATH-1483255;R-ATH-1660517;R-ATH-1483257;R-ATH-5668599;R-ATH-1660516;R-ATH-1660514;R-ATH-195258;R-ATH-2262752;R-ATH-1632852;R-ATH-556833;R-ATH-194315;R-ATH-1430728;R-ATH-162582	GO:0000003;GO:0000151;GO:0000166;GO:0001882;GO:0001883;GO:0003824;GO:0004672;GO:0004674;GO:0005488;GO:0005524;GO:0005622;GO:0005623;GO:0005634;GO:0005635;GO:0005643;GO:0005737;GO:0005768;GO:0005770;GO:0005773;GO:0005794;GO:0005942;GO:0006464;GO:0006468;GO:0006605;GO:0006623;GO:0006793;GO:0006796;GO:0006810;GO:0006886;GO:0006914;GO:0006996;GO:0007031;GO:0007034;GO:0007275;GO:0008104;GO:0008152;GO:…	GO:0005622;GO:0005623;GO:0005737;GO:0005794;GO:0043226	BnaA01g07490D	GSBRNA2T00076778001	0.001	0.001	0	INTERMEDIATE	AT4G29380	829059	12.9101	6.87927	-0.90817	INTERMEDIATE
NA	NA	GO:0005622;GO:0005623;GO:0005634;GO:0043226;GO:0043227;GO:0043229;GO:0043231;GO:0044424;GO:0044464	GO:0005622;GO:0005623;GO:0005634;GO:0043226	BnaA01g07500D	GSBRNA2T00076777001	0.001	0.001	0	INTERMEDIATE	AT4G39756	830133	0.001	0.001	0	INTERMEDIATE
NA	NA	NA	NA	BnaA01g07510D	GSBRNA2T00076776001	0.001	0.001	0	INTERMEDIATE	NA	NA	NA	NA	NA	NA
NA	NA	GO:0005622;GO:0005623;GO:0005634;GO:0043226;GO:0043227;GO:0043229;GO:0043231;GO:0044424;GO:0044464	GO:0005622;GO:0005623;GO:0005634;GO:0043226	BnaA01g07520D	GSBRNA2T00076775001	0.001	0.001	0	INTERMEDIATE	AT5G28160	832891	0.001	0.001	0	INTERMEDIATE
PRF4	P00016	GO:0003779;GO:0003785;GO:0005488;GO:0005515;GO:0005576;GO:0005622;GO:0005623;GO:0005634;GO:0005737;GO:0005856;GO:0005938;GO:0006461;GO:0006996;GO:0007010;GO:0007015;GO:0008064;GO:0008092;GO:0008104;GO:0008154;GO:0009987;GO:0010639;GO:0015629;GO:0016043;GO:0022607;GO:0030029;GO:0030036;GO:0030041;GO:0030832;GO:0030833;GO:0030837;GO:0031333;GO:0032271;GO:0032272;GO:0032507;GO:0032535;GO:0032956;GO:…	GO:0005622;GO:0005623;GO:0005634;GO:0005737;GO:0007010;GO:0043226	BnaA01g07530D	GSBRNA2T00091373001	0.855128	1.28342	0.585779	INTERMEDIATE	AT4G29340	829055	26.7748	7.5342	-1.82935	DOWN
DER1	ath04141;R-ATH-392499;R-ATH-597592;R-ATH-382551;R-ATH-532668;R-ATH-446203;R-ATH-382556	GO:0005622;GO:0005623;GO:0005737;GO:0005783;GO:0005789;GO:0006508;GO:0008152;GO:0009507;GO:0009536;GO:0012505;GO:0016020;GO:0016021;GO:0019538;GO:0031224;GO:0042175;GO:0043170;GO:0043226;GO:0043227;GO:0043229;GO:0043231;GO:0044238;GO:0044422;GO:0044424;GO:0044425;GO:0044432;GO:0044444;GO:0044446;GO:0044464;GO:0071704	NA	BnaA01g07540D	GSBRNA2T00091372001	0.001	0.001	0	INTERMEDIATE	AT4G29330	829054	47.3587	12.4784	-1.92419	DOWN
NA	NA	GO:0005618;GO:0005622;GO:0005623;GO:0005634;GO:0009505;GO:0030312;GO:0043226;GO:0043227;GO:0043229;GO:0043231;GO:0044424;GO:0044464;GO:0071944	GO:0005622;GO:0005623;GO:0005634;GO:0043226	BnaA01g07550D	GSBRNA2T00091371001	4.16782	5.45946	0.389465	INTERMEDIATE	AT4G29310	829053	7.21948	5.15654	-0.485492	INTERMEDIATE
LCR22	NA	GO:0001906;GO:0005576;GO:0006950;GO:0006952;GO:0009605;GO:0009607;GO:0009620;GO:0031640;GO:0035821;GO:0043207;GO:0044364;GO:0050832;GO:0050896;GO:0051704;GO:0051707;GO:0065007;GO:0065008;GO:0098542	GO:0005576	BnaA01g07560D	GSBRNA2T00091370001	0.001	0.001	0	INTERMEDIATE	AT4G29280	829049	0.001	0.001	0	INTERMEDIATE
NA	NA	GO:0005618;GO:0005622;GO:0005623;GO:0005634;GO:0009505;GO:0030312;GO:0043226;GO:0043227;GO:0043229;GO:0043231;GO:0044424;GO:0044464;GO:0071944	GO:0005622;GO:0005623;GO:0005634;GO:0043226	BnaA01g07570D	GSBRNA2T00091369001	0.512359	0.574677	0.165596	INTERMEDIATE	AT4G29310	829053	7.21948	5.15654	-0.485492	INTERMEDIATE
LCR22	NA	GO:0001906;GO:0005576;GO:0006950;GO:0006952;GO:0009605;GO:0009607;GO:0009620;GO:0031640;GO:0035821;GO:0043207;GO:0044364;GO:0050832;GO:0050896;GO:0051704;GO:0051707;GO:0065007;GO:0065008;GO:0098542	GO:0005576	BnaA01g07580D	GSBRNA2T00091368001	0.001	0.001	0	INTERMEDIATE	AT4G29280	829049	0.001	0.001	0	INTERMEDIATE
NA	PWY-6348	GO:0003824;GO:0003993;GO:0005622;GO:0005623;GO:0005737;GO:0009507;GO:0009536;GO:0016787;GO:0016788;GO:0016791;GO:0042578;GO:0043226;GO:0043227;GO:0043229;GO:0043231;GO:0044424;GO:0044444;GO:0044464	NA	BnaA01g07590D	GSBRNA2T00091367001	0.001	0.222974	7.80073	UP	AT4G29270	829048	142.807	71.3555	-1.00097	DOWN
NAC075	NA	GO:0000975;GO:0001067;GO:0001071;GO:0003676;GO:0003677;GO:0003700;GO:0005488;GO:0005622;GO:0005623;GO:0005634;GO:0006139;GO:0006351;GO:0006355;GO:0006725;GO:0006807;GO:0007275;GO:0008152;GO:0009058;GO:0009059;GO:0009889;GO:0009987;GO:0010467;GO:0010468;GO:0010556;GO:0016070;GO:0018130;GO:0019219;GO:0019222;GO:0019438;GO:0031323;GO:0031326;GO:0032501;GO:0032502;GO:0032774;GO:0034641;GO:0034645;GO:…	GO:0005622;GO:0005623;GO:0005634;GO:0043226	BnaA01g07600D	GSBRNA2T00091365001	3.49807	2.11216	-0.727839	INTERMEDIATE	AT4G29230	829044	1.05301	0.548843	-0.940054	INTERMEDIATE
PFK1	ath01100;PWY-5464;ath01110;ath03018;GLYCOLYSIS;PWY-1042;PWY-5484;ath01230;ath01200;ath00030;ath00010;ath00051;ath00052;R-ATH-70326;R-ATH-1430728;R-ATH-70171;R-ATH-71387	GO:0000166;GO:0001882;GO:0001883;GO:0003824;GO:0003872;GO:0005488;GO:0005524;GO:0005622;GO:0005623;GO:0005737;GO:0005829;GO:0005886;GO:0005945;GO:0005975;GO:0006002;GO:0006082;GO:0006090;GO:0006091;GO:0006096;GO:0006139;GO:0006163;GO:0006165;GO:0006725;GO:0006732;GO:0006733;GO:0006753;GO:0006757;GO:0006793;GO:0006796;GO:0006807;GO:0008152;GO:0008443;GO:0009056;GO:0009116;GO:0009117;GO:0009119;GO:…	GO:0005622;GO:0005623;GO:0005737;GO:0005829;GO:0005886	BnaA01g07610D	GSBRNA2T00091362001	12.7908	12.1015	-0.0799303	INTERMEDIATE	AT4G29220	829043	37.7995	23.7826	-0.668462	INTERMEDIATE
GGT4	ath00430;ath01100;ath00480;ath00590;PWY-4041;R-ATH-156590;ath00460;R-ATH-5423646;R-ATH-174403;R-ATH-2142753;R-ATH-556833;R-ATH-1430728;PWY-6842;PWY-6745;PWYQT-4432;R-ATH-156580;R-ATH-211859;R-ATH-2142691	GO:0003824;GO:0003840;GO:0005622;GO:0005623;GO:0005737;GO:0005773;GO:0005774;GO:0006518;GO:0006575;GO:0006749;GO:0006751;GO:0006790;GO:0006805;GO:0006807;GO:0008152;GO:0008233;GO:0008238;GO:0008242;GO:0009056;GO:0009410;GO:0009636;GO:0009987;GO:0016020;GO:0016021;GO:0016740;GO:0016746;GO:0016755;GO:0016756;GO:0016787;GO:0031090;GO:0031224;GO:0034641;GO:0036374;GO:0042219;GO:0042221;GO:0043171;GO:…	GO:0005622;GO:0005623;GO:0005737;GO:0005773;GO:0043226	BnaA01g07620D	GSBRNA2T00091361001	0.001	0.001	0	INTERMEDIATE	AT4G29210	829042	34.8115	26.9456	-0.369515	INTERMEDIATE
NA	NA	NA	NA	BnaA01g07630D	GSBRNA2T00091355001	0.001	0.001	0	INTERMEDIATE	AT3G06160	819790	0.001	0.001	0	INTERMEDIATE
SNF7.1	ath04144;R-ATH-917729;R-ATH-2262752;R-ATH-1632852;R-ATH-199991;R-ATH-5653656	GO:0000815;GO:0005488;GO:0005515;GO:0005622;GO:0005623;GO:0005737;GO:0005768;GO:0005773;GO:0005774;GO:0006810;GO:0006900;GO:0006996;GO:0007034;GO:0008104;GO:0009987;GO:0010008;GO:0012505;GO:0015031;GO:0016020;GO:0016043;GO:0016050;GO:0016192;GO:0031090;GO:0032991;GO:0033036;GO:0036452;GO:0043226;GO:0043227;GO:0043229;GO:0043231;GO:0043234;GO:0044422;GO:0044424;GO:0044425;GO:0044437;GO:0044440;GO:…	GO:0005622;GO:0005623;GO:0005737;GO:0006810;GO:0007034;GO:0016192	BnaA01g07640D	GSBRNA2T00091350001	0.829581	0.500887	-0.727898	INTERMEDIATE	AT4G29160	829037	98.1766	114.902	0.22695	INTERMEDIATE
NA	NA	NA	NA	BnaA01g07650D	GSBRNA2T00091349001	0.001	0.062657	5.9694	UP	AT3G06160	819790	0.001	0.001	0	INTERMEDIATE
SNF7.2	ath04144;R-ATH-917729;R-ATH-2262752;R-ATH-1632852;R-ATH-199991;R-ATH-5653656	GO:0000815;GO:0005488;GO:0005515;GO:0005622;GO:0005623;GO:0005737;GO:0005768;GO:0005773;GO:0005774;GO:0005886;GO:0006810;GO:0007034;GO:0008104;GO:0010008;GO:0012505;GO:0015031;GO:0016020;GO:0016192;GO:0031090;GO:0032991;GO:0033036;GO:0036452;GO:0043226;GO:0043227;GO:0043229;GO:0043231;GO:0043234;GO:0044422;GO:0044424;GO:0044425;GO:0044437;GO:0044440;GO:0044444;GO:0044446;GO:0044464;GO:0045184;GO:…	GO:0005622;GO:0005623;GO:0005737;GO:0005886;GO:0006810;GO:0007034;GO:0016192	BnaA01g07660D	GSBRNA2T00091348001	0.001217	0.146544	6.91186	UP	AT2G19830	816502	83.8896	86.0301	0.0363492	INTERMEDIATE
NA	R-ATH-425366;R-ATH-382551;R-ATH-425407	GO:0005215;GO:0005622;GO:0005623;GO:0005737;GO:0005768;GO:0005770;GO:0005773;GO:0005774;GO:0005886;GO:0006810;GO:0006855;GO:0006950;GO:0006952;GO:0007275;GO:0009653;GO:0010008;GO:0010015;GO:0010252;GO:0012505;GO:0015238;GO:0015291;GO:0015297;GO:0015893;GO:0016020;GO:0016021;GO:0022622;GO:0022804;GO:0022857;GO:0031090;GO:0031224;GO:0031347;GO:0031348;GO:0031902;GO:0032501;GO:0032502;GO:0035265;GO:…	GO:0005623;GO:0005886	BnaA01g07670D	GSBRNA2T00091346001	0.357678	0.607296	0.763738	INTERMEDIATE	AT4G29140	829035	8.38692	4.25041	-0.980537	INTERMEDIATE
NA	R-ATH-425366;R-ATH-382551;R-ATH-425407	GO:0005215;GO:0005622;GO:0005623;GO:0005737;GO:0005768;GO:0005770;GO:0005773;GO:0005774;GO:0005886;GO:0006810;GO:0006855;GO:0006950;GO:0006952;GO:0007275;GO:0009653;GO:0010008;GO:0010015;GO:0010252;GO:0012505;GO:0015238;GO:0015291;GO:0015297;GO:0015893;GO:0016020;GO:0016021;GO:0022622;GO:0022804;GO:0022857;GO:0031090;GO:0031224;GO:0031347;GO:0031348;GO:0031902;GO:0032501;GO:0032502;GO:0035265;GO:…	GO:0005623;GO:0005886	BnaA01g07680D	GSBRNA2T00091345001	0.001	0.001	0	INTERMEDIATE	AT4G29140	829035	8.38692	4.25041	-0.980537	INTERMEDIATE
NA	NA	GO:0001071;GO:0003700;GO:0005488;GO:0005515;GO:0005622;GO:0005623;GO:0005634;GO:0006139;GO:0006351;GO:0006355;GO:0006725;GO:0006807;GO:0008152;GO:0009058;GO:0009059;GO:0009889;GO:0009987;GO:0010467;GO:0010468;GO:0010556;GO:0016070;GO:0018130;GO:0019219;GO:0019222;GO:0019438;GO:0031323;GO:0031326;GO:0032774;GO:0034641;GO:0034645;GO:0034654;GO:0043170;GO:0043226;GO:0043227;GO:0043229;GO:0043231;GO:…	GO:0005622;GO:0005623;GO:0005634;GO:0043226	BnaA01g07690D	GSBRNA2T00091343001	20.3059	20.1059	-0.0142857	INTERMEDIATE	AT4G29100	829031	42.7905	52.315	0.289933	INTERMEDIATE
NA	PWY-3301	GO:0003824;GO:0005576;GO:0006629;GO:0008152;GO:0009056;GO:0016042;GO:0016787;GO:0016788;GO:0044238;GO:0044699;GO:0044710;GO:0044712;GO:0052689;GO:0071704;GO:1901575	GO:0005576	BnaA01g07700D	GSBRNA2T00058184001	0.001	0.001	0	INTERMEDIATE	AT1G28590	839759	0.09538	0.244258	1.35665	UP
NA	NA	NA	NA	BnaA01g07710D	GSBRNA2T00058181001	0.001	0.001	0	INTERMEDIATE	NA	NA	NA	NA	NA	NA
MC9	NA	GO:0003824;GO:0005576;GO:0005622;GO:0005623;GO:0005634;GO:0006508;GO:0008152;GO:0008233;GO:0008234;GO:0016787;GO:0019538;GO:0043170;GO:0043226;GO:0043227;GO:0043229;GO:0043231;GO:0044238;GO:0044424;GO:0044464;GO:0048046;GO:0070011;GO:0071704	GO:0005622;GO:0005623;GO:0005634;GO:0043226	BnaA01g07720D	GSBRNA2T00058180001	25.2539	13.2111	-0.934753	INTERMEDIATE	AT5G04200	830299	36.4882	25.4533	-0.519577	INTERMEDIATE
PKS4	NA	GO:0005623;GO:0005886;GO:0007154;GO:0007165;GO:0007602;GO:0009314;GO:0009416;GO:0009581;GO:0009582;GO:0009583;GO:0009585;GO:0009605;GO:0009606;GO:0009628;GO:0009637;GO:0009638;GO:0009639;GO:0009987;GO:0010017;GO:0016020;GO:0023052;GO:0044464;GO:0044699;GO:0044700;GO:0044763;GO:0050789;GO:0050794;GO:0050896;GO:0051606;GO:0051716;GO:0065007;GO:0071214;GO:0071478;GO:0071482;GO:0071489;GO:0071944	GO:0005623;GO:0005886	BnaA01g07730D	GSBRNA2T00058177001	0.001	0.001	0	INTERMEDIATE	AT5G04190	830297	0.001	0.001	0	INTERMEDIATE
NA	NA	NA	NA	BnaA01g07740D	GSBRNA2T00058176001	0.001	0.001	0	INTERMEDIATE	NA	NA	NA	NA	NA	NA
GYRB2	NA	GO:0000166;GO:0001882;GO:0001883;GO:0003676;GO:0003677;GO:0003824;GO:0003916;GO:0003918;GO:0005488;GO:0005524;GO:0005622;GO:0005623;GO:0005694;GO:0005737;GO:0005739;GO:0006139;GO:0006259;GO:0006260;GO:0006261;GO:0006265;GO:0006268;GO:0006725;GO:0006807;GO:0006996;GO:0007059;GO:0008094;GO:0008152;GO:0009058;GO:0009059;GO:0009295;GO:0009330;GO:0009987;GO:0016043;GO:0016462;GO:0016787;GO:0016817;GO:…	GO:0003677;GO:0005622;GO:0005623;GO:0005694;GO:0005737;GO:0005739;GO:0006259;GO:0007059;GO:0034641;GO:0043226	BnaA01g07750D	GSBRNA2T00058175001	4.32973	3.53461	-0.292727	INTERMEDIATE	AT5G04130	830291	6.33099	6.58423	0.056584	INTERMEDIATE
NA	NA	NA	NA	BnaA01g07760D	GSBRNA2T00058174001	0.001	0.001	0	INTERMEDIATE	NA	NA	NA	NA	NA	NA
NA	NA	GO:0003824;GO:0004518;GO:0004519;GO:0005622;GO:0005623;GO:0005634;GO:0005737;GO:0005777;GO:0008152;GO:0010467;GO:0010468;GO:0016787;GO:0016788;GO:0019222;GO:0042579;GO:0043170;GO:0043226;GO:0043227;GO:0043229;GO:0043231;GO:0044424;GO:0044444;GO:0044464;GO:0050789;GO:0060255;GO:0065007;GO:0071704	GO:0005622;GO:0005623;GO:0005634;GO:0005737;GO:0005777;GO:0043226	BnaA01g07770D	GSBRNA2T00058173001	0.001	0.001	0	INTERMEDIATE	AT3G61090	825281	0.153908	0.181911	0.241165	INTERMEDIATE
NA	NA	GO:0003824;GO:0004518;GO:0004519;GO:0005622;GO:0005623;GO:0005634;GO:0005737;GO:0005777;GO:0008152;GO:0010467;GO:0010468;GO:0016787;GO:0016788;GO:0019222;GO:0042579;GO:0043170;GO:0043226;GO:0043227;GO:0043229;GO:0043231;GO:0044424;GO:0044444;GO:0044464;GO:0050789;GO:0060255;GO:0065007;GO:0071704	GO:0005622;GO:0005623;GO:0005634;GO:0005737;GO:0005777;GO:0043226	BnaA01g07780D	GSBRNA2T00058170001	0.001	0.001	0	INTERMEDIATE	AT3G61090	825281	0.153908	0.181911	0.241165	INTERMEDIATE
NA	NA	GO:0003824;GO:0004518;GO:0004519;GO:0005622;GO:0005623;GO:0005634;GO:0005737;GO:0005777;GO:0008152;GO:0010467;GO:0010468;GO:0016787;GO:0016788;GO:0019222;GO:0042579;GO:0043170;GO:0043226;GO:0043227;GO:0043229;GO:0043231;GO:0044424;GO:0044444;GO:0044464;GO:0050789;GO:0060255;GO:0065007;GO:0071704	GO:0005622;GO:0005623;GO:0005634;GO:0005737;GO:0005777;GO:0043226	BnaA01g07790D	GSBRNA2T00058169001	0.045415	0.124222	1.45168	UP	AT3G61090	825281	0.153908	0.181911	0.241165	INTERMEDIATE
NA	NA	NA	NA	BnaA01g07800D	GSBRNA2T00058168001	0.001	0.001	0	INTERMEDIATE	NA	NA	NA	NA	NA	NA
PAP2	ath04075	GO:0001071;GO:0003700;GO:0005622;GO:0005623;GO:0005634;GO:0006139;GO:0006351;GO:0006355;GO:0006412;GO:0006417;GO:0006518;GO:0006725;GO:0006807;GO:0007154;GO:0007165;GO:0008152;GO:0009058;GO:0009059;GO:0009719;GO:0009725;GO:0009733;GO:0009734;GO:0009755;GO:0009889;GO:0009987;GO:0010033;GO:0010467;GO:0010468;GO:0010556;GO:0010608;GO:0016070;GO:0018130;GO:0019219;GO:0019222;GO:0019438;GO:0019538;GO:…	GO:0005622;GO:0005623;GO:0005634;GO:0043226	BnaA01g07810D	GSBRNA2T00058167001	7.3775	7.39468	0.00335629	INTERMEDIATE	AT4G29080	829029	44.4971	34.4971	-0.367238	INTERMEDIATE
NA	NA	NA	NA	BnaA01g07820D	GSBRNA2T00058166001	3.76127	2.51492	-0.580705	INTERMEDIATE	AT4G29070	829028	9.06528	14.9513	0.721852	INTERMEDIATE
emb2726	NA	NA	NA	BnaA01g07830D	GSBRNA2T00058165001	0.471832	2.54855	2.43333	UP	AT4G29060	829027	6.78656	4.11502	-0.72178	INTERMEDIATE
NA	ath00970;TRNA-CHARGING-PWY	GO:0000166;GO:0001882;GO:0001883;GO:0003676;GO:0003677;GO:0003824;GO:0004812;GO:0004815;GO:0005488;GO:0005524;GO:0005622;GO:0005623;GO:0005737;GO:0005829;GO:0005911;GO:0006082;GO:0006139;GO:0006399;GO:0006412;GO:0006418;GO:0006422;GO:0006518;GO:0006520;GO:0006725;GO:0006807;GO:0008152;GO:0009058;GO:0009059;GO:0009506;GO:0009987;GO:0010035;GO:0010038;GO:0010467;GO:0016070;GO:0016874;GO:0016875;GO:…	GO:0003677;GO:0005622;GO:0005623;GO:0005737;GO:0005829	BnaA01g07840D	GSBRNA2T00058164001	0.001	0.001	0	INTERMEDIATE	AT4G26870	828794	30.1842	26.094	-0.210073	INTERMEDIATE
NA	NA	GO:0000166;GO:0001882;GO:0001883;GO:0003824;GO:0004672;GO:0004674;GO:0005488;GO:0005524;GO:0005623;GO:0005886;GO:0006464;GO:0006468;GO:0006793;GO:0006796;GO:0008152;GO:0009987;GO:0016020;GO:0016021;GO:0016301;GO:0016310;GO:0016740;GO:0016772;GO:0016773;GO:0017076;GO:0019538;GO:0030246;GO:0030554;GO:0031224;GO:0032549;GO:0032550;GO:0032553;GO:0032555;GO:0032559;GO:0035639;GO:0036094;GO:0036211;GO:…	GO:0005623;GO:0005886;GO:0016301	BnaA01g07850D	GSBRNA2T00058163001	0.001	0.001	0	INTERMEDIATE	AT4G29050	829026	2.00104	3.66146	0.871666	INTERMEDIATE
RPT2a	P00060;R-ATH-5689603;ath03050;R-ATH-176409;R-ATH-1236975;R-ATH-5358351;R-ATH-69300;R-ATH-179419;R-ATH-68949;R-ATH-392499;R-ATH-597592;R-ATH-69620;R-ATH-349425;R-ATH-69304;R-ATH-174143;R-ATH-1236978;R-ATH-176814;R-ATH-69306;R-ATH-532668;R-ATH-69541;R-ATH-69052;R-ATH-5689880;R-ATH-69563;R-ATH-446203;R-ATH-168256;R-ATH-453276;R-ATH-1280218;R-ATH-5688426;R-ATH-174184;R-ATH-983168;R-ATH-1640170;R-ATH-…	GO:0000003;GO:0000166;GO:0000502;GO:0001882;GO:0001883;GO:0002376;GO:0003824;GO:0005488;GO:0005515;GO:0005524;GO:0005622;GO:0005623;GO:0005634;GO:0005737;GO:0005829;GO:0005838;GO:0006139;GO:0006351;GO:0006352;GO:0006355;GO:0006357;GO:0006366;GO:0006367;GO:0006461;GO:0006508;GO:0006511;GO:0006725;GO:0006807;GO:0006950;GO:0006952;GO:0006955;GO:0007275;GO:0007276;GO:0007292;GO:0008134;GO:0008152;GO:…	GO:0005622;GO:0005623;GO:0005634;GO:0016887;GO:0043226	BnaA01g07860D	GSBRNA2T00058160001	46.5191	54.8475	0.237602	INTERMEDIATE	AT4G29040	829025	100.141	218.399	1.12493	UP
NA	NA	GO:0005576	GO:0005576	BnaA01g07870D	GSBRNA2T00058159001	0.001	0.001	0	INTERMEDIATE	AT4G10895	2745698	0.001	0.001	0	INTERMEDIATE
NA	NA	GO:0005576	GO:0005576	BnaA01g07880D	GSBRNA2T00058158001	0.001	0.001	0	INTERMEDIATE	AT4G29035	5008172	0.001	0.001	0	INTERMEDIATE
NA	NA	NA	NA	BnaA01g07890D	GSBRNA2T00058156001	0.001	0.001	0	INTERMEDIATE	AT4G29030	829024	0.126735	0.594683	2.23031	UP
NA	NA	NA	NA	BnaA01g07900D	GSBRNA2T00058155001	0.001	0.001	0	INTERMEDIATE	AT4G29020	829023	21.7892	26.5634	0.285823	INTERMEDIATE
AIM1	ath01100;ath01110;ath00071;ath01212;ath00592;R-ATH-556833;R-ATH-1430728;R-ATH-390918	GO:0000003;GO:0003006;GO:0003824;GO:0003857;GO:0004165;GO:0004300;GO:0005618;GO:0005622;GO:0005623;GO:0005737;GO:0005777;GO:0005911;GO:0006082;GO:0006629;GO:0006631;GO:0006635;GO:0007275;GO:0008152;GO:0008692;GO:0009056;GO:0009058;GO:0009062;GO:0009506;GO:0009507;GO:0009536;GO:0009694;GO:0009695;GO:0009791;GO:0009845;GO:0009908;GO:0009987;GO:0016042;GO:0016053;GO:0016054;GO:0016491;GO:0016614;GO:…	GO:0005618;GO:0005622;GO:0005623;GO:0005737;GO:0005777;GO:0030312;GO:0043226	BnaA01g07910D	GSBRNA2T00058154001	6.47668	4.63407	-0.482976	INTERMEDIATE	AT4G29010	829022	19.4138	47.8822	1.30241	UP
NA	NA	GO:0001071;GO:0003700;GO:0005488;GO:0005622;GO:0005623;GO:0005634;GO:0006139;GO:0006351;GO:0006355;GO:0006725;GO:0006807;GO:0007275;GO:0008152;GO:0009058;GO:0009059;GO:0009889;GO:0009987;GO:0010467;GO:0010468;GO:0010556;GO:0016070;GO:0018130;GO:0019219;GO:0019222;GO:0019438;GO:0031323;GO:0031326;GO:0032501;GO:0032502;GO:0032774;GO:0034641;GO:0034645;GO:0034654;GO:0043167;GO:0043169;GO:0043170;GO:…	GO:0005622;GO:0005623;GO:0005634;GO:0043226	BnaA01g07920D	GSBRNA2T00058153001	0.312683	0.273425	-0.193556	INTERMEDIATE	AT4G29000	829021	5.35347	4.31642	-0.310641	INTERMEDIATE
NA	NA	GO:0005488;GO:0005622;GO:0005623;GO:0005634;GO:0008270;GO:0016020;GO:0016021;GO:0031224;GO:0043167;GO:0043169;GO:0043226;GO:0043227;GO:0043229;GO:0043231;GO:0044424;GO:0044425;GO:0044464;GO:0046872;GO:0046914	GO:0005622;GO:0005623;GO:0005634;GO:0043226	BnaA01g07930D	GSBRNA2T00058152001	1.60397	2.0317	0.34104	INTERMEDIATE	AT4G28990	829020	9.32307	8.18423	-0.187959	INTERMEDIATE
CAK1AT	NA	GO:0000079;GO:0000166;GO:0001882;GO:0001883;GO:0001932;GO:0003824;GO:0004672;GO:0004674;GO:0004693;GO:0005488;GO:0005515;GO:0005524;GO:0005622;GO:0005623;GO:0005634;GO:0005737;GO:0005829;GO:0006464;GO:0006468;GO:0006793;GO:0006796;GO:0007049;GO:0007275;GO:0008047;GO:0008152;GO:0008353;GO:0009653;GO:0009888;GO:0009987;GO:0010015;GO:0010073;GO:0010074;GO:0010078;GO:0016301;GO:0016310;GO:0016740;GO:…	GO:0005622;GO:0005623;GO:0005634;GO:0005737;GO:0005829;GO:0007049;GO:0016301;GO:0043226;GO:0051301	BnaA01g07940D	GSBRNA2T00058151001	5.75709	6.70467	0.219826	INTERMEDIATE	AT4G28980	829019	21.981	12.7566	-0.785008	INTERMEDIATE
ROP9	P00029;P00018;ath04145;ath04933;P00021	GO:0000166;GO:0001101;GO:0001882;GO:0001883;GO:0005488;GO:0005525;GO:0005576;GO:0005623;GO:0005886;GO:0007154;GO:0007165;GO:0007264;GO:0009719;GO:0009725;GO:0009737;GO:0009738;GO:0009755;GO:0009987;GO:0010033;GO:0016020;GO:0017076;GO:0019001;GO:0023052;GO:0032549;GO:0032550;GO:0032553;GO:0032555;GO:0032561;GO:0032870;GO:0033993;GO:0035556;GO:0035639;GO:0036094;GO:0042221;GO:0044464;GO:0044699;GO:…	GO:0005576;GO:0005623;GO:0005886	BnaA01g07950D	GSBRNA2T00058150001	1.84299	2.20359	0.257804	INTERMEDIATE	AT4G28950	829016	2.39488	2.36805	-0.0162538	INTERMEDIATE
TOPII	R-ATH-2990846;P00017;R-ATH-392499;R-ATH-597592;R-ATH-3108232;R-ATH-4615885	GO:0000003;GO:0000075;GO:0000166;GO:0000228;GO:0000278;GO:0000280;GO:0000712;GO:0000793;GO:0000794;GO:0000795;GO:0000819;GO:0001882;GO:0001883;GO:0003676;GO:0003677;GO:0003824;GO:0003916;GO:0003918;GO:0005488;GO:0005524;GO:0005622;GO:0005623;GO:0005634;GO:0005694;GO:0005737;GO:0006139;GO:0006259;GO:0006260;GO:0006261;GO:0006265;GO:0006268;GO:0006310;GO:0006312;GO:0006725;GO:0006807;GO:0006996;GO:…	GO:0003677;GO:0005622;GO:0005623;GO:0005634;GO:0006259;GO:0007059;GO:0034641;GO:0043226	BnaA01g07960D	GSBRNA2T00058149001	9.2805	8.86299	-0.0664098	INTERMEDIATE	AT3G23890	821972	6.13165	1.82559	-1.74792	DOWN
NA	NA	GO:0003824;GO:0005623;GO:0005886;GO:0006139;GO:0006725;GO:0006807;GO:0008152;GO:0009116;GO:0009987;GO:0016020;GO:0034641;GO:0044237;GO:0044238;GO:0044281;GO:0044464;GO:0044699;GO:0044710;GO:0044763;GO:0046483;GO:0055086;GO:0071704;GO:0071944;GO:1901135;GO:1901360;GO:1901564;GO:1901657	GO:0005623;GO:0005886	BnaA01g07970D	GSBRNA2T00058148001	0.337647	1.50847	2.1595	UP	AT4G28940	829015	67.3425	33.264	-1.01755	DOWN
NINJA	NA	GO:0001101;GO:0005488;GO:0005515;GO:0005622;GO:0005623;GO:0005634;GO:0006139;GO:0006351;GO:0006355;GO:0006725;GO:0006807;GO:0006950;GO:0006952;GO:0007154;GO:0007165;GO:0008152;GO:0009058;GO:0009059;GO:0009719;GO:0009725;GO:0009753;GO:0009755;GO:0009867;GO:0009889;GO:0009890;GO:0009892;GO:0009987;GO:0010033;GO:0010467;GO:0010468;GO:0010556;GO:0010558;GO:0010605;GO:0010629;GO:0016070;GO:0018130;GO:…	GO:0005622;GO:0005623;GO:0005634;GO:0043226	BnaA01g07980D	GSBRNA2T00058146001	5.11635	6.47024	0.338704	INTERMEDIATE	AT4G28910	829012	35.8479	28.5223	-0.329795	INTERMEDIATE
NA	NA	GO:0003824;GO:0005622;GO:0005623;GO:0005737;GO:0016787;GO:0044424;GO:0044464	GO:0005622;GO:0005623;GO:0005737	BnaA01g07990D	GSBRNA2T00058145001	0.001	0.001	0	INTERMEDIATE	AT4G05540	825906	0.001	0.001	0	INTERMEDIATE
IBR1	ath01100;ath04146;PWY-6066;R-ATH-5365859;R-ATH-162582;R-ATH-5362517	GO:0001101;GO:0003824;GO:0005622;GO:0005623;GO:0005737;GO:0005777;GO:0006082;GO:0006629;GO:0006631;GO:0006725;GO:0006807;GO:0007275;GO:0008152;GO:0009507;GO:0009536;GO:0009653;GO:0009719;GO:0009725;GO:0009733;GO:0009850;GO:0009888;GO:0009987;GO:0010015;GO:0010033;GO:0010053;GO:0010054;GO:0010243;GO:0010817;GO:0014070;GO:0016049;GO:0016491;GO:0019752;GO:0021700;GO:0022622;GO:0030154;GO:0032501;GO:…	GO:0005622;GO:0005623;GO:0005737;GO:0005777;GO:0016491;GO:0043226	BnaA01g08000D	GSBRNA2T00058144001	9.51302	9.45271	-0.00917481	INTERMEDIATE	AT4G05530	825905	52.9155	66.7789	0.335701	INTERMEDIATE
NA	NA	GO:0003824;GO:0004842;GO:0005488;GO:0006464;GO:0008152;GO:0008270;GO:0009987;GO:0016020;GO:0016021;GO:0016567;GO:0016740;GO:0016874;GO:0019538;GO:0019787;GO:0031224;GO:0032446;GO:0036211;GO:0043167;GO:0043169;GO:0043170;GO:0043412;GO:0044237;GO:0044238;GO:0044260;GO:0044267;GO:0044425;GO:0046872;GO:0046914;GO:0070647;GO:0071704	GO:0016874	BnaA01g08010D	GSBRNA2T00058143001	5.3852	6.99121	0.376544	INTERMEDIATE	AT4G28890	829010	15.9674	6.79071	-1.2335	DOWN
ckl3	P00049;P00057	GO:0000166;GO:0000902;GO:0001882;GO:0001883;GO:0003824;GO:0004672;GO:0004674;GO:0005488;GO:0005515;GO:0005524;GO:0005622;GO:0005623;GO:0005634;GO:0005737;GO:0006464;GO:0006468;GO:0006793;GO:0006796;GO:0006810;GO:0006897;GO:0007154;GO:0007165;GO:0007166;GO:0007267;GO:0007275;GO:0008152;GO:0008360;GO:0009314;GO:0009416;GO:0009628;GO:0009637;GO:0009639;GO:0009640;GO:0009653;GO:0009785;GO:0009791;GO:…	GO:0005622;GO:0005623;GO:0005634;GO:0005737;GO:0016301;GO:0043226	BnaA01g08020D	GSBRNA2T00058141001	3.56321	6.32856	0.8287	INTERMEDIATE	AT4G28880	829009	86.7833	68.2054	-0.347532	INTERMEDIATE
XTH26	NA	GO:0003824;GO:0004553;GO:0005576;GO:0005618;GO:0005623;GO:0005975;GO:0005976;GO:0006073;GO:0008152;GO:0009987;GO:0010383;GO:0010410;GO:0010411;GO:0016043;GO:0016740;GO:0016757;GO:0016758;GO:0016762;GO:0016787;GO:0016798;GO:0030312;GO:0042546;GO:0043170;GO:0044036;GO:0044042;GO:0044085;GO:0044237;GO:0044238;GO:0044260;GO:0044262;GO:0044264;GO:0044464;GO:0045229;GO:0048046;GO:0071554;GO:0071555;GO:…	GO:0005576;GO:0005618;GO:0005623;GO:0016798;GO:0030312	BnaA01g08030D	GSBRNA2T00058140001	13.974	23.0901	0.724534	INTERMEDIATE	AT4G28850	829006	1.13442	0.514268	-1.14137	DOWN
NA	NA	GO:0005488;GO:0005515;GO:0005622;GO:0005623;GO:0005634;GO:0006139;GO:0006351;GO:0006355;GO:0006725;GO:0006807;GO:0007275;GO:0008152;GO:0009058;GO:0009059;GO:0009889;GO:0009890;GO:0009892;GO:0009987;GO:0010467;GO:0010468;GO:0010556;GO:0010558;GO:0010605;GO:0010629;GO:0016070;GO:0018130;GO:0019219;GO:0019222;GO:0019438;GO:0031323;GO:0031324;GO:0031326;GO:0031327;GO:0032501;GO:0032502;GO:0032774;GO:…	GO:0005622;GO:0005623;GO:0005634;GO:0043226	BnaA01g08040D	GSBRNA2T00058139001	6.81937	1.97924	-1.78469	DOWN	AT4G28840	829005	8.04914	9.8589	0.292592	INTERMEDIATE
NA	NA	NA	NA	BnaA01g08050D	GSBRNA2T00058137001	0.707581	1.11501	0.656095	INTERMEDIATE	AT4G28830	829004	27.6363	16.1887	-0.771581	INTERMEDIATE
NA	NA	NA	NA	BnaA01g08060D	GSBRNA2T00058136001	1.00247	1.11928	0.159014	INTERMEDIATE	AT4G28820	829003	8.59247	9.21494	0.100902	INTERMEDIATE
NA	NA	GO:0001071;GO:0003676;GO:0003677;GO:0003700;GO:0005488;GO:0005515;GO:0005622;GO:0005623;GO:0005634;GO:0006139;GO:0006351;GO:0006355;GO:0006725;GO:0006807;GO:0008152;GO:0009058;GO:0009059;GO:0009889;GO:0009987;GO:0010467;GO:0010468;GO:0010556;GO:0016070;GO:0018130;GO:0019219;GO:0019222;GO:0019438;GO:0031323;GO:0031326;GO:0032774;GO:0034641;GO:0034645;GO:0034654;GO:0043170;GO:0043226;GO:0043227;GO:…	GO:0003677;GO:0005622;GO:0005623;GO:0005634;GO:0043226	BnaA01g08070D	GSBRNA2T00058135001	0.001	0.001	0	INTERMEDIATE	AT4G28800	829001	0.137	0.001	-7.09803	DOWN
NA	R-ATH-72613;ath03010;R-ATH-72706;R-ATH-72689;R-ATH-975956;R-ATH-1799339;R-ATH-72737;R-ATH-156827;R-ATH-392499;R-ATH-72702;R-ATH-72695;R-ATH-72766;R-ATH-74160;R-ATH-927802;R-ATH-975957	GO:0000447;GO:0000460;GO:0000461;GO:0000462;GO:0000466;GO:0000469;GO:0000478;GO:0000479;GO:0003735;GO:0005198;GO:0005622;GO:0005623;GO:0005737;GO:0005829;GO:0005840;GO:0006139;GO:0006364;GO:0006396;GO:0006412;GO:0006414;GO:0006518;GO:0006725;GO:0006807;GO:0008152;GO:0009058;GO:0009059;GO:0009987;GO:0010467;GO:0015935;GO:0016070;GO:0016072;GO:0019538;GO:0022613;GO:0022626;GO:0022627;GO:0030490;GO:…	GO:0003735;GO:0005198;GO:0005622;GO:0005623;GO:0005737;GO:0005840;GO:0006412;GO:0009058;GO:0034641;GO:0042254;GO:0043226	BnaA01g08080D	GSBRNA2T00058134001	10.4254	7.8875	-0.402468	INTERMEDIATE	AT5G27700	832832	426.36	434.292	0.0265926	INTERMEDIATE
NA	NA	GO:0001071;GO:0003676;GO:0003677;GO:0003700;GO:0005488;GO:0005515;GO:0005622;GO:0005623;GO:0005634;GO:0006139;GO:0006351;GO:0006355;GO:0006725;GO:0006807;GO:0008152;GO:0009058;GO:0009059;GO:0009889;GO:0009987;GO:0010467;GO:0010468;GO:0010556;GO:0016070;GO:0018130;GO:0019219;GO:0019222;GO:0019438;GO:0031323;GO:0031326;GO:0032774;GO:0034641;GO:0034645;GO:0034654;GO:0043170;GO:0043226;GO:0043227;GO:…	GO:0003677;GO:0005622;GO:0005623;GO:0005634;GO:0043226	BnaA01g08090D	GSBRNA2T00058133001	0.001	0.001	0	INTERMEDIATE	AT4G28800	829001	0.137	0.001	-7.09803	DOWN
NA	NA	GO:0001071;GO:0003676;GO:0003677;GO:0003700;GO:0005488;GO:0005515;GO:0005622;GO:0005623;GO:0005634;GO:0006139;GO:0006351;GO:0006355;GO:0006725;GO:0006807;GO:0008152;GO:0009058;GO:0009059;GO:0009889;GO:0009987;GO:0010467;GO:0010468;GO:0010556;GO:0016070;GO:0018130;GO:0019219;GO:0019222;GO:0019438;GO:0031323;GO:0031326;GO:0032774;GO:0034641;GO:0034645;GO:0034654;GO:0043170;GO:0043226;GO:0043227;GO:…	GO:0003677;GO:0005622;GO:0005623;GO:0005634;GO:0043226	BnaA01g08100D	GSBRNA2T00058132001	0.001	0.001	0	INTERMEDIATE	AT4G28800	829001	0.137	0.001	-7.09803	DOWN
NA	NA	GO:0001071;GO:0003676;GO:0003677;GO:0003700;GO:0005488;GO:0005515;GO:0005622;GO:0005623;GO:0005634;GO:0006139;GO:0006351;GO:0006355;GO:0006725;GO:0006807;GO:0008152;GO:0009058;GO:0009059;GO:0009889;GO:0009987;GO:0010467;GO:0010468;GO:0010556;GO:0016070;GO:0018130;GO:0019219;GO:0019222;GO:0019438;GO:0031323;GO:0031326;GO:0032774;GO:0034641;GO:0034645;GO:0034654;GO:0043170;GO:0043226;GO:0043227;GO:…	GO:0003677;GO:0005622;GO:0005623;GO:0005634;GO:0043226	BnaA01g08110D	GSBRNA2T00058131001	0.001	0.001	0	INTERMEDIATE	AT4G28800	829001	0.137	0.001	-7.09803	DOWN
NA	LIPAS-PWY	GO:0003824;GO:0005576;GO:0006629;GO:0008152;GO:0009056;GO:0016042;GO:0016787;GO:0016788;GO:0044238;GO:0044699;GO:0044710;GO:0044712;GO:0052689;GO:0071704;GO:1901575	GO:0005576	BnaA01g08120D	GSBRNA2T00058128001	0.001	0.001	0	INTERMEDIATE	AT4G28780	828999	0.001	0.001	0	INTERMEDIATE
NA	NA	NA	NA	BnaA01g08130D	GSBRNA2T00058127001	39.4966	33.9634	-0.217749	INTERMEDIATE	AT4G28770	828998	64.2534	45.7161	-0.491071	INTERMEDIATE
NA	NA	GO:0005622;GO:0005623;GO:0005634;GO:0043226;GO:0043227;GO:0043229;GO:0043231;GO:0044424;GO:0044464	GO:0005622;GO:0005623;GO:0005634;GO:0043226	BnaA01g08140D	GSBRNA2T00058126001	3.73044	4.51314	0.274783	INTERMEDIATE	AT4G28760	828997	9.86179	5.19567	-0.924541	INTERMEDIATE
PSAE-2	ath01100;ath00195	GO:0005622;GO:0005623;GO:0005737;GO:0008152;GO:0009507;GO:0009521;GO:0009522;GO:0009526;GO:0009532;GO:0009534;GO:0009535;GO:0009536;GO:0009538;GO:0009570;GO:0009579;GO:0009719;GO:0009725;GO:0009735;GO:0009941;GO:0009987;GO:0010033;GO:0010287;GO:0015979;GO:0016020;GO:0031967;GO:0031975;GO:0031976;GO:0031984;GO:0032991;GO:0034357;GO:0042221;GO:0042651;GO:0043226;GO:0043227;GO:0043229;GO:0043231;GO:…	GO:0005622;GO:0005623;GO:0009579;GO:0015979	BnaA01g08150D	GSBRNA2T00058125001	0.283961	0.001	-8.14955	DOWN	AT2G20260	816545	5.29739	4.99051	-0.0860956	INTERMEDIATE
NA	NA	GO:0003824;GO:0004362;GO:0005622;GO:0005623;GO:0005737;GO:0006790;GO:0008152;GO:0009055;GO:0009058;GO:0009507;GO:0009536;GO:0009987;GO:0015035;GO:0015036;GO:0015037;GO:0015038;GO:0016043;GO:0016209;GO:0016226;GO:0016491;GO:0016651;GO:0016667;GO:0016668;GO:0019725;GO:0022607;GO:0031163;GO:0042592;GO:0043226;GO:0043227;GO:0043229;GO:0043231;GO:0044085;GO:0044237;GO:0044249;GO:0044424;GO:0044444;GO:…	NA	BnaA01g08160D	GSBRNA2T00058124001	4.94843	6.29476	0.347181	INTERMEDIATE	AT4G28730	828994	8.28009	7.61874	-0.120094	INTERMEDIATE
YUC8	ath01100;ath00380	GO:0000166;GO:0003824;GO:0004497;GO:0004499;GO:0005488;GO:0007154;GO:0007165;GO:0008152;GO:0009058;GO:0009719;GO:0009725;GO:0009741;GO:0009742;GO:0009755;GO:0009850;GO:0009851;GO:0009987;GO:0010033;GO:0010817;GO:0014070;GO:0016491;GO:0016705;GO:0016709;GO:0023052;GO:0032870;GO:0033993;GO:0036094;GO:0042221;GO:0042445;GO:0042446;GO:0043401;GO:0044237;GO:0044249;GO:0044699;GO:0044700;GO:0044710;GO:…	NA	BnaA01g08170D	GSBRNA2T00058123001	0.926347	1.86643	1.01066	UP	AT4G28720	828993	5.7403	4.06356	-0.498383	INTERMEDIATE
NA	NA	GO:0005622;GO:0005623;GO:0005737;GO:0005739;GO:0043226;GO:0043227;GO:0043229;GO:0043231;GO:0044424;GO:0044444;GO:0044464	GO:0005622;GO:0005623;GO:0005737;GO:0005739;GO:0043226	BnaA01g08180D	GSBRNA2T00058121001	0.001	0.001	0	INTERMEDIATE	AT3G11380	820310	0.001	0.001	0	INTERMEDIATE
NA	NA	NA	NA	BnaA01g08190D	GSBRNA2T00058120001	0.001	0.001	0	INTERMEDIATE	AT1G28020	839695	0.001	0.001	0	INTERMEDIATE
XIH	P00044	GO:0000166;GO:0001882;GO:0001883;GO:0003774;GO:0003779;GO:0003824;GO:0005488;GO:0005515;GO:0005516;GO:0005524;GO:0005622;GO:0005623;GO:0005737;GO:0005856;GO:0006928;GO:0008092;GO:0009987;GO:0015629;GO:0016459;GO:0016462;GO:0016787;GO:0016817;GO:0016818;GO:0017076;GO:0017111;GO:0030029;GO:0030048;GO:0030554;GO:0032549;GO:0032550;GO:0032553;GO:0032555;GO:0032559;GO:0032991;GO:0035639;GO:0036094;GO:…	GO:0005622;GO:0005623;GO:0005737	BnaA01g08200D	GSBRNA2T00058118001	5.27501	5.48446	0.0561746	INTERMEDIATE	AT4G28710	828991	1.02284	0.841127	-0.282191	INTERMEDIATE
NA	NA	GO:0005622;GO:0005623;GO:0005634;GO:0043226;GO:0043227;GO:0043229;GO:0043231;GO:0044424;GO:0044464	GO:0005622;GO:0005623;GO:0005634;GO:0043226	BnaA01g08210D	GSBRNA2T00058117001	0.819376	0.001	-9.67838	DOWN	AT4G28703	828989	13.3258	11.0194	-0.274181	INTERMEDIATE
AMT1;4	NA	GO:0005215;GO:0005576;GO:0005623;GO:0005886;GO:0005887;GO:0005911;GO:0006810;GO:0006811;GO:0006812;GO:0008324;GO:0008519;GO:0009506;GO:0015075;GO:0015291;GO:0015398;GO:0015695;GO:0015696;GO:0016020;GO:0016021;GO:0019740;GO:0022804;GO:0022857;GO:0022891;GO:0022892;GO:0030054;GO:0031224;GO:0031226;GO:0034220;GO:0044425;GO:0044459;GO:0044464;GO:0044699;GO:0051179;GO:0051234;GO:0055044;GO:0055085;GO:…	GO:0005576;GO:0005623;GO:0005886;GO:0006810	BnaA01g08220D	GSBRNA2T00058116001	0.001	0.001	0	INTERMEDIATE	AT4G28700	828988	0.001	0.035842	5.16358	UP
NA	NA	GO:0005622;GO:0005623;GO:0005634;GO:0043226;GO:0043227;GO:0043229;GO:0043231;GO:0044424;GO:0044464	GO:0005622;GO:0005623;GO:0005634;GO:0043226	BnaA01g08230D	GSBRNA2T00058115001	0.001	0.001	0	INTERMEDIATE	AT4G28690	828987	0.714164	1.34632	0.914692	INTERMEDIATE
TYRDC	ath01100;ath01110;ath00350;R-ATH-209931;P00001;P04371;ath00950;R-ATH-6788656;P05912;R-ATH-209776;R-ATH-70921;PWY-6802;R-ATH-209905;R-ATH-1430728;R-ATH-71291	NA	NA	BnaA01g08240D	GSBRNA2T00058113001	0.001	0.001	0	INTERMEDIATE	AT4G28680	828986	0.001	0.001	0	INTERMEDIATE
NA	NA	GO:0000166;GO:0001882;GO:0001883;GO:0003824;GO:0005488;GO:0005524;GO:0005622;GO:0005623;GO:0005737;GO:0006793;GO:0006796;GO:0008152;GO:0009507;GO:0009536;GO:0009987;GO:0016020;GO:0016021;GO:0016301;GO:0016310;GO:0016740;GO:0016772;GO:0017076;GO:0030554;GO:0031224;GO:0032549;GO:0032550;GO:0032553;GO:0032555;GO:0032559;GO:0035639;GO:0036094;GO:0043226;GO:0043227;GO:0043229;GO:0043231;GO:0044237;GO:…	GO:0016301	BnaA01g08250D	GSBRNA2T00058112001	0.001	0.001	0	INTERMEDIATE	AT4G28670	828985	0.001	0.001	0	INTERMEDIATE
PSB28	ath01100;ath00195	NA	NA	BnaA01g08260D	GSBRNA2T00058111001	0.357778	0.001	-8.48292	DOWN	AT4G28660	828984	2.41855	4.64484	0.941486	INTERMEDIATE
NA	NA	GO:0000003;GO:0000166;GO:0001882;GO:0001883;GO:0001944;GO:0003006;GO:0003824;GO:0004672;GO:0004674;GO:0005488;GO:0005515;GO:0005524;GO:0005623;GO:0005886;GO:0006464;GO:0006468;GO:0006793;GO:0006796;GO:0006935;GO:0007154;GO:0007165;GO:0007166;GO:0007167;GO:0007169;GO:0007275;GO:0008152;GO:0009605;GO:0009790;GO:0009791;GO:0009793;GO:0009856;GO:0009888;GO:0009987;GO:0010065;GO:0010067;GO:0010154;GO:…	GO:0005623;GO:0005886;GO:0030154	BnaA01g08270D	GSBRNA2T00058110001	0.001	0.001	0	INTERMEDIATE	AT4G28650	828983	15.3462	4.83738	-1.66559	DOWN
IAA11	ath04075	NA	NA	BnaA01g08280D	GSBRNA2T00058109001	5.80994	2.81233	-1.04676	DOWN	AT4G28640	828982	6.37783	9.57654	0.586438	INTERMEDIATE
ATM1	ath02010;R-ATH-382551;R-ATH-1369007;R-ATH-382556	GO:0000166;GO:0001882;GO:0001883;GO:0003824;GO:0005215;GO:0005488;GO:0005524;GO:0005622;GO:0005623;GO:0005737;GO:0005739;GO:0005740;GO:0005743;GO:0006810;GO:0006811;GO:0006873;GO:0006875;GO:0006879;GO:0009987;GO:0010035;GO:0010038;GO:0015399;GO:0015405;GO:0016020;GO:0016021;GO:0016462;GO:0016787;GO:0016817;GO:0016818;GO:0016820;GO:0016887;GO:0017076;GO:0017111;GO:0019725;GO:0019866;GO:0022804;GO:…	GO:0005622;GO:0005623;GO:0005737;GO:0005739;GO:0006810;GO:0043226;GO:0055085	BnaA01g08290D	GSBRNA2T00058108001	0.698097	0.9747	0.481531	INTERMEDIATE	AT4G28630	828981	5.54318	1.91729	-1.53164	DOWN
PHR1	NA	GO:0001071;GO:0003700;GO:0005622;GO:0005623;GO:0005634;GO:0006139;GO:0006351;GO:0006355;GO:0006725;GO:0006807;GO:0006950;GO:0007154;GO:0007623;GO:0008152;GO:0009058;GO:0009059;GO:0009267;GO:0009314;GO:0009416;GO:0009605;GO:0009628;GO:0009642;GO:0009644;GO:0009889;GO:0009987;GO:0009991;GO:0010467;GO:0010468;GO:0010556;GO:0016036;GO:0016070;GO:0018130;GO:0019219;GO:0019222;GO:0019438;GO:0031323;GO:…	GO:0005622;GO:0005623;GO:0005634;GO:0043226	BnaA01g08300D	GSBRNA2T00058107001	1.97484	2.52655	0.355432	INTERMEDIATE	AT4G28610	828979	25.4687	31.6601	0.313937	INTERMEDIATE
NPGR2	NA	GO:0005488;GO:0005515;GO:0005516;GO:0005623;GO:0005886;GO:0016020;GO:0044464;GO:0071944	GO:0005623;GO:0005886	BnaA01g08310D	GSBRNA2T00058106001	6.38081	7.01492	0.136686	INTERMEDIATE	AT4G28600	828978	10.1661	18.8348	0.889642	INTERMEDIATE
RIC7	NA	GO:0000003;GO:0000902;GO:0000904;GO:0003006;GO:0005488;GO:0005515;GO:0005623;GO:0005886;GO:0007154;GO:0007165;GO:0009653;GO:0009826;GO:0009856;GO:0009860;GO:0009932;GO:0009987;GO:0016020;GO:0016043;GO:0016049;GO:0016324;GO:0022414;GO:0023052;GO:0030154;GO:0031224;GO:0031225;GO:0032501;GO:0032502;GO:0032989;GO:0040007;GO:0044425;GO:0044459;GO:0044464;GO:0044699;GO:0044700;GO:0044702;GO:0044703;GO:…	GO:0005623;GO:0005886;GO:0007165	BnaA01g08320D	GSBRNA2T00058105001	0.001	0.001	0	INTERMEDIATE	AT4G28560	828974	0.118843	0.001	-6.89291	DOWN
CKL6	P00049;P00057	GO:0000166;GO:0000226;GO:0000902;GO:0001558;GO:0001882;GO:0001883;GO:0003824;GO:0004672;GO:0004674;GO:0005488;GO:0005515;GO:0005524;GO:0005622;GO:0005623;GO:0005634;GO:0005737;GO:0005856;GO:0005874;GO:0005881;GO:0005911;GO:0005938;GO:0006464;GO:0006468;GO:0006793;GO:0006796;GO:0006810;GO:0006897;GO:0006996;GO:0007010;GO:0007017;GO:0007154;GO:0007165;GO:0007166;GO:0007267;GO:0008092;GO:0008152;GO:…	GO:0005622;GO:0005623;GO:0005634;GO:0005737;GO:0005856;GO:0016301;GO:0043226	BnaA01g08330D	GSBRNA2T00058103001	4.85647	7.23291	0.574667	INTERMEDIATE	AT4G28540	828972	49.0486	35.3365	-0.473053	INTERMEDIATE
NAC074	NA	NA	NA	BnaA01g08340D	GSBRNA2T00058100001	0.001	0.001	0	INTERMEDIATE	AT4G28530	828971	3.19034	0.862839	-1.88655	DOWN
CRU3	NA	GO:0000003;GO:0000322;GO:0000325;GO:0000326;GO:0001101;GO:0003006;GO:0003676;GO:0003677;GO:0005488;GO:0005622;GO:0005623;GO:0005634;GO:0005737;GO:0005773;GO:0006139;GO:0006351;GO:0006725;GO:0006807;GO:0007275;GO:0008152;GO:0009058;GO:0009059;GO:0009719;GO:0009725;GO:0009735;GO:0009737;GO:0009790;GO:0009791;GO:0009793;GO:0009987;GO:0010033;GO:0010154;GO:0010431;GO:0010467;GO:0016070;GO:0018130;GO:…	GO:0003677;GO:0005622;GO:0005623;GO:0005634;GO:0030154;GO:0043226	BnaA01g08350D	GSBRNA2T00058099001	0.001	0.001	0	INTERMEDIATE	AT4G28520	828970	0.001	0.001	0	INTERMEDIATE
PHB1	NA	GO:0005622;GO:0005623;GO:0005737;GO:0005739;GO:0005740;GO:0005743;GO:0005746;GO:0005747;GO:0005773;GO:0005774;GO:0016020;GO:0016021;GO:0019866;GO:0030964;GO:0031090;GO:0031224;GO:0031966;GO:0031967;GO:0031975;GO:0032991;GO:0043226;GO:0043227;GO:0043229;GO:0043231;GO:0043234;GO:0044422;GO:0044424;GO:0044425;GO:0044429;GO:0044437;GO:0044444;GO:0044446;GO:0044455;GO:0044464;GO:0045271;GO:0070469;GO:…	GO:0005622;GO:0005623;GO:0005737;GO:0005739;GO:0043226	BnaA01g08360D	GSBRNA2T00058098001	5.62709	7.75827	0.463345	INTERMEDIATE	AT4G28510	828969	29.0472	37.8921	0.3835	INTERMEDIATE
NAC073	NA	GO:0000975;GO:0001067;GO:0001071;GO:0003676;GO:0003677;GO:0003700;GO:0005488;GO:0005622;GO:0005623;GO:0005634;GO:0006139;GO:0006351;GO:0006355;GO:0006725;GO:0006807;GO:0007275;GO:0008152;GO:0009058;GO:0009059;GO:0009832;GO:0009834;GO:0009889;GO:0009891;GO:0009893;GO:0009987;GO:0010467;GO:0010468;GO:0010556;GO:0010557;GO:0010604;GO:0010628;GO:0016070;GO:0018130;GO:0019219;GO:0019222;GO:0019438;GO:…	GO:0005622;GO:0005623;GO:0005634;GO:0043226	BnaA01g08370D	GSBRNA2T00058097001	4.06497	3.2388	-0.327786	INTERMEDIATE	AT4G28500	828968	3.83267	3.62458	-0.080534	INTERMEDIATE
HAE	NA	GO:0000003;GO:0000166;GO:0000272;GO:0001882;GO:0001883;GO:0003006;GO:0003824;GO:0004672;GO:0004674;GO:0004713;GO:0004714;GO:0004871;GO:0004872;GO:0004888;GO:0005488;GO:0005524;GO:0005623;GO:0005886;GO:0005975;GO:0005976;GO:0006464;GO:0006468;GO:0006793;GO:0006796;GO:0007154;GO:0007165;GO:0007166;GO:0007167;GO:0007169;GO:0007275;GO:0008152;GO:0009056;GO:0009057;GO:0009653;GO:0009791;GO:0009838;GO:…	GO:0005623;GO:0005886;GO:0016301	BnaA01g08380D	GSBRNA2T00058096001	0.001	0.424508	8.72965	UP	AT4G28490	828967	1.78009	6.21678	1.80421	UP
NA	NA	NA	NA	BnaA01g08390D	GSBRNA2T00058095001	0.001	0.001	0	INTERMEDIATE	NA	NA	NA	NA	NA	NA
HAE	NA	GO:0000003;GO:0000166;GO:0000272;GO:0001882;GO:0001883;GO:0003006;GO:0003824;GO:0004672;GO:0004674;GO:0004713;GO:0004714;GO:0004871;GO:0004872;GO:0004888;GO:0005488;GO:0005524;GO:0005623;GO:0005886;GO:0005975;GO:0005976;GO:0006464;GO:0006468;GO:0006793;GO:0006796;GO:0007154;GO:0007165;GO:0007166;GO:0007167;GO:0007169;GO:0007275;GO:0008152;GO:0009056;GO:0009057;GO:0009653;GO:0009791;GO:0009838;GO:…	GO:0005623;GO:0005886;GO:0016301	BnaA01g08400D	GSBRNA2T00058094001	0.001	0.001	0	INTERMEDIATE	AT4G28490	828967	1.78009	6.21678	1.80421	UP
HAE	NA	GO:0000003;GO:0000166;GO:0000272;GO:0001882;GO:0001883;GO:0003006;GO:0003824;GO:0004672;GO:0004674;GO:0004713;GO:0004714;GO:0004871;GO:0004872;GO:0004888;GO:0005488;GO:0005524;GO:0005623;GO:0005886;GO:0005975;GO:0005976;GO:0006464;GO:0006468;GO:0006793;GO:0006796;GO:0007154;GO:0007165;GO:0007166;GO:0007167;GO:0007169;GO:0007275;GO:0008152;GO:0009056;GO:0009057;GO:0009653;GO:0009791;GO:0009838;GO:…	GO:0005623;GO:0005886;GO:0016301	BnaA01g08410D	GSBRNA2T00058093001	0.001	0.001	0	INTERMEDIATE	AT4G28490	828967	1.78009	6.21678	1.80421	UP
NA	NA	GO:0000325;GO:0005622;GO:0005623;GO:0005737;GO:0005773;GO:0005774;GO:0005783;GO:0009507;GO:0009536;GO:0009705;GO:0012505;GO:0016020;GO:0016021;GO:0031090;GO:0031224;GO:0043226;GO:0043227;GO:0043229;GO:0043231;GO:0044422;GO:0044424;GO:0044425;GO:0044437;GO:0044444;GO:0044446;GO:0044464;GO:0098588;GO:0098805	GO:0005622;GO:0005623;GO:0005737;GO:0005783;GO:0043226	BnaA01g08420D	GSBRNA2T00058092001	0.429732	0.439292	0.031743	INTERMEDIATE	AT5G46090	834650	18.5808	10.9384	-0.764411	INTERMEDIATE
NA	R-ATH-2262752;R-ATH-5687128;R-ATH-3371571;R-ATH-5683057;R-ATH-3371568;R-ATH-162582;R-ATH-3371453;R-ATH-3371556	GO:0005488;GO:0005515;GO:0005622;GO:0005623;GO:0005737;GO:0006457;GO:0009987;GO:0044424;GO:0044464;GO:0051082	GO:0005622;GO:0005623;GO:0005737;GO:0006457;GO:0051082	BnaA01g08430D	GSBRNA2T00058091001	0.001	0.001	0	INTERMEDIATE	AT2G20560	816578	29.527	49.562	0.7472	INTERMEDIATE
RPN1B	P00060;R-ATH-5689603;ath03050;R-ATH-176409;R-ATH-1236975;R-ATH-5358351;R-ATH-69300;R-ATH-179419;R-ATH-68949;R-ATH-392499;R-ATH-597592;R-ATH-69620;R-ATH-349425;R-ATH-69304;R-ATH-174143;R-ATH-1236978;R-ATH-176814;R-ATH-69306;R-ATH-69541;R-ATH-69052;R-ATH-5689880;R-ATH-69563;R-ATH-168256;R-ATH-453276;R-ATH-1280218;R-ATH-5688426;R-ATH-174184;R-ATH-983168;R-ATH-1640170;R-ATH-69017;R-ATH-162582;R-ATH-6…	GO:0000502;GO:0003824;GO:0004175;GO:0005622;GO:0005623;GO:0005634;GO:0005737;GO:0005829;GO:0005838;GO:0006508;GO:0006511;GO:0008152;GO:0008233;GO:0008540;GO:0009056;GO:0009057;GO:0009894;GO:0009987;GO:0010498;GO:0016787;GO:0019222;GO:0019538;GO:0019941;GO:0022624;GO:0030163;GO:0030234;GO:0031597;GO:0032991;GO:0034515;GO:0042176;GO:0043161;GO:0043170;GO:0043226;GO:0043227;GO:0043229;GO:0043231;GO:…	GO:0005622;GO:0005623;GO:0005634;GO:0030234;GO:0043226	BnaA01g08440D	GSBRNA2T00058090001	0.001	0.001	0	INTERMEDIATE	AT4G28470	828964	22.4692	23.9964	0.094871	INTERMEDIATE
NA	ath03030;ath03420;ath03430;ath03440	GO:0005622;GO:0005623;GO:0005737;GO:0005829;GO:0044424;GO:0044444;GO:0044464	GO:0005622;GO:0005623;GO:0005737;GO:0005829	BnaA01g08450D	GSBRNA2T00058087001	10.7751	7.26055	-0.569545	INTERMEDIATE	AT4G28440	828961	77.3875	119.671	0.628907	INTERMEDIATE
NA	NA	GO:0005622;GO:0005623;GO:0005634;GO:0005737;GO:0005783;GO:0005789;GO:0012505;GO:0016020;GO:0016021;GO:0031224;GO:0042175;GO:0043226;GO:0043227;GO:0043229;GO:0043231;GO:0044422;GO:0044424;GO:0044425;GO:0044432;GO:0044444;GO:0044446;GO:0044464	GO:0005622;GO:0005623;GO:0005634;GO:0005737;GO:0005783;GO:0043226	BnaA01g08460D	GSBRNA2T00058086001	2.42217	3.57976	0.563559	INTERMEDIATE	AT4G28430	828960	1.60684	1.05933	-0.601071	INTERMEDIATE
NA	ath01100;ath01110;ath00350;P02784;ath00400;ath01230;ath00270;R-ATH-71182;ath00130;ath00950;ath00360;ath00960;R-ATH-6788656;PWY-1187;PWYQT-4474;PWYQT-4472;PWYQT-4471;PWYQT-4473;PWYQT-4475;PWY-2821;PWY-601;R-ATH-1430728;R-ATH-71291	GO:0003824;GO:0005488;GO:0005622;GO:0005623;GO:0005737;GO:0006082;GO:0006520;GO:0006807;GO:0008152;GO:0008483;GO:0009058;GO:0009987;GO:0016740;GO:0016769;GO:0019752;GO:0030170;GO:0043167;GO:0043168;GO:0043436;GO:0044237;GO:0044238;GO:0044281;GO:0044424;GO:0044464;GO:0044699;GO:0044710;GO:0044763;GO:0048037;GO:0071704;GO:1901564	GO:0005622;GO:0005623;GO:0005737;GO:0006520;GO:0009058;GO:0044281	BnaA01g08470D	GSBRNA2T00058085001	3.6864	2.84184	-0.375389	INTERMEDIATE	AT4G28420	828959	0.029272	2.48041	6.40491	UP
GATA26	NA	NA	NA	BnaA01g08480D	GSBRNA2T00131243001	1.16021	1.44971	0.321373	INTERMEDIATE	AT4G17570	827474	10.3924	7.26208	-0.517072	INTERMEDIATE
NA	NA	GO:0005622;GO:0005623;GO:0005737;GO:0005856;GO:0005874;GO:0015630;GO:0043226;GO:0043228;GO:0043229;GO:0043232;GO:0044422;GO:0044424;GO:0044430;GO:0044446;GO:0044464;GO:0099512;GO:0099513	GO:0005622;GO:0005623;GO:0005737	BnaA01g08490D	GSBRNA2T00131244001	1.06617	0.001	-10.0582	DOWN	AT2G07170	815286	3.58081	1.82899	-0.969241	INTERMEDIATE
NA	NA	GO:0001510;GO:0003676;GO:0003723;GO:0003824;GO:0005488;GO:0006139;GO:0006396;GO:0006725;GO:0006807;GO:0008152;GO:0008168;GO:0008173;GO:0009451;GO:0009987;GO:0010467;GO:0016070;GO:0016740;GO:0016741;GO:0032259;GO:0034641;GO:0043170;GO:0043412;GO:0043414;GO:0044237;GO:0044238;GO:0044260;GO:0046483;GO:0071704;GO:0090304;GO:0097159;GO:1901360;GO:1901363	GO:0003723	BnaA01g08500D	GSBRNA2T00131245001	2.42351	2.8844	0.251176	INTERMEDIATE	AT4G17610	827480	0.001	0.001	0	INTERMEDIATE
CBL1	P00057	GO:0000003;GO:0000902;GO:0000904;GO:0001101;GO:0003006;GO:0005488;GO:0005509;GO:0005622;GO:0005623;GO:0005737;GO:0005886;GO:0006810;GO:0006811;GO:0006812;GO:0006813;GO:0006950;GO:0006970;GO:0007154;GO:0007165;GO:0009266;GO:0009409;GO:0009414;GO:0009415;GO:0009628;GO:0009651;GO:0009653;GO:0009719;GO:0009725;GO:0009737;GO:0009738;GO:0009755;GO:0009826;GO:0009856;GO:0009860;GO:0009932;GO:0009987;GO:…	GO:0005622;GO:0005623;GO:0005737;GO:0005886	BnaA01g08510D	GSBRNA2T00131246001	2.90218	4.42915	0.609892	INTERMEDIATE	AT4G17615	827481	13.3302	20.045	0.588538	INTERMEDIATE
NA	NA	GO:0005622;GO:0005623;GO:0005737;GO:0005829;GO:0009507;GO:0009536;GO:0043226;GO:0043227;GO:0043229;GO:0043231;GO:0044424;GO:0044444;GO:0044464	GO:0005622;GO:0005623;GO:0005737;GO:0005829	BnaA01g08520D	GSBRNA2T00131247001	0.698941	1.59852	1.19349	UP	AT4G17620	827482	21.0697	18.2585	-0.206597	INTERMEDIATE
CKB2	P00049;ath03008;P00057;R-ATH-3700989;R-ATH-2514853;R-ATH-6804756;ath04712;R-ATH-212436;R-ATH-68886;R-ATH-74160;R-ATH-68877;R-ATH-1640170;R-ATH-69278;R-ATH-5633007	GO:0003824;GO:0005622;GO:0005623;GO:0005634;GO:0005956;GO:0006464;GO:0006468;GO:0006793;GO:0006796;GO:0008152;GO:0009987;GO:0016301;GO:0016310;GO:0016740;GO:0016772;GO:0019207;GO:0019538;GO:0019887;GO:0030234;GO:0032991;GO:0036211;GO:0043170;GO:0043226;GO:0043227;GO:0043229;GO:0043231;GO:0043234;GO:0043412;GO:0044237;GO:0044238;GO:0044260;GO:0044267;GO:0044424;GO:0044464;GO:0071704;GO:0098772	GO:0005622;GO:0005623;GO:0005634;GO:0016301;GO:0043226	BnaA01g08530D	GSBRNA2T00131248001	10.7123	10.2606	-0.0621509	INTERMEDIATE	AT4G17640	827484	37.9139	38.8711	0.035971	INTERMEDIATE
NA	NA	GO:0005622;GO:0005623;GO:0005737;GO:0005739;GO:0043226;GO:0043227;GO:0043229;GO:0043231;GO:0044424;GO:0044444;GO:0044464	GO:0005622;GO:0005623;GO:0005737;GO:0005739;GO:0043226	BnaA01g08540D	GSBRNA2T00131249001	5.19452	4.87556	-0.0914228	INTERMEDIATE	AT4G17650	827485	14.265	24.0521	0.753676	INTERMEDIATE
NA	NA	GO:0005622;GO:0005623;GO:0005634;GO:0043226;GO:0043227;GO:0043229;GO:0043231;GO:0044424;GO:0044464	GO:0005622;GO:0005623;GO:0005634;GO:0043226	BnaA01g08550D	GSBRNA2T00131251001	25.4928	25.1668	-0.0185697	INTERMEDIATE	AT4G17670	827487	13.8252	34.38	1.31427	UP
NA	NA	GO:0003824;GO:0004518;GO:0004519;GO:0005622;GO:0005623;GO:0005634;GO:0005737;GO:0005777;GO:0008152;GO:0010467;GO:0010468;GO:0016787;GO:0016788;GO:0019222;GO:0042579;GO:0043170;GO:0043226;GO:0043227;GO:0043229;GO:0043231;GO:0044424;GO:0044444;GO:0044464;GO:0050789;GO:0060255;GO:0065007;GO:0071704	GO:0005622;GO:0005623;GO:0005634;GO:0005737;GO:0005777;GO:0043226	BnaA01g08560D	GSBRNA2T00131252001	0.443087	1.03192	1.21967	UP	AT3G62050	825378	2.92521	1.3038	-1.16582	DOWN
NA	NA	NA	NA	BnaA01g08570D	GSBRNA2T00131253001	0.001	0.001	0	INTERMEDIATE	NA	NA	NA	NA	NA	NA
NA	NA	NA	NA	BnaA01g08580D	GSBRNA2T00131254001	0.001	0.001	0	INTERMEDIATE	NA	NA	NA	NA	NA	NA
DFB	ath01100;R-ATH-196854;R-ATH-196757;ath00790;R-ATH-196849;R-ATH-1430728	GO:0000166;GO:0001882;GO:0001883;GO:0003824;GO:0004326;GO:0005488;GO:0005524;GO:0005622;GO:0005623;GO:0005737;GO:0005739;GO:0005759;GO:0005829;GO:0006575;GO:0006725;GO:0006730;GO:0006732;GO:0006760;GO:0006807;GO:0007275;GO:0008152;GO:0009058;GO:0009108;GO:0009396;GO:0009507;GO:0009532;GO:0009536;GO:0009570;GO:0009653;GO:0009888;GO:0009987;GO:0010015;GO:0010053;GO:0010054;GO:0010449;GO:0016049;GO:…	GO:0005622;GO:0005623;GO:0005737;GO:0005829	BnaA01g08590D	GSBRNA2T00131255001	0.001	0.001	0	INTERMEDIATE	AT5G05980	830484	31.8879	18.8186	-0.760851	INTERMEDIATE
NA	ath01100;ath01110;ath00940	GO:0003824;GO:0004601;GO:0005488;GO:0005576;GO:0006950;GO:0006979;GO:0008152;GO:0009056;GO:0009987;GO:0016209;GO:0016491;GO:0016684;GO:0020037;GO:0042743;GO:0042744;GO:0043167;GO:0043169;GO:0044237;GO:0044248;GO:0044699;GO:0044710;GO:0046872;GO:0046906;GO:0050896;GO:0055114;GO:0072593;GO:0097159;GO:1901363	GO:0005576	BnaA01g08600D	GSBRNA2T00131256001	0.001	0.001	0	INTERMEDIATE	AT4G17690	827489	0.001	0.110335	6.78575	UP
KAN3	NA	GO:0001071;GO:0003676;GO:0003677;GO:0003700;GO:0005488;GO:0005622;GO:0005623;GO:0005634;GO:0006139;GO:0006351;GO:0006355;GO:0006725;GO:0006807;GO:0008152;GO:0009058;GO:0009059;GO:0009889;GO:0009987;GO:0010467;GO:0010468;GO:0010556;GO:0016070;GO:0018130;GO:0019219;GO:0019222;GO:0019438;GO:0031323;GO:0031326;GO:0032774;GO:0034641;GO:0034645;GO:0034654;GO:0043170;GO:0043226;GO:0043227;GO:0043229;GO:…	GO:0003677;GO:0005622;GO:0005623;GO:0005634;GO:0043226	BnaA01g08610D	GSBRNA2T00131257001	1.21198	0.863274	-0.489469	INTERMEDIATE	AT4G17695	827490	0.827543	3.0761	1.8942	UP
NA	NA	GO:0000166;GO:0003676;GO:0005488;GO:0005622;GO:0005623;GO:0005634;GO:0005737;GO:0005829;GO:0009719;GO:0009725;GO:0009735;GO:0010033;GO:0036094;GO:0042221;GO:0043226;GO:0043227;GO:0043229;GO:0043231;GO:0044424;GO:0044444;GO:0044464;GO:0050896;GO:0097159;GO:1901265;GO:1901363	GO:0005622;GO:0005623;GO:0005634;GO:0005737;GO:0005829;GO:0043226	BnaA01g08620D	GSBRNA2T00131258001	1.23312	0.447454	-1.4625	DOWN	AT4G17720	827493	24.5768	43.8801	0.836269	INTERMEDIATE
SYP23	P00049;P00001;ath04145;ath04130	NA	NA	BnaA01g08630D	GSBRNA2T00131259001	10.1952	10.3464	0.0212364	INTERMEDIATE	AT4G17730	827494	115.446	44.7869	-1.36607	DOWN
HSF1	R-ATH-2262752;R-ATH-3371511;R-ATH-3371571;R-ATH-3371568;R-ATH-3371453;R-ATH-3371556	GO:0001071;GO:0003676;GO:0003677;GO:0003700;GO:0005488;GO:0005515;GO:0005622;GO:0005623;GO:0005634;GO:0005737;GO:0006139;GO:0006351;GO:0006355;GO:0006725;GO:0006807;GO:0006950;GO:0008152;GO:0009058;GO:0009059;GO:0009266;GO:0009408;GO:0009628;GO:0009889;GO:0009987;GO:0010467;GO:0010468;GO:0010556;GO:0016070;GO:0018130;GO:0019219;GO:0019222;GO:0019438;GO:0031323;GO:0031326;GO:0032774;GO:0034641;GO:…	GO:0003677;GO:0005622;GO:0005623;GO:0005634;GO:0005737;GO:0043226	BnaA01g08640D	GSBRNA2T00131260001	5.30858	3.1891	-0.735177	INTERMEDIATE	AT4G17750	827496	3.77131	2.84403	-0.407129	INTERMEDIATE
NA	NA	GO:0003824;GO:0007154;GO:0007165;GO:0008152;GO:0009987;GO:0016491;GO:0016651;GO:0016667;GO:0016668;GO:0023052;GO:0035556;GO:0044699;GO:0044700;GO:0044710;GO:0044763;GO:0047134;GO:0050789;GO:0050794;GO:0050896;GO:0051716;GO:0055114;GO:0065007	NA	BnaA01g08650D	GSBRNA2T00131264001	0.79178	0.001	-9.62896	DOWN	AT4G13992	6240793	0.333347	0.398503	0.257566	INTERMEDIATE
TPS5	ath01100;ath00500	GO:0003824;GO:0004805;GO:0005975;GO:0005984;GO:0005991;GO:0005992;GO:0008152;GO:0009058;GO:0009311;GO:0009312;GO:0009987;GO:0016051;GO:0016740;GO:0016757;GO:0016787;GO:0016788;GO:0016791;GO:0019203;GO:0034637;GO:0042578;GO:0044237;GO:0044238;GO:0044249;GO:0044262;GO:0044699;GO:0044710;GO:0044711;GO:0044723;GO:0044763;GO:0046351;GO:0071704;GO:1901576	GO:0016757	BnaA01g08660D	GSBRNA2T00131265001	0.001	0.001	0	INTERMEDIATE	AT4G17770	827498	10.6899	8.30518	-0.364159	INTERMEDIATE
MYB39	NA	GO:0001071;GO:0003676;GO:0003677;GO:0003700;GO:0005488;GO:0005622;GO:0005623;GO:0005634;GO:0006139;GO:0006351;GO:0006355;GO:0006725;GO:0006807;GO:0008152;GO:0009058;GO:0009059;GO:0009889;GO:0009987;GO:0010467;GO:0010468;GO:0010556;GO:0016070;GO:0018130;GO:0019219;GO:0019222;GO:0019438;GO:0031323;GO:0031326;GO:0032774;GO:0034641;GO:0034645;GO:0034654;GO:0043170;GO:0043226;GO:0043227;GO:0043229;GO:…	GO:0003677;GO:0005622;GO:0005623;GO:0005634;GO:0043226	BnaA01g08670D	GSBRNA2T00131266001	2.58629	4.50734	0.801394	INTERMEDIATE	AT4G17785	827500	1.55293	5.17186	1.7357	UP
NA	NA	GO:0016020;GO:0016021;GO:0031224;GO:0044425	NA	BnaA01g08680D	GSBRNA2T00131268001	15.0964	11.1149	-0.441709	INTERMEDIATE	AT4G17790	827501	38.8443	24.1125	-0.687922	INTERMEDIATE
NA	NA	GO:0003676;GO:0003677;GO:0005488;GO:0005622;GO:0005623;GO:0005634;GO:0005737;GO:0006139;GO:0006351;GO:0006355;GO:0006725;GO:0006807;GO:0008152;GO:0009058;GO:0009059;GO:0009889;GO:0009987;GO:0010467;GO:0010468;GO:0010556;GO:0016070;GO:0018130;GO:0019219;GO:0019222;GO:0019438;GO:0031323;GO:0031326;GO:0032774;GO:0034641;GO:0034645;GO:0034654;GO:0043170;GO:0043226;GO:0043227;GO:0043229;GO:0043231;GO:…	GO:0003677;GO:0005622;GO:0005623;GO:0005634;GO:0005737;GO:0043226	BnaA01g08690D	GSBRNA2T00131269001	14.1328	14.676	0.0544096	INTERMEDIATE	AT4G17800	827502	176.875	115.393	-0.616178	INTERMEDIATE
NA	ath01100;ath01110;ath01230;ath01210;ARGSYN-PWY;ath00220;P02728;GLUTORN-PWY	NA	NA	BnaA01g08700D	GSBRNA2T00131271001	8.12016	6.40311	-0.342735	INTERMEDIATE	AT4G17830	827506	21.5651	33.8727	0.651428	INTERMEDIATE
NA	NA	GO:0005622;GO:0005623;GO:0005737;GO:0009507;GO:0009536;GO:0016020;GO:0016021;GO:0031224;GO:0043226;GO:0043227;GO:0043229;GO:0043231;GO:0044424;GO:0044425;GO:0044444;GO:0044464	NA	BnaA01g08710D	GSBRNA2T00131272001	0.752077	0.405966	-0.889521	INTERMEDIATE	AT4G17840	827507	7.08274	17.7938	1.329	UP
NA	NA	NA	NA	BnaA01g08720D	GSBRNA2T00131275001	0.001	0.001	0	INTERMEDIATE	AT3G02890	821192	3.03109	0.056115	-5.75531	DOWN
NA	NA	NA	NA	BnaA01g08730D	GSBRNA2T00131276001	0.001	0.001	0	INTERMEDIATE	NA	NA	NA	NA	NA	NA
NA	NA	NA	NA	BnaA01g08740D	GSBRNA2T00131277001	0.001	0.001	0	INTERMEDIATE	NA	NA	NA	NA	NA	NA
NA	NA	GO:0001071;GO:0003676;GO:0003677;GO:0003700;GO:0005488;GO:0005515;GO:0005622;GO:0005623;GO:0005634;GO:0006139;GO:0006351;GO:0006355;GO:0006725;GO:0006807;GO:0006950;GO:0006952;GO:0008134;GO:0008152;GO:0009058;GO:0009059;GO:0009718;GO:0009812;GO:0009813;GO:0009889;GO:0009891;GO:0009893;GO:0009987;GO:0010467;GO:0010468;GO:0010556;GO:0010557;GO:0010604;GO:0010628;GO:0016070;GO:0018130;GO:0019219;GO:…	GO:0003677;GO:0005622;GO:0005623;GO:0005634;GO:0043226	BnaA01g08750D	GSBRNA2T00131278001	0.001	0.001	0	INTERMEDIATE	AT4G17880	827511	23.9977	8.91845	-1.42803	DOWN
AGD8	R-ATH-6811434;ath04144;R-ATH-6811442;R-ATH-199991;R-ATH-8856688;R-ATH-5653656	GO:0003676;GO:0003677;GO:0005096;GO:0005488;GO:0005622;GO:0005623;GO:0005634;GO:0005737;GO:0005829;GO:0008047;GO:0030234;GO:0030695;GO:0043167;GO:0043169;GO:0043226;GO:0043227;GO:0043229;GO:0043231;GO:0044424;GO:0044444;GO:0044464;GO:0046872;GO:0060589;GO:0097159;GO:0098772;GO:1901363	GO:0003677;GO:0005622;GO:0005623;GO:0005634;GO:0005737;GO:0005829;GO:0043226	BnaA01g08760D	GSBRNA2T00131279001	3.40379	2.76161	-0.301633	INTERMEDIATE	AT4G17890	827512	28.2581	17.9507	-0.654626	INTERMEDIATE
NA	NA	NA	NA	BnaA01g08770D	GSBRNA2T00131280001	20.5234	15.3969	-0.414632	INTERMEDIATE	AT4G17900	827514	103.994	145.711	0.486612	INTERMEDIATE
ATL4H	NA	GO:0005488;GO:0005622;GO:0005623;GO:0005634;GO:0006464;GO:0008152;GO:0008270;GO:0009987;GO:0016020;GO:0016021;GO:0016567;GO:0019538;GO:0031224;GO:0032446;GO:0036211;GO:0043167;GO:0043169;GO:0043170;GO:0043226;GO:0043227;GO:0043229;GO:0043231;GO:0043412;GO:0044237;GO:0044238;GO:0044260;GO:0044267;GO:0044424;GO:0044425;GO:0044464;GO:0046872;GO:0046914;GO:0070647;GO:0071704	GO:0005622;GO:0005623;GO:0005634;GO:0043226	BnaA01g08780D	GSBRNA2T00131281001	3.83806	1.6948	-1.17926	DOWN	AT4G17905	6241286	1.88476	2.15494	0.193266	INTERMEDIATE
NA	NA	GO:0005488;GO:0005622;GO:0005623;GO:0005634;GO:0006464;GO:0008152;GO:0008270;GO:0009987;GO:0016020;GO:0016021;GO:0016567;GO:0019538;GO:0031224;GO:0032446;GO:0036211;GO:0043167;GO:0043169;GO:0043170;GO:0043226;GO:0043227;GO:0043229;GO:0043231;GO:0043412;GO:0044237;GO:0044238;GO:0044260;GO:0044267;GO:0044424;GO:0044425;GO:0044464;GO:0046872;GO:0046914;GO:0070647;GO:0071704	GO:0005622;GO:0005623;GO:0005634;GO:0043226	BnaA01g08790D	GSBRNA2T00131282001	0.001	0.001	0	INTERMEDIATE	AT4G17920	827517	0.052806	0.001	-5.72263	DOWN
NA	NA	GO:0005622;GO:0005623;GO:0005737;GO:0009507;GO:0009536;GO:0043226;GO:0043227;GO:0043229;GO:0043231;GO:0044424;GO:0044444;GO:0044464	NA	BnaA01g08800D	GSBRNA2T00131283001	1.51436	0.006439	-7.87766	DOWN	AT4G17940	827519	46.9239	40.5641	-0.21012	INTERMEDIATE
NA	NA	GO:0003676;GO:0003677;GO:0005488;GO:0005622;GO:0005623;GO:0005634;GO:0005737;GO:0005829;GO:0006139;GO:0006351;GO:0006355;GO:0006725;GO:0006807;GO:0008152;GO:0009058;GO:0009059;GO:0009889;GO:0009987;GO:0010467;GO:0010468;GO:0010556;GO:0016070;GO:0018130;GO:0019219;GO:0019222;GO:0019438;GO:0031323;GO:0031326;GO:0032774;GO:0034641;GO:0034645;GO:0034654;GO:0043170;GO:0043226;GO:0043227;GO:0043229;GO:…	GO:0003677;GO:0005622;GO:0005623;GO:0005634;GO:0005737;GO:0005829;GO:0043226	BnaA01g08810D	GSBRNA2T00131284001	5.06555	4.11119	-0.301165	INTERMEDIATE	AT4G17950	827520	19.7565	24.091	0.286166	INTERMEDIATE
NA	NA	GO:0005622;GO:0005623;GO:0005737;GO:0044424;GO:0044464	GO:0005622;GO:0005623;GO:0005737	BnaA01g08820D	GSBRNA2T00131285001	2.60011	4.5838	0.817973	INTERMEDIATE	AT4G17960	827521	6.58983	4.26184	-0.628764	INTERMEDIATE
NAC071	NA	GO:0001071;GO:0003676;GO:0003677;GO:0003700;GO:0005488;GO:0005622;GO:0005623;GO:0005634;GO:0006139;GO:0006351;GO:0006355;GO:0006725;GO:0006807;GO:0007275;GO:0008152;GO:0008283;GO:0009058;GO:0009059;GO:0009719;GO:0009725;GO:0009733;GO:0009889;GO:0009987;GO:0010033;GO:0010467;GO:0010468;GO:0010556;GO:0016070;GO:0018130;GO:0019219;GO:0019222;GO:0019438;GO:0031323;GO:0031326;GO:0032501;GO:0032502;GO:…	GO:0005622;GO:0005623;GO:0005634;GO:0008283;GO:0043226	BnaA01g08830D	GSBRNA2T00131286001	0.804289	0.602714	-0.41624	INTERMEDIATE	AT4G17980	827523	0.001	0.001	0	INTERMEDIATE
NA	NA	NA	NA	BnaA01g08840D	GSBRNA2T00131287001	0.001	0.001	0	INTERMEDIATE	NA	NA	NA	NA	NA	NA
BSK2	ath04075	GO:0000166;GO:0001882;GO:0001883;GO:0003824;GO:0004672;GO:0005488;GO:0005524;GO:0005623;GO:0005886;GO:0006464;GO:0006468;GO:0006793;GO:0006796;GO:0007154;GO:0007165;GO:0008152;GO:0009719;GO:0009725;GO:0009741;GO:0009742;GO:0009755;GO:0009987;GO:0010033;GO:0014070;GO:0016020;GO:0016301;GO:0016310;GO:0016740;GO:0016772;GO:0016773;GO:0017076;GO:0019538;GO:0023052;GO:0030554;GO:0032549;GO:0032550;GO:…	GO:0005623;GO:0005886;GO:0016301	BnaA01g08850D	GSBRNA2T00131288001	1.96283	1.5432	-0.347008	INTERMEDIATE	AT5G46570	834700	5.20319	2.83517	-0.875962	INTERMEDIATE
5PTASE2	R-ATH-194840;R-ATH-1855183;R-ATH-1483255;R-ATH-1483257;R-ATH-1660514;R-ATH-1660499;PWY-6363;PWY-6364;R-ATH-556833;R-ATH-194315;R-ATH-1430728;R-ATH-1483249;R-ATH-1855204;R-ATH-162582	GO:0001101;GO:0003824;GO:0004439;GO:0004445;GO:0005622;GO:0005623;GO:0005737;GO:0005975;GO:0006066;GO:0006629;GO:0006644;GO:0006650;GO:0006793;GO:0006796;GO:0007154;GO:0007165;GO:0007275;GO:0008152;GO:0009056;GO:0009719;GO:0009725;GO:0009737;GO:0009738;GO:0009755;GO:0009791;GO:0009845;GO:0009987;GO:0010033;GO:0016311;GO:0016787;GO:0016788;GO:0016791;GO:0019637;GO:0019751;GO:0023052;GO:0030258;GO:…	GO:0005622;GO:0005623;GO:0005737	BnaA01g08860D	GSBRNA2T00131289001	3.49342	2.81201	-0.313036	INTERMEDIATE	AT4G18010	827526	21.2531	24.37	0.197433	INTERMEDIATE
5PTASE2	R-ATH-194840;R-ATH-1855183;R-ATH-1483255;R-ATH-1483257;R-ATH-1660514;R-ATH-1660499;PWY-6363;PWY-6364;R-ATH-556833;R-ATH-194315;R-ATH-1430728;R-ATH-1483249;R-ATH-1855204;R-ATH-162582	GO:0001101;GO:0003824;GO:0004439;GO:0004445;GO:0005622;GO:0005623;GO:0005737;GO:0005975;GO:0006066;GO:0006629;GO:0006644;GO:0006650;GO:0006793;GO:0006796;GO:0007154;GO:0007165;GO:0007275;GO:0008152;GO:0009056;GO:0009719;GO:0009725;GO:0009737;GO:0009738;GO:0009755;GO:0009791;GO:0009845;GO:0009987;GO:0010033;GO:0016311;GO:0016787;GO:0016788;GO:0016791;GO:0019637;GO:0019751;GO:0023052;GO:0030258;GO:…	GO:0005622;GO:0005623;GO:0005737	BnaA01g08870D	GSBRNA2T00131290001	0.001	0.5664	9.14568	UP	AT4G18010	827526	21.2531	24.37	0.197433	INTERMEDIATE
AAE16	ath01100;ath00061;ath00071;ath01212;ath04146	GO:0003824;GO:0005622;GO:0005623;GO:0005737;GO:0006082;GO:0006629;GO:0006631;GO:0008152;GO:0009507;GO:0009526;GO:0009536;GO:0009941;GO:0009987;GO:0016874;GO:0019752;GO:0031967;GO:0031975;GO:0032787;GO:0043226;GO:0043227;GO:0043229;GO:0043231;GO:0043436;GO:0044237;GO:0044238;GO:0044255;GO:0044281;GO:0044422;GO:0044424;GO:0044434;GO:0044435;GO:0044444;GO:0044446;GO:0044464;GO:0044699;GO:0044710;GO:…	GO:0016874	BnaA01g08880D	GSBRNA2T00131292001	0.001	0.001	0	INTERMEDIATE	AT3G23790	821961	3.7249	4.70448	0.336831	INTERMEDIATE
APRR2	NA	GO:0000156;GO:0000160;GO:0001071;GO:0003676;GO:0003677;GO:0003700;GO:0004871;GO:0005488;GO:0005515;GO:0005622;GO:0005623;GO:0005634;GO:0006139;GO:0006351;GO:0006355;GO:0006725;GO:0006807;GO:0007154;GO:0007165;GO:0007623;GO:0008152;GO:0009058;GO:0009059;GO:0009889;GO:0009987;GO:0010467;GO:0010468;GO:0010556;GO:0016070;GO:0018130;GO:0019219;GO:0019222;GO:0019438;GO:0023052;GO:0031323;GO:0031326;GO:…	GO:0003677;GO:0005622;GO:0005623;GO:0005634;GO:0043226	BnaA01g08890D	GSBRNA2T00131294001	0.001	0.040959	5.35611	UP	AT4G18020	827527	10.0229	16.0331	0.677757	INTERMEDIATE
NA	NA	GO:0000139;GO:0005618;GO:0005622;GO:0005623;GO:0005737;GO:0005768;GO:0005773;GO:0005774;GO:0005794;GO:0005802;GO:0009505;GO:0012505;GO:0016020;GO:0016021;GO:0030312;GO:0031090;GO:0031224;GO:0031984;GO:0043226;GO:0043227;GO:0043229;GO:0043231;GO:0044422;GO:0044424;GO:0044425;GO:0044431;GO:0044437;GO:0044444;GO:0044446;GO:0044464;GO:0071944;GO:0098588;GO:0098791;GO:0098805	GO:0005622;GO:0005623;GO:0005737;GO:0005768;GO:0005773;GO:0005794;GO:0043226	BnaA01g08900D	GSBRNA2T00131295001	0.740236	0.43993	-0.750711	INTERMEDIATE	AT4G18030	827528	38.1924	19.8493	-0.944196	INTERMEDIATE
EIF4E	ath03013	GO:0000339;GO:0000932;GO:0003676;GO:0003723;GO:0003743;GO:0005488;GO:0005515;GO:0005622;GO:0005623;GO:0005634;GO:0005730;GO:0005737;GO:0006412;GO:0006413;GO:0006417;GO:0006518;GO:0006807;GO:0008135;GO:0008152;GO:0009058;GO:0009059;GO:0009605;GO:0009607;GO:0009615;GO:0009889;GO:0009987;GO:0010467;GO:0010468;GO:0010494;GO:0010556;GO:0010608;GO:0016032;GO:0019222;GO:0019538;GO:0030529;GO:0031323;GO:…	GO:0003723;GO:0005622;GO:0005623;GO:0005634;GO:0005730;GO:0005737;GO:0043226	BnaA01g08910D	GSBRNA2T00131296001	18.0176	15.7207	-0.196742	INTERMEDIATE	AT4G18040	827529	79.2303	100.08	0.337032	INTERMEDIATE
NA	R-ATH-72613;ath03010;R-ATH-72706;R-ATH-72689;R-ATH-975956;R-ATH-1799339;R-ATH-72737;R-ATH-156827;R-ATH-392499;R-ATH-72766;R-ATH-74160;R-ATH-927802;R-ATH-975957	GO:0003735;GO:0005198;GO:0005622;GO:0005623;GO:0005634;GO:0005730;GO:0005737;GO:0005829;GO:0005840;GO:0006412;GO:0006518;GO:0006807;GO:0008152;GO:0009058;GO:0009059;GO:0009987;GO:0010467;GO:0015934;GO:0019538;GO:0022613;GO:0022625;GO:0022626;GO:0030529;GO:0031974;GO:0031981;GO:0032991;GO:0034641;GO:0034645;GO:0042254;GO:0043043;GO:0043170;GO:0043226;GO:0043227;GO:0043228;GO:0043229;GO:0043231;GO:…	GO:0003735;GO:0005198;GO:0005622;GO:0005623;GO:0005634;GO:0005730;GO:0005737;GO:0005829;GO:0005840;GO:0006412;GO:0009058;GO:0034641;GO:0042254;GO:0043226	BnaA01g08920D	GSBRNA2T00131297001	81.0556	79.4392	-0.0290612	INTERMEDIATE	AT4G18100	827535	134.493	621.642	2.20855	UP
ML3	NA	NA	NA	BnaA01g08930D	GSBRNA2T00131298001	2.29203	2.14265	-0.0972324	INTERMEDIATE	AT4G18120	827537	0.001	0.001	0	INTERMEDIATE
PHYE	NA	GO:0000155;GO:0003824;GO:0004672;GO:0004673;GO:0004871;GO:0004872;GO:0004888;GO:0004930;GO:0005488;GO:0005515;GO:0005622;GO:0005623;GO:0005634;GO:0006139;GO:0006351;GO:0006355;GO:0006464;GO:0006725;GO:0006807;GO:0007154;GO:0007165;GO:0007186;GO:0007602;GO:0008020;GO:0008152;GO:0009058;GO:0009059;GO:0009314;GO:0009416;GO:0009581;GO:0009582;GO:0009583;GO:0009584;GO:0009585;GO:0009605;GO:0009628;GO:…	GO:0004871;GO:0005622;GO:0005623;GO:0005634;GO:0007165;GO:0043226	BnaA01g08940D	GSBRNA2T00131299001	1.41669	0.982296	-0.528293	INTERMEDIATE	AT4G18130	827538	4.47152	2.49849	-0.839708	INTERMEDIATE
NA	NA	GO:0005622;GO:0005623;GO:0005634;GO:0043226;GO:0043227;GO:0043229;GO:0043231;GO:0044424;GO:0044464	GO:0005622;GO:0005623;GO:0005634;GO:0043226	BnaA01g08950D	GSBRNA2T00131300001	0.045317	0.004098	-3.46706	DOWN	AT4G18150	827540	0.001	0.001	0	INTERMEDIATE
KCO6	NA	GO:0000325;GO:0005215;GO:0005216;GO:0005244;GO:0005249;GO:0005261;GO:0005267;GO:0005488;GO:0005622;GO:0005623;GO:0005737;GO:0005773;GO:0005774;GO:0006810;GO:0006811;GO:0006812;GO:0006813;GO:0008324;GO:0009507;GO:0009534;GO:0009535;GO:0009536;GO:0009579;GO:0009705;GO:0009987;GO:0015075;GO:0015077;GO:0015079;GO:0015267;GO:0015271;GO:0015672;GO:0016020;GO:0016021;GO:0022803;GO:0022832;GO:0022836;GO:…	NA	BnaA01g08960D	GSBRNA2T00131301001	1.23259	0.668922	-0.881778	INTERMEDIATE	AT4G18160	827541	8.9872	9.82255	0.128226	INTERMEDIATE
NA	NA	GO:0001906;GO:0005576;GO:0006950;GO:0006952;GO:0009605;GO:0009607;GO:0009620;GO:0031640;GO:0035821;GO:0043207;GO:0044364;GO:0050832;GO:0050896;GO:0051704;GO:0051707;GO:0065007;GO:0065008;GO:0098542	GO:0005576	BnaA01g08970D	GSBRNA2T00131302001	0.001	0.001	0	INTERMEDIATE	AT4G18823	3769848	0.001	0.001	0	INTERMEDIATE
EMB2719	R-ATH-5689603;ath03050;R-ATH-176409;R-ATH-1236975;R-ATH-5358351;R-ATH-69300;R-ATH-179419;R-ATH-68949;R-ATH-392499;R-ATH-597592;R-ATH-69620;R-ATH-349425;R-ATH-69304;R-ATH-174143;R-ATH-1236978;R-ATH-176814;R-ATH-69306;R-ATH-69541;R-ATH-69052;R-ATH-5689880;R-ATH-69563;R-ATH-168256;R-ATH-453276;R-ATH-1280218;R-ATH-5688426;R-ATH-174184;R-ATH-983168;R-ATH-1640170;R-ATH-69017;R-ATH-162582;R-ATH-69242;R-…	GO:0000003;GO:0000502;GO:0003006;GO:0005622;GO:0005623;GO:0005634;GO:0005737;GO:0005829;GO:0005838;GO:0005886;GO:0005911;GO:0006508;GO:0006511;GO:0007275;GO:0008152;GO:0008541;GO:0009056;GO:0009057;GO:0009506;GO:0009790;GO:0009791;GO:0009793;GO:0009894;GO:0009987;GO:0010154;GO:0016020;GO:0019222;GO:0019538;GO:0019941;GO:0022414;GO:0022624;GO:0030054;GO:0030163;GO:0030234;GO:0032501;GO:0032502;GO:…	GO:0005622;GO:0005623;GO:0005634;GO:0005737;GO:0005829;GO:0005886;GO:0030234;GO:0043226	BnaA01g08980D	GSBRNA2T00131303001	0.001	0.001	0	INTERMEDIATE	AT1G20200	838609	28.9583	47.6277	0.717825	INTERMEDIATE
WRKY28	NA	GO:0001071;GO:0003676;GO:0003677;GO:0003700;GO:0005488;GO:0005622;GO:0005623;GO:0005634;GO:0006139;GO:0006351;GO:0006355;GO:0006725;GO:0006807;GO:0008152;GO:0009058;GO:0009059;GO:0009889;GO:0009987;GO:0010467;GO:0010468;GO:0010556;GO:0016070;GO:0018130;GO:0019219;GO:0019222;GO:0019438;GO:0031323;GO:0031326;GO:0032774;GO:0034641;GO:0034645;GO:0034654;GO:0043170;GO:0043226;GO:0043227;GO:0043229;GO:…	GO:0005622;GO:0005623;GO:0005634;GO:0043226	BnaA01g08990D	GSBRNA2T00131304001	3.07112	2.87317	-0.0961219	INTERMEDIATE	AT4G18170	827542	1.31055	17.0235	3.69928	UP
PUP6	NA	GO:0005215;GO:0005345;GO:0006810;GO:0006863;GO:0015205;GO:0015851;GO:0016020;GO:0016021;GO:0022857;GO:0022891;GO:0022892;GO:0031224;GO:0044425;GO:0044699;GO:0044765;GO:0051179;GO:0051234;GO:0071702;GO:0071705;GO:1902578	NA	BnaA01g09000D	GSBRNA2T00131305001	1.8237	0.366381	-2.31545	DOWN	AT4G18190	827544	0.3329	0.150793	-1.14252	DOWN
PUP7	NA	GO:0005215;GO:0005345;GO:0006810;GO:0006863;GO:0015205;GO:0015851;GO:0016020;GO:0016021;GO:0022857;GO:0022891;GO:0022892;GO:0031224;GO:0044425;GO:0044699;GO:0044765;GO:0051179;GO:0051234;GO:0071702;GO:0071705;GO:1902578	NA	BnaA01g09010D	GSBRNA2T00131306001	0.001	0.001	0	INTERMEDIATE	AT4G18197	3770303	6.80513	20.9337	1.62113	UP
PUP10	NA	GO:0005215;GO:0005345;GO:0005622;GO:0005623;GO:0005737;GO:0006810;GO:0006863;GO:0009605;GO:0009607;GO:0009624;GO:0015205;GO:0015851;GO:0016020;GO:0016021;GO:0022857;GO:0022891;GO:0022892;GO:0031224;GO:0043207;GO:0044424;GO:0044425;GO:0044464;GO:0044699;GO:0044765;GO:0050896;GO:0051179;GO:0051234;GO:0051704;GO:0051707;GO:0071702;GO:0071705;GO:1902578	GO:0005622;GO:0005623;GO:0005737	BnaA01g09020D	GSBRNA2T00131307001	0.001	0.21977	7.77985	UP	AT4G18210	827546	1.69227	4.78012	1.49809	UP
NA	ath01100;ath00510;R-ATH-392499;R-ATH-597592;R-ATH-446203;R-ATH-446193	GO:0003824;GO:0005622;GO:0005623;GO:0005737;GO:0005739;GO:0016020;GO:0016021;GO:0016740;GO:0031224;GO:0043226;GO:0043227;GO:0043229;GO:0043231;GO:0044424;GO:0044425;GO:0044444;GO:0044464	GO:0005622;GO:0005623;GO:0005737;GO:0005739;GO:0043226	BnaA01g09030D	GSBRNA2T00131308001	2.43448	0.249248	-3.28796	DOWN	AT4G18230	827549	7.88923	5.57282	-0.501476	INTERMEDIATE
NA	NA	GO:0000166;GO:0003676;GO:0003723;GO:0005488;GO:0005622;GO:0005623;GO:0005634;GO:0036094;GO:0043226;GO:0043227;GO:0043229;GO:0043231;GO:0044424;GO:0044464;GO:0097159;GO:1901265;GO:1901363	GO:0003723;GO:0005622;GO:0005623;GO:0005634;GO:0043226	BnaA01g09040D	GSBRNA2T00131310001	1.79855	1.95498	0.120321	INTERMEDIATE	AT5G41690	834172	1.01968	0.505597	-1.01205	DOWN
NA	NA	GO:0000166;GO:0001882;GO:0001883;GO:0003824;GO:0004672;GO:0004674;GO:0004675;GO:0004871;GO:0004872;GO:0004888;GO:0005488;GO:0005524;GO:0006464;GO:0006468;GO:0006793;GO:0006796;GO:0008152;GO:0009987;GO:0016020;GO:0016021;GO:0016301;GO:0016310;GO:0016740;GO:0016772;GO:0016773;GO:0017076;GO:0019199;GO:0019538;GO:0030554;GO:0031224;GO:0032549;GO:0032550;GO:0032553;GO:0032555;GO:0032559;GO:0035639;GO:…	GO:0016301	BnaA01g09050D	GSBRNA2T00131311001	0.705604	1.18043	0.742383	INTERMEDIATE	AT4G18250	827551	0.001	0.035367	5.14433	UP
KAT2	R-ATH-1296071;R-ATH-112316;R-ATH-1296072	GO:0000166;GO:0004872;GO:0005215;GO:0005216;GO:0005242;GO:0005244;GO:0005249;GO:0005261;GO:0005267;GO:0005488;GO:0005515;GO:0005622;GO:0005623;GO:0005634;GO:0005886;GO:0005887;GO:0006810;GO:0006811;GO:0006812;GO:0006813;GO:0007623;GO:0008324;GO:0009314;GO:0009416;GO:0009628;GO:0009642;GO:0009644;GO:0009987;GO:0010118;GO:0015075;GO:0015077;GO:0015079;GO:0015267;GO:0015276;GO:0015672;GO:0016020;GO:…	GO:0005622;GO:0005623;GO:0005634;GO:0005886;GO:0043226	BnaA01g09060D	GSBRNA2T00131313001	0.001	0.001	0	INTERMEDIATE	AT4G18290	827555	0.001	0.001	0	INTERMEDIATE
NA	NA	GO:0003824;GO:0004553;GO:0005576;GO:0005975;GO:0008152;GO:0016787;GO:0016798;GO:0044238;GO:0071704	GO:0005576;GO:0005975	BnaA01g09070D	GSBRNA2T00131315001	3.42893	4.45759	0.378509	INTERMEDIATE	AT4G18340	827561	25.6217	61.9468	1.27367	UP
NA	NA	NA	NA	BnaA01g09080D	GSBRNA2T00131316001	0.001	0.001	0	INTERMEDIATE	NA	NA	NA	NA	NA	NA
NCED2	ath01100;ath01110;ath00906	GO:0003824;GO:0005488;GO:0005622;GO:0005623;GO:0005737;GO:0006082;GO:0008152;GO:0009058;GO:0009507;GO:0009532;GO:0009534;GO:0009535;GO:0009536;GO:0009570;GO:0009579;GO:0009687;GO:0009688;GO:0009987;GO:0010436;GO:0016020;GO:0016053;GO:0016491;GO:0016701;GO:0016702;GO:0019752;GO:0031976;GO:0031984;GO:0032787;GO:0034357;GO:0042651;GO:0043167;GO:0043169;GO:0043226;GO:0043227;GO:0043229;GO:0043231;GO:…	NA	BnaA01g09090D	GSBRNA2T00131317001	0.001	0.001	0	INTERMEDIATE	AT4G18350	827562	0.693214	0.137061	-2.33848	DOWN
NA	ath01100;ath01110;ath04146;ath00630;ath01200;R-ATH-389661;R-ATH-556833;R-ATH-1430728;R-ATH-390918;R-ATH-71291	GO:0000166;GO:0002218;GO:0002253;GO:0002376;GO:0002682;GO:0002684;GO:0003824;GO:0003973;GO:0005488;GO:0005622;GO:0005623;GO:0005737;GO:0005777;GO:0006950;GO:0006952;GO:0006955;GO:0007154;GO:0007165;GO:0008152;GO:0008891;GO:0009058;GO:0009605;GO:0009607;GO:0009617;GO:0009853;GO:0009854;GO:0009987;GO:0010181;GO:0010204;GO:0016491;GO:0016614;GO:0016899;GO:0023052;GO:0031347;GO:0031349;GO:0032553;GO:…	GO:0005622;GO:0005623;GO:0005737;GO:0005777;GO:0043226	BnaA01g09100D	GSBRNA2T00131318001	0.001	0.001	0	INTERMEDIATE	AT4G18360	827563	58.0876	127.695	1.1364	UP
DEG5	NA	GO:0003824;GO:0004175;GO:0004252;GO:0005622;GO:0005623;GO:0005737;GO:0006091;GO:0006508;GO:0008152;GO:0008233;GO:0008236;GO:0009507;GO:0009534;GO:0009536;GO:0009543;GO:0009579;GO:0009765;GO:0009987;GO:0010206;GO:0015979;GO:0016787;GO:0017171;GO:0019538;GO:0019684;GO:0030091;GO:0031976;GO:0031977;GO:0031978;GO:0031984;GO:0043170;GO:0043226;GO:0043227;GO:0043229;GO:0043231;GO:0044237;GO:0044238;GO:…	GO:0005622;GO:0005623;GO:0009579	BnaA01g09110D	GSBRNA2T00131319001	0.172483	0.346606	1.00684	UP	AT4G18370	827564	5.03572	2.12797	-1.24272	DOWN
NA	NA	GO:0005622;GO:0005623;GO:0005634;GO:0019012;GO:0019013;GO:0019028;GO:0030529;GO:0032991;GO:0043226;GO:0043227;GO:0043229;GO:0043231;GO:0044423;GO:0044424;GO:0044464;GO:1990904	GO:0005622;GO:0005623;GO:0005634;GO:0043226	BnaA01g09120D	GSBRNA2T00131320001	14.1719	15.4585	0.125367	INTERMEDIATE	AT4G18372	827565	11.6173	9.93624	-0.225507	INTERMEDIATE
NA	NA	GO:0003676;GO:0003723;GO:0005488;GO:0005622;GO:0005623;GO:0005634;GO:0005737;GO:0043226;GO:0043227;GO:0043229;GO:0043231;GO:0044424;GO:0044464;GO:0097159;GO:1901363	GO:0003723;GO:0005622;GO:0005623;GO:0005634;GO:0005737;GO:0043226	BnaA01g09130D	GSBRNA2T00131321001	0.606583	0.565309	-0.101665	INTERMEDIATE	AT4G18375	827566	0.69669	0.39101	-0.833311	INTERMEDIATE
NA	NA	GO:0005622;GO:0005623;GO:0005634;GO:0043226;GO:0043227;GO:0043229;GO:0043231;GO:0044424;GO:0044464	GO:0005622;GO:0005623;GO:0005634;GO:0043226	BnaA01g09140D	GSBRNA2T00131322001	0.001	0.001	0	INTERMEDIATE	AT4G18380	827567	18.2081	11.0242	-0.723909	INTERMEDIATE
NA	NA	GO:0005622;GO:0005623;GO:0005634;GO:0043226;GO:0043227;GO:0043229;GO:0043231;GO:0044424;GO:0044464	GO:0005622;GO:0005623;GO:0005634;GO:0043226	BnaA01g09150D	GSBRNA2T00131323001	1.89064	2.57997	0.448477	INTERMEDIATE	AT4G18380	827567	18.2081	11.0242	-0.723909	INTERMEDIATE
TCP2	NA	GO:0001071;GO:0003676;GO:0003677;GO:0003700;GO:0005488;GO:0005515;GO:0005622;GO:0005623;GO:0005634;GO:0006139;GO:0006351;GO:0006355;GO:0006725;GO:0006807;GO:0007275;GO:0008152;GO:0009058;GO:0009059;GO:0009314;GO:0009416;GO:0009628;GO:0009637;GO:0009639;GO:0009640;GO:0009653;GO:0009791;GO:0009887;GO:0009889;GO:0009891;GO:0009893;GO:0009965;GO:0009987;GO:0010016;GO:0010099;GO:0010467;GO:0010468;GO:…	GO:0003677;GO:0005622;GO:0005623;GO:0005634;GO:0030154;GO:0043226	BnaA01g09160D	GSBRNA2T00131324001	3.41757	2.54333	-0.426253	INTERMEDIATE	AT4G18390	827568	3.91054	1.05932	-1.88422	DOWN
NA	NA	GO:0005622;GO:0005623;GO:0005634;GO:0043226;GO:0043227;GO:0043229;GO:0043231;GO:0044424;GO:0044464	GO:0005622;GO:0005623;GO:0005634;GO:0043226	BnaA01g09170D	GSBRNA2T00131326001	0.001	0.001	0	INTERMEDIATE	AT4G18395	827569	0.236153	0.001	-7.88358	DOWN
NA	NA	GO:0005622;GO:0005623;GO:0005634;GO:0043226;GO:0043227;GO:0043229;GO:0043231;GO:0044424;GO:0044464	GO:0005622;GO:0005623;GO:0005634;GO:0043226	BnaA01g09180D	GSBRNA2T00131327001	5.23048	3.13736	-0.73739	INTERMEDIATE	AT4G18400	827570	15.5521	10.4967	-0.567175	INTERMEDIATE
NA	NA	NA	NA	BnaA01g09190D	GSBRNA2T00131328001	0.401876	1.38263	1.78259	UP	NA	NA	NA	NA	NA	NA
NA	NA	GO:0005622;GO:0005623;GO:0005737;GO:0005739;GO:0016020;GO:0016021;GO:0031224;GO:0043226;GO:0043227;GO:0043229;GO:0043231;GO:0044424;GO:0044425;GO:0044444;GO:0044464	GO:0005622;GO:0005623;GO:0005737;GO:0005739;GO:0043226	BnaA01g09200D	GSBRNA2T00131329001	12.2316	10.3832	-0.236367	INTERMEDIATE	AT4G18422	7922355	0.625054	1.10817	0.826129	INTERMEDIATE
NA	NA	GO:0000325;GO:0005622;GO:0005623;GO:0005737;GO:0005739;GO:0005773;GO:0005774;GO:0009705;GO:0016020;GO:0016021;GO:0031090;GO:0031224;GO:0043226;GO:0043227;GO:0043229;GO:0043231;GO:0044422;GO:0044424;GO:0044425;GO:0044437;GO:0044444;GO:0044446;GO:0044464;GO:0098588;GO:0098805	GO:0005622;GO:0005623;GO:0005737;GO:0005739;GO:0043226	BnaA01g09210D	GSBRNA2T00131330001	30.092	8.32687	-1.85354	DOWN	AT4G18425	827573	14.3821	10.2484	-0.488867	INTERMEDIATE
NA	ath00250;ath01100;ath01110;ath00230;R-ATH-15869;P02738;PWY-7229;PWY-841;PWY-7219;PWY-6124;R-ATH-1430728;R-ATH-73817;R-ATH-73847	GO:0003824;GO:0004018;GO:0005622;GO:0005623;GO:0005737;GO:0006139;GO:0006163;GO:0006164;GO:0006167;GO:0006188;GO:0006189;GO:0006725;GO:0006753;GO:0006793;GO:0006796;GO:0006807;GO:0008152;GO:0009058;GO:0009116;GO:0009117;GO:0009119;GO:0009123;GO:0009124;GO:0009126;GO:0009127;GO:0009150;GO:0009152;GO:0009156;GO:0009161;GO:0009163;GO:0009165;GO:0009167;GO:0009168;GO:0009259;GO:0009260;GO:0009507;GO:…	GO:0005622;GO:0005623;GO:0005737	BnaA01g09220D	GSBRNA2T00131331001	0.001	0.001	0	INTERMEDIATE	AT4G18440	827575	5.93651	7.07932	0.253997	INTERMEDIATE
NA	NA	GO:0000160;GO:0001071;GO:0003676;GO:0003677;GO:0003700;GO:0005488;GO:0005622;GO:0005623;GO:0005634;GO:0006139;GO:0006351;GO:0006355;GO:0006725;GO:0006807;GO:0007154;GO:0007165;GO:0008152;GO:0009058;GO:0009059;GO:0009719;GO:0009723;GO:0009725;GO:0009755;GO:0009873;GO:0009889;GO:0009987;GO:0010033;GO:0010200;GO:0010243;GO:0010467;GO:0010468;GO:0010556;GO:0016070;GO:0018130;GO:0019219;GO:0019222;GO:…	GO:0003677;GO:0005622;GO:0005623;GO:0005634;GO:0043226	BnaA01g09230D	GSBRNA2T00131332001	0.001	0.452808	8.82276	UP	AT4G18450	827576	0.501393	0.528317	0.075462	INTERMEDIATE
SNI1	NA	GO:0000975;GO:0001067;GO:0002376;GO:0002682;GO:0002683;GO:0002831;GO:0002832;GO:0003676;GO:0003677;GO:0005488;GO:0005515;GO:0005622;GO:0005623;GO:0005634;GO:0006139;GO:0006259;GO:0006310;GO:0006325;GO:0006351;GO:0006355;GO:0006464;GO:0006725;GO:0006807;GO:0006950;GO:0006952;GO:0006955;GO:0006996;GO:0008152;GO:0009058;GO:0009059;GO:0009605;GO:0009607;GO:0009627;GO:0009814;GO:0009889;GO:0009890;GO:…	GO:0005622;GO:0005623;GO:0005634;GO:0043226	BnaA01g09240D	GSBRNA2T00131333001	0.644106	0.449784	-0.518066	INTERMEDIATE	AT4G18470	827577	1.62415	1.39282	-0.221675	INTERMEDIATE
NA	NA	GO:0003824;GO:0005622;GO:0005623;GO:0005737;GO:0006082;GO:0006520;GO:0006807;GO:0008152;GO:0009056;GO:0009063;GO:0009987;GO:0016054;GO:0016787;GO:0016788;GO:0019478;GO:0019752;GO:0043436;GO:0044237;GO:0044238;GO:0044248;GO:0044281;GO:0044282;GO:0044424;GO:0044464;GO:0044699;GO:0044710;GO:0044712;GO:0044763;GO:0046395;GO:0046416;GO:0071704;GO:1901564;GO:1901565;GO:1901575	GO:0005622;GO:0005623;GO:0005737	BnaA01g09250D	GSBRNA2T00131334001	0.208523	0.62753	1.58948	UP	AT4G18460	827578	4.66149	3.66882	-0.345475	INTERMEDIATE
NA	NA	NA	NA	BnaA01g09260D	GSBRNA2T00131335001	2.82544	2.21962	-0.34816	INTERMEDIATE	AT4G18465	827579	10.2007	6.42351	-0.667234	INTERMEDIATE
CHLI1	ath01100;ath01110;ath00860;CHLOROPHYLL-SYN	GO:0000166;GO:0001882;GO:0001883;GO:0003824;GO:0005488;GO:0005524;GO:0005618;GO:0005622;GO:0005623;GO:0005737;GO:0006725;GO:0006778;GO:0006779;GO:0006807;GO:0008152;GO:0009058;GO:0009507;GO:0009532;GO:0009536;GO:0009570;GO:0009719;GO:0009725;GO:0009735;GO:0009987;GO:0010007;GO:0010033;GO:0015979;GO:0015994;GO:0015995;GO:0016462;GO:0016787;GO:0016817;GO:0016818;GO:0016851;GO:0016874;GO:0016887;GO:…	GO:0005618;GO:0005623;GO:0015979;GO:0016887;GO:0030312	BnaA01g09270D	GSBRNA2T00131336001	2.65608	1.18981	-1.15857	DOWN	AT4G18480	827580	7.96032	4.7389	-0.748274	INTERMEDIATE
SYN1	R-ATH-2468052;R-ATH-2470946;R-ATH-68886;R-ATH-68884;R-ATH-1640170;R-ATH-69242;R-ATH-69278	GO:0000003;GO:0000228;GO:0000280;GO:0000793;GO:0000819;GO:0005622;GO:0005623;GO:0005634;GO:0005694;GO:0006323;GO:0006325;GO:0006996;GO:0007049;GO:0007059;GO:0007062;GO:0007126;GO:0007127;GO:0007135;GO:0008278;GO:0008608;GO:0009987;GO:0010032;GO:0016043;GO:0022402;GO:0022414;GO:0030261;GO:0031974;GO:0031981;GO:0032991;GO:0043226;GO:0043227;GO:0043228;GO:0043229;GO:0043231;GO:0043232;GO:0043233;GO:…	GO:0000228;GO:0005622;GO:0005623;GO:0005634;GO:0005694;GO:0043226	BnaA01g09280D	GSBRNA2T00131337001	0.001	0.001	0	INTERMEDIATE	AT5G05490	830432	0.109496	0.596492	2.44562	UP
NA	NA	GO:0003824;GO:0004518;GO:0004519;GO:0005622;GO:0005623;GO:0005634;GO:0005737;GO:0005777;GO:0008152;GO:0010467;GO:0010468;GO:0016787;GO:0016788;GO:0019222;GO:0042579;GO:0043170;GO:0043226;GO:0043227;GO:0043229;GO:0043231;GO:0044424;GO:0044444;GO:0044464;GO:0050789;GO:0060255;GO:0065007;GO:0071704	GO:0005622;GO:0005623;GO:0005634;GO:0005737;GO:0005777;GO:0043226	BnaA01g09290D	GSBRNA2T00131338001	2.26208	1.79738	-0.331751	INTERMEDIATE	AT3G61090	825281	0.153908	0.181911	0.241165	INTERMEDIATE
NA	NA	NA	NA	BnaA01g09300D	GSBRNA2T00131339001	0.002051	0.006221	1.60082	UP	NA	NA	NA	NA	NA	NA
NA	NA	NA	NA	BnaA01g09310D	GSBRNA2T00131340001	1.11566	0.683797	-0.706259	INTERMEDIATE	AT4G18820	827616	6.55468	3.49509	-0.907194	INTERMEDIATE
NA	NA	NA	NA	BnaA01g09320D	GSBRNA2T00131341001	1.36587	3.0593	1.16339	UP	AT4G18820	827616	6.55468	3.49509	-0.907194	INTERMEDIATE
NA	NA	NA	NA	BnaA01g09330D	GSBRNA2T00131342001	0.132839	0.152761	0.201598	INTERMEDIATE	AT4G18490	827581	0.361086	0.30708	-0.233728	INTERMEDIATE
NA	NA	GO:0005622;GO:0005623;GO:0005634;GO:0043226;GO:0043227;GO:0043229;GO:0043231;GO:0044424;GO:0044464	GO:0005622;GO:0005623;GO:0005634;GO:0043226	BnaA01g09340D	GSBRNA2T00131343001	0.001	0.001	0	INTERMEDIATE	AT4G18501	3770110	1.28964	1.55047	0.265736	INTERMEDIATE
CLE2	NA	GO:0005102;GO:0005488;GO:0005515;GO:0005576;GO:0005615;GO:0007154;GO:0007267;GO:0007275;GO:0009987;GO:0023052;GO:0030154;GO:0032501;GO:0032502;GO:0033612;GO:0044421;GO:0044699;GO:0044700;GO:0044707;GO:0044763;GO:0044767;GO:0045165;GO:0045168;GO:0048046;GO:0048856;GO:0048869	GO:0005576;GO:0005615	BnaA01g09350D	GSBRNA2T00131345001	0.116005	3.1461	4.7613	UP	AT4G18510	827583	72.7209	21.5156	-1.75699	DOWN
NA	NA	GO:0003824;GO:0016740;GO:0016757	GO:0016757	BnaA01g09360D	GSBRNA2T00131346001	0.055391	0.001	-5.79158	DOWN	AT4G18530	827585	6.34534	6.47498	0.0291785	INTERMEDIATE
[truncated: 100,104 more rows]
