# Supplementary material for: Suppression of abscisic acid biosynthesis at the early infection stage of Verticillium longisporum in oilseed rape (Brassica napus)
Source: Mol Plant Pathol. 2019 Oct 11;20(12):1645–61. doi: 10.1111/mpp.12867 (PMC6859492; doi:10.1111/mpp.12867)
Supplement: Supplementary file 12 — Table S3 Complete list from the GO enrichment analysis of biological processes for Brassica napus and Arabidopsis thaliana. [file MPP-20-1645-s012.xlsx]

## Sheet: biological process
GO term	biological process	B. napus p-value	A. thaliana p-value
GO:0009737	response to abscisic acid	1.9e-07	0.90268
GO:0042542	response to hydrogen peroxide	2.6e-05	0.97014
GO:0046686	response to cadmium ion	9.3e-05	0.37627
GO:0009414	response to water deprivation	0.00012	0.83864
GO:0009644	response to high light intensity	0.00033	0.96457
GO:0009651	response to salt stress	0.00049	0.96537
GO:0010344	seed oilbody biogenesis	0.00049	0.77816
GO:0019253	reductive pentose-phosphate cycle	0.00091	0.94355
GO:0016925	protein sumoylation	0.00141	0.15766
GO:0009768	photosynthesis, light harvesting in photosystem I	0.0016	0.83947
GO:0030154	cell differentiation	0.00183	0.08987
GO:0045037	protein import into chloroplast stroma	0.0024	0.82782
GO:0050821	protein stabilization	0.00261	0.99579
GO:0010196	nonphotochemical quenching	0.00274	NA
GO:0010228	vegetative to reproductive phase transition of meristem	0.00315	0.13242
GO:0009688	abscisic acid biosynthetic process	0.0036	0.91933
GO:0019915	lipid storage	0.00373	0.02079
GO:0009809	lignin biosynthetic process	0.00376	0.98947
GO:0009408	response to heat	0.00427	0.99998
GO:0018298	protein-chromophore linkage	0.00452	0.46824
GO:0016051	carbohydrate biosynthetic process	0.00486	0.99941
GO:0010588	cotyledon vascular tissue pattern formation	0.00529	0.65527
GO:0046128	purine ribonucleoside metabolic process	0.00643	0.3421
GO:0009269	response to desiccation	0.00684	0.85774
GO:0009735	response to cytokinin	0.00784	0.05142
GO:0006897	endocytosis	0.00864	0.32656
GO:0002184	cytoplasmic translational termination	0.00891	NA
GO:0010468	regulation of gene expression	0.00914	0.42091
GO:0006631	fatty acid metabolic process	0.01002	0.85429
GO:1904369	positive regulation of sclerenchyma cell differentiation	0.01147	0.42061
GO:0006633	fatty acid biosynthetic process	0.01209	0.7416
GO:0010431	seed maturation	0.01231	0.61572
GO:0006357	regulation of transcription by RNA polymerase II	0.01268	0.5237
GO:0016042	lipid catabolic process	0.01276	0.37666
GO:0006207	'de novo' pyrimidine nucleobase biosynthetic process	0.01283	NA
GO:2000652	regulation of secondary cell wall biogenesis	0.01362	0.25444
GO:0015979	photosynthesis	0.01517	0.45093
GO:0006813	potassium ion transport	0.01551	0.27433
GO:0006406	mRNA export from nucleus	0.01578	0.68852
GO:0009607	response to biotic stimulus	0.01664	0.73597
GO:0050829	defense response to Gram-negative bacterium	0.01688	0.71747
GO:0010189	vitamin E biosynthetic process	0.01843	0.41678
GO:0016075	rRNA catabolic process	0.01856	0.03893
GO:0010262	somatic embryogenesis	0.01892	0.99753
GO:0010078	maintenance of root meristem identity	0.01912	0.4259
GO:0080027	response to herbivore	0.01963	0.99763
GO:0046274	lignin catabolic process	0.02	0.16831
GO:0009741	response to brassinosteroid	0.02041	0.83587
GO:1901141	regulation of lignin biosynthetic process	0.02174	0.33412
GO:0009229	thiamine diphosphate biosynthetic process	0.02224	0.5397
GO:0006874	cellular calcium ion homeostasis	0.02284	0.01931
GO:0044205	'de novo' UMP biosynthetic process	0.02352	NA
GO:0030091	protein repair	0.02633	0.57947
GO:0016311	dephosphorylation	0.02648	0.09536
GO:0009780	photosynthetic NADP+ reduction	0.02753	NA
GO:0042550	photosystem I stabilization	0.02753	NA
GO:0048834	specification of petal number	0.028	NA
GO:0006656	phosphatidylcholine biosynthetic process	0.02819	0.94825
GO:0006805	xenobiotic metabolic process	0.02833	1
GO:0080026	response to indolebutyric acid	0.0291	0.50747
GO:0051085	chaperone cofactor-dependent protein refolding	0.02926	NA
GO:0010286	heat acclimation	0.03033	0.89875
GO:0010115	regulation of abscisic acid biosynthetic process	0.03059	0.83112
GO:0009649	entrainment of circadian clock	0.0315	0.96504
GO:0055062	phosphate ion homeostasis	0.0316	0.69949
GO:1900140	regulation of seedling development	0.03194	0.55093
GO:0009684	indoleacetic acid biosynthetic process	0.03199	0.94216
GO:0050826	response to freezing	0.03319	0.94439
GO:0055046	microgametogenesis	0.03334	0.29265
GO:0044743	protein transmembrane import into intracellular organelle	0.03421	0.82792
GO:0045333	cellular respiration	0.03463	0.90985
GO:0009854	oxidative photosynthetic carbon pathway	0.03532	0.84307
GO:0009409	response to cold	0.03621	0.95893
GO:0009630	gravitropism	0.03705	0.68871
GO:0040008	regulation of growth	0.0382	0.10835
GO:0048653	anther development	0.03945	0.65274
GO:0010100	negative regulation of photomorphogenesis	0.03966	0.60308
GO:0006098	pentose-phosphate shunt	0.0401	0.9675
GO:0009860	pollen tube growth	0.04042	0.27494
GO:0009750	response to fructose	0.04058	0.53935
GO:0048268	clathrin coat assembly	0.04086	0.46776
GO:0010726	positive regulation of hydrogen peroxide metabolic process	0.04109	0.39186
GO:0009920	cell plate formation involved in plant-type cell wall biogenesis	0.0411	0.54972
GO:0071577	zinc ion transmembrane transport	0.04123	0.30134
GO:0009739	response to gibberellin	0.04242	0.22683
GO:0006751	glutathione catabolic process	0.04248	NA
GO:0010227	floral organ abscission	0.04309	0.53871
GO:0005982	starch metabolic process	0.04314	0.53288
GO:0009823	cytokinin catabolic process	0.04323	0.10172
GO:0043903	regulation of symbiosis, encompassing mutualism through parasitism	0.04368	1
GO:0009740	gibberellic acid mediated signaling pathway	0.04488	0.1694
GO:0006566	threonine metabolic process	0.04495	1
GO:0006012	galactose metabolic process	0.04589	0.80613
GO:0010184	cytokinin transport	0.04591	NA
GO:0080029	cellular response to boron-containing substance levels	0.04818	0.16742
GO:1901002	positive regulation of response to salt stress	0.04833	0.71632
GO:0006122	mitochondrial electron transport, ubiquinol to cytochrome c	0.04838	0.56084
GO:0010492	maintenance of shoot apical meristem identity	0.04863	0.6941
GO:0080040	positive regulation of cellular response to phosphate starvation	0.04877	0.83069
GO:0043100	pyrimidine nucleobase salvage	0.04915	0.68535
GO:0015720	allantoin transport	0.04917	NA
GO:0015857	uracil transport	0.04918	NA
GO:0046656	folic acid biosynthetic process	0.04953	0.84034
GO:0016119	carotene metabolic process	0.05152	0.97584
GO:0009631	cold acclimation	0.05283	0.97703
GO:0010047	fruit dehiscence	0.05331	0.75818
GO:0016197	endosomal transport	0.05348	0.46463
GO:0006970	response to osmotic stress	0.05503	0.63675
GO:0051176	positive regulation of sulfur metabolic process	0.05525	0.93217
GO:1902000	homogentisate catabolic process	0.05642	0.7342
GO:0051776	detection of redox state	0.05668	NA
GO:0016106	sesquiterpenoid biosynthetic process	0.05817	1
GO:0019953	sexual reproduction	0.05834	0.57243
GO:0010417	glucuronoxylan biosynthetic process	0.05847	0.23574
GO:0048577	negative regulation of short-day photoperiodism, flowering	0.05887	0.65734
GO:0006694	steroid biosynthetic process	0.05907	0.96847
GO:0006457	protein folding	0.05966	0.81288
GO:0072583	clathrin-dependent endocytosis	0.06056	0.29248
GO:0071365	cellular response to auxin stimulus	0.06133	0.80941
GO:0002084	protein depalmitoylation	0.06139	NA
GO:0070814	hydrogen sulfide biosynthetic process	0.06143	0.88713
GO:0080185	effector dependent induction by symbiont of host immune response	0.06155	0.819
GO:0009744	response to sucrose	0.06247	0.8069
GO:0009773	photosynthetic electron transport in photosystem I	0.06264	0.57873
GO:0009637	response to blue light	0.06266	0.66254
GO:0010226	response to lithium ion	0.06322	0.49342
GO:0010305	leaf vascular tissue pattern formation	0.06422	0.7355
GO:0009908	flower development	0.06458	0.60521
GO:0010373	negative regulation of gibberellin biosynthetic process	0.06511	NA
GO:0032544	plastid translation	0.06533	NA
GO:0030026	cellular manganese ion homeostasis	0.0657	0.20029
GO:0010267	production of ta-siRNAs involved in RNA interference	0.0658	0.19166
GO:0019243	methylglyoxal catabolic process to D-lactate via S-lactoyl-glutathione	0.06581	0.83376
GO:0016573	histone acetylation	0.06638	0.76586
GO:0046034	ATP metabolic process	0.06638	1
GO:0018344	protein geranylgeranylation	0.06783	NA
GO:0009640	photomorphogenesis	0.06857	0.2249
GO:0051567	histone H3-K9 methylation	0.06877	0.99743
GO:0070588	calcium ion transmembrane transport	0.06928	0.78154
GO:0009769	photosynthesis, light harvesting in photosystem II	0.06947	0.95723
GO:0006913	nucleocytoplasmic transport	0.07006	0.61007
GO:0010116	positive regulation of abscisic acid biosynthetic process	0.07009	0.38078
GO:0010114	response to red light	0.07219	0.66333
GO:0046506	sulfolipid biosynthetic process	0.07231	0.4621
GO:0009247	glycolipid biosynthetic process	0.07254	0.46229
GO:0009819	drought recovery	0.07262	0.9979
GO:0010623	programmed cell death involved in cell development	0.07276	0.68116
GO:0045490	pectin catabolic process	0.07377	0.00987
GO:0018316	peptide cross-linking via L-cystine	0.07382	0.82811
GO:0071454	cellular response to anoxia	0.07382	0.68571
GO:0009641	shade avoidance	0.07412	0.31632
GO:0055129	L-proline biosynthetic process	0.0743	0.85516
GO:0010206	photosystem II repair	0.07473	0.75297
GO:0050667	homocysteine metabolic process	0.07559	1
GO:0015995	chlorophyll biosynthetic process	0.07579	0.00436
GO:1902476	chloride transmembrane transport	0.07615	0.19191
GO:0016233	telomere capping	0.07668	0.13988
GO:0031407	oxylipin metabolic process	0.078	0.99988
GO:0048016	inositol phosphate-mediated signaling	0.07891	0.25187
GO:0030490	maturation of SSU-rRNA	0.07925	1
GO:0009395	phospholipid catabolic process	0.08026	0.38163
GO:0009933	meristem structural organization	0.08047	0.56565
GO:0018343	protein farnesylation	0.0818	NA
GO:0046355	mannan catabolic process	0.08198	0.25444
GO:0016556	mRNA modification	0.0822	0.81918
GO:0051260	protein homooligomerization	0.08221	0.91385
GO:0045038	protein import into chloroplast thylakoid membrane	0.08262	0.6983
GO:0007346	regulation of mitotic cell cycle	0.08314	1
GO:0010268	brassinosteroid homeostasis	0.08328	0.17302
GO:0006826	iron ion transport	0.08445	0.55704
GO:0000338	protein deneddylation	0.08529	NA
GO:0010387	COP9 signalosome assembly	0.08529	NA
GO:0019432	triglyceride biosynthetic process	0.08577	0.52848
GO:0007186	G protein-coupled receptor signaling pathway	0.08717	0.49802
GO:0031930	mitochondria-nucleus signaling pathway	0.08733	0.88877
GO:0006278	RNA-dependent DNA biosynthetic process	0.0878	1
GO:0032456	endocytic recycling	0.0879	0.37757
GO:0010150	leaf senescence	0.08833	0.95433
GO:0010362	negative regulation of anion channel activity by blue light	0.08861	0.06805
GO:1901562	response to paraquat	0.08861	0.19612
GO:0010476	gibberellin mediated signaling pathway	0.08936	1
GO:0045851	pH reduction	0.08939	0.31586
GO:0045892	negative regulation of transcription, DNA-templated	0.08984	0.32699
GO:0009793	embryo development ending in seed dormancy	0.0899	0.80733
GO:0044703	multi-organism reproductive process	0.09082	0.19424
GO:0090391	granum assembly	0.09085	0.44993
GO:0048510	regulation of timing of transition from vegetative to reproductive phase	0.09211	0.2641
GO:0030163	protein catabolic process	0.09308	0.84724
GO:0010155	regulation of proton transport	0.09313	0.26095
GO:0006986	response to unfolded protein	0.09399	1
GO:0042593	glucose homeostasis	0.09405	1
GO:0006778	porphyrin-containing compound metabolic process	0.09546	0.96279
GO:0000290	deadenylation-dependent decapping of nuclear-transcribed mRNA	0.09614	0.29757
GO:0048496	maintenance of animal organ identity	0.09626	0.69125
GO:0048497	maintenance of floral organ identity	0.09626	0.69125
GO:0050665	hydrogen peroxide biosynthetic process	0.09667	0.84307
GO:0006782	protoporphyrinogen IX biosynthetic process	0.09725	0.21117
GO:0048575	short-day photoperiodism, flowering	0.09742	0.59414
GO:0006308	DNA catabolic process	0.09833	0.76886
GO:0060772	leaf phyllotactic patterning	0.09839	NA
GO:0045492	xylan biosynthetic process	0.09942	0.34971
GO:0009228	thiamine biosynthetic process	0.10112	0.40234
GO:0006397	mRNA processing	0.1015	0.35452
GO:0043562	cellular response to nitrogen levels	0.10295	1
GO:0006334	nucleosome assembly	0.10366	0.31989
GO:0080187	floral organ senescence	0.10373	NA
GO:0006796	phosphate-containing compound metabolic process	0.10472	0.88704
GO:0010162	seed dormancy process	0.1052	0.96593
GO:0061088	regulation of sequestering of zinc ion	0.10546	0.28573
GO:0006096	glycolytic process	0.10719	0.62828
GO:0007389	pattern specification process	0.10725	0.99226
GO:0015808	L-alanine transport	0.10762	0.92193
GO:0009704	de-etiolation	0.108	0.71203
GO:0009871	jasmonic acid and ethylene-dependent systemic resistance, ethylene mediated signaling pathway	0.1086	0.93688
GO:0009967	positive regulation of signal transduction	0.10879	1
GO:0006260	DNA replication	0.10957	0.06976
GO:0009416	response to light stimulus	0.11025	0.01407
GO:0019567	arabinose biosynthetic process	0.11031	NA
GO:0033356	UDP-L-arabinose metabolic process	0.11033	0.80557
GO:1902609	(R)-2-hydroxy-alpha-linolenic acid biosynthetic process	0.11144	0.99988
GO:0046777	protein autophosphorylation	0.11181	0.0002
GO:0009955	adaxial/abaxial pattern specification	0.11184	1
GO:0044210	'de novo' CTP biosynthetic process	0.11184	0.44131
GO:0008219	cell death	0.11234	0.13952
GO:0015770	sucrose transport	0.11295	0.98518
GO:0015977	carbon fixation	0.11326	0.17181
GO:0009116	nucleoside metabolic process	0.11466	0.71058
GO:0006561	proline biosynthetic process	0.11513	0.75153
GO:0090333	regulation of stomatal closure	0.11568	0.54976
GO:0010270	photosystem II oxygen evolving complex assembly	0.11612	0.66837
GO:0006075	(1->3)-beta-D-glucan biosynthetic process	0.1164	0.14441
GO:0060548	negative regulation of cell death	0.11698	0.30368
GO:0035335	peptidyl-tyrosine dephosphorylation	0.11763	NA
GO:1901671	positive regulation of superoxide dismutase activity	0.11836	NA
GO:0010021	amylopectin biosynthetic process	0.11969	0.66472
GO:1900424	regulation of defense response to bacterium	0.11997	1
GO:0006817	phosphate ion transport	0.12015	0.1825
GO:0010366	negative regulation of ethylene biosynthetic process	0.12017	0.678
GO:1901997	negative regulation of indoleacetic acid biosynthetic process via tryptophan	0.12017	0.96306
GO:0000578	embryonic axis specification	0.12081	0.6822
GO:0051782	negative regulation of cell division	0.12133	NA
GO:1901332	negative regulation of lateral root development	0.1217	0.20954
GO:0055088	lipid homeostasis	0.12204	0.3191
GO:0010208	pollen wall assembly	0.12213	0.96329
GO:0009853	photorespiration	0.12299	0.8398
GO:0043090	amino acid import	0.12377	0.31001
GO:0048578	positive regulation of long-day photoperiodism, flowering	0.12378	NA
GO:0098712	L-glutamate import across plasma membrane	0.12451	0.92193
GO:0010148	transpiration	0.12458	0.8312
GO:0006814	sodium ion transport	0.12472	0.79196
GO:0005983	starch catabolic process	0.12504	0.89373
GO:0044206	UMP salvage	0.12599	0.56312
GO:0010304	PSII associated light-harvesting complex II catabolic process	0.12615	NA
GO:0006108	malate metabolic process	0.12839	0.49247
GO:0006351	transcription, DNA-templated	0.12839	0.99641
GO:0015839	cadaverine transport	0.12843	0.93774
GO:0009089	lysine biosynthetic process via diaminopimelate	0.12874	0.38336
GO:0006342	chromatin silencing	0.12909	0.59013
GO:0006419	alanyl-tRNA aminoacylation	0.12976	NA
GO:0048441	petal development	0.1304	0.73376
GO:0055085	transmembrane transport	0.13103	0.30571
GO:0090305	nucleic acid phosphodiester bond hydrolysis	0.13117	0.67186
GO:0006486	protein glycosylation	0.13179	0.63308
GO:0055070	copper ion homeostasis	0.13238	0.72143
GO:0035445	borate transmembrane transport	0.13241	0.79163
GO:0015976	carbon utilization	0.13285	0.80962
GO:0007018	microtubule-based movement	0.13341	0.05618
GO:0007059	chromosome segregation	0.1338	0.66027
GO:0010157	response to chlorate	0.13394	NA
GO:0005986	sucrose biosynthetic process	0.13422	0.55185
GO:0061025	membrane fusion	0.13431	1
GO:0016024	CDP-diacylglycerol biosynthetic process	0.13507	0.08874
GO:0000724	double-strand break repair via homologous recombination	0.13508	0.35345
GO:0019427	acetyl-CoA biosynthetic process from acetate	0.13552	0.68354
GO:0009747	hexokinase-dependent signaling	0.13583	NA
GO:0010353	response to trehalose	0.13583	NA
GO:0010896	regulation of triglyceride catabolic process	0.13583	NA
GO:0008652	cellular amino acid biosynthetic process	0.13631	1
GO:0010222	stem vascular tissue pattern formation	0.13638	0.56269
GO:0032508	DNA duplex unwinding	0.13646	0.43475
GO:0031146	SCF-dependent proteasomal ubiquitin-dependent protein catabolic process	0.13667	0.9993
GO:0006452	translational frameshifting	0.13683	0.70728
GO:0045901	positive regulation of translational elongation	0.13683	0.70728
GO:0045905	positive regulation of translational termination	0.13683	0.70728
GO:0010507	negative regulation of autophagy	0.13712	0.03893
GO:0009749	response to glucose	0.13716	0.75206
GO:0007141	male meiosis I	0.13725	0.13887
GO:0051214	RNA virus induced gene silencing	0.13735	0.14027
GO:0010479	stele development	0.13831	0.42596
GO:0051391	tRNA acetylation	0.13857	0.74207
GO:0065008	regulation of biological quality	0.1389	0.11584
GO:0044249	cellular biosynthetic process	0.13892	0.85001
GO:0032210	regulation of telomere maintenance via telomerase	0.13909	1
GO:0006266	DNA ligation	0.13953	NA
GO:1901969	positive regulation of polynucleotide 3'-phosphatase activity	0.13953	NA
GO:1901972	positive regulation of DNA-5-methylcytosine glycosylase activity	0.13953	NA
GO:0061062	regulation of nematode larval development	0.13958	0.29593
GO:1900871	chloroplast mRNA modification	0.14012	NA
GO:0006431	methionyl-tRNA aminoacylation	0.14087	NA
GO:0031087	deadenylation-independent decapping of nuclear-transcribed mRNA	0.14106	NA
GO:0010091	trichome branching	0.14141	0.05999
GO:0006421	asparaginyl-tRNA aminoacylation	0.14379	NA
GO:0055065	metal ion homeostasis	0.14435	1
GO:0015846	polyamine transport	0.14522	0.56652
GO:1903830	magnesium ion transmembrane transport	0.1455	0.18851
GO:0006883	cellular sodium ion homeostasis	0.14558	0.19612
GO:0030007	cellular potassium ion homeostasis	0.14563	0.28657
GO:0043085	positive regulation of catalytic activity	0.14585	1
GO:0000186	activation of MAPKK activity	0.14615	NA
GO:0046323	glucose import	0.14623	0.65911
GO:0032258	protein localization by the Cvt pathway	0.14726	NA
GO:0019363	pyridine nucleotide biosynthetic process	0.14743	0.79697
GO:0019674	NAD metabolic process	0.14743	0.79607
GO:0006769	nicotinamide metabolic process	0.14748	0.79571
GO:0009785	blue light signaling pathway	0.14831	0.29328
GO:0045010	actin nucleation	0.14832	0.1676
GO:0006281	DNA repair	0.14923	0.0337
GO:0015798	myo-inositol transport	0.14983	0.98273
GO:0010218	response to far red light	0.15062	0.26708
GO:0030397	membrane disassembly	0.15068	0.81532
GO:0051762	sesquiterpene biosynthetic process	0.15094	NA
GO:0009788	negative regulation of abscisic acid-activated signaling pathway	0.15095	0.43768
GO:0006621	protein retention in ER lumen	0.15122	NA
GO:0048366	leaf development	0.15122	0.47401
GO:0051220	cytoplasmic sequestering of protein	0.15122	NA
GO:0046713	borate transport	0.15159	0.80869
GO:0009939	positive regulation of gibberellic acid mediated signaling pathway	0.15182	0.98895
GO:0048838	release of seed from dormancy	0.15182	0.45643
GO:1902039	negative regulation of seed dormancy process	0.15182	0.98956
GO:0007017	microtubule-based process	0.15184	0.57409
GO:0045324	late endosome to vacuole transport	0.15222	0.46548
GO:0080020	regulation of coenzyme A biosynthetic process	0.15306	NA
GO:0016132	brassinosteroid biosynthetic process	0.15338	0.17259
GO:0015757	galactose transmembrane transport	0.15341	NA
GO:0010215	cellulose microfibril organization	0.15427	0.10722
GO:0051262	protein tetramerization	0.15459	0.85941
GO:0006624	vacuolar protein processing	0.15552	NA
GO:0009687	abscisic acid metabolic process	0.15676	0.81128
GO:0006366	transcription by RNA polymerase II	0.15712	0.34701
GO:0009240	isopentenyl diphosphate biosynthetic process	0.15714	1
GO:0009553	embryo sac development	0.15736	0.78755
GO:0030104	water homeostasis	0.15776	0.53278
GO:0015986	ATP synthesis coupled proton transport	0.15809	0.14492
GO:0043987	histone H3-S10 phosphorylation	0.15809	NA
GO:0043988	histone H3-S28 phosphorylation	0.15809	NA
GO:0090059	protoxylem development	0.15833	NA
GO:0070301	cellular response to hydrogen peroxide	0.1588	0.91476
GO:0010501	RNA secondary structure unwinding	0.15881	0.43448
GO:0030244	cellulose biosynthetic process	0.15881	0.51627
GO:0009299	mRNA transcription	0.15897	NA
GO:0015791	polyol transport	0.1591	1
GO:0042254	ribosome biogenesis	0.15951	0.83079
GO:0009118	regulation of nucleoside metabolic process	0.15985	NA
GO:0055047	generative cell mitosis	0.16051	NA
GO:0007051	spindle organization	0.16067	1
GO:1902884	positive regulation of response to oxidative stress	0.1622	0.19616
GO:0030644	cellular chloride ion homeostasis	0.16244	0.19612
GO:0048193	Golgi vesicle transport	0.16365	0.13874
GO:0009830	cell wall modification involved in abscission	0.16431	0.98505
GO:0030155	regulation of cell adhesion	0.16482	NA
GO:0000209	protein polyubiquitination	0.16528	0.62191
GO:0046471	phosphatidylglycerol metabolic process	0.16536	1
GO:0009791	post-embryonic development	0.16595	0.17222
GO:0043574	peroxisomal transport	0.16652	1
GO:0007568	aging	0.168	0.85375
GO:0034214	protein hexamerization	0.16827	NA
GO:0000478	endonucleolytic cleavage involved in rRNA processing	0.16846	NA
GO:0080056	petal vascular tissue pattern formation	0.16852	NA
GO:0080057	sepal vascular tissue pattern formation	0.16852	NA
GO:0090400	stress-induced premature senescence	0.16894	0.74294
GO:1904250	positive regulation of age-related resistance	0.16894	0.74294
GO:0009413	response to flooding	0.16904	0.95354
GO:0031000	response to caffeine	0.16904	0.9765
GO:0032355	response to estradiol	0.16904	0.9765
GO:1900039	positive regulation of cellular response to hypoxia	0.16904	0.9765
GO:0030643	cellular phosphate ion homeostasis	0.17054	0.6968
GO:0015858	nucleoside transport	0.17064	1
GO:0046256	2,4,6-trinitrotoluene catabolic process	0.17067	0.95686
GO:0009902	chloroplast relocation	0.17081	0.22067
GO:0030148	sphingolipid biosynthetic process	0.17112	0.40185
GO:0009817	defense response to fungus, incompatible interaction	0.17142	0.55546
GO:0006006	glucose metabolic process	0.17297	0.15404
GO:0008380	RNA splicing	0.17365	0.74799
GO:0015996	chlorophyll catabolic process	0.17371	0.99967
GO:0016458	gene silencing	0.17373	0.72038
GO:0009938	negative regulation of gibberellic acid mediated signaling pathway	0.17451	0.68626
GO:0045022	early endosome to late endosome transport	0.17467	NA
GO:0009636	response to toxic substance	0.17491	0.56857
GO:0080170	hydrogen peroxide transmembrane transport	0.17529	0.06643
GO:0009650	UV protection	0.17602	0.08126
GO:0051603	proteolysis involved in cellular protein catabolic process	0.17629	0.0102
GO:1902459	positive regulation of stem cell population maintenance	0.17643	NA
GO:0007205	protein kinase C-activating G protein-coupled receptor signaling pathway	0.17748	0.33207
GO:0071480	cellular response to gamma radiation	0.17852	0.20418
GO:0048657	anther wall tapetum cell differentiation	0.17853	0.55107
GO:0019344	cysteine biosynthetic process	0.17909	0.74258
GO:0048831	regulation of shoot system development	0.18	0.71051
GO:0043489	RNA stabilization	0.18033	NA
GO:0016553	base conversion or substitution editing	0.18034	1
GO:0080009	mRNA methylation	0.18077	NA
GO:0042753	positive regulation of circadian rhythm	0.18096	0.76032
GO:0051453	regulation of intracellular pH	0.18098	0.17232
GO:0051693	actin filament capping	0.18113	0.29434
GO:0006882	cellular zinc ion homeostasis	0.1814	1
GO:0048438	floral whorl development	0.1816	1
GO:0006169	adenosine salvage	0.18174	NA
GO:0009652	thigmotropism	0.18243	NA
GO:0000725	recombinational repair	0.1826	0.35826
GO:0009407	toxin catabolic process	0.18388	0.90175
GO:0090487	secondary metabolite catabolic process	0.18388	0.90175
GO:0090502	RNA phosphodiester bond hydrolysis, endonucleolytic	0.18432	0.28116
GO:0033539	fatty acid beta-oxidation using acyl-CoA dehydrogenase	0.18464	0.31985
GO:0000027	ribosomal large subunit assembly	0.18546	0.94061
GO:0000412	histone peptidyl-prolyl isomerization	0.18591	NA
GO:0007094	mitotic spindle assembly checkpoint	0.18604	0.6375
GO:0042631	cellular response to water deprivation	0.1866	0.85553
GO:0046856	phosphatidylinositol dephosphorylation	0.18732	0.20744
GO:1902006	negative regulation of proline biosynthetic process	0.18743	NA
GO:0010197	polar nucleus fusion	0.18755	0.98065
GO:0043161	proteasome-mediated ubiquitin-dependent protein catabolic process	0.18755	0.85063
GO:0000160	phosphorelay signal transduction system	0.18842	0.43157
GO:0042352	GDP-L-fucose salvage	0.18928	NA
GO:0006974	cellular response to DNA damage stimulus	0.19	0.56113
GO:0006556	S-adenosylmethionine biosynthetic process	0.19006	0.91067
GO:0046622	positive regulation of organ growth	0.19014	0.59046
GO:0006306	DNA methylation	0.19068	0.41232
GO:0071215	cellular response to abscisic acid stimulus	0.19126	0.84109
GO:0009834	plant-type secondary cell wall biogenesis	0.1921	0.39829
GO:0051013	microtubule severing	0.19291	0.67627
GO:0035067	negative regulation of histone acetylation	0.19316	0.75536
GO:0048579	negative regulation of long-day photoperiodism, flowering	0.19316	0.81585
GO:0010043	response to zinc ion	0.19439	0.71608
GO:0031054	pre-miRNA processing	0.19459	NA
GO:0080060	integument development	0.19668	NA
GO:0043068	positive regulation of programmed cell death	0.1969	0.55234
GO:0016032	viral process	0.19719	0.94258
GO:0009086	methionine biosynthetic process	0.19803	1
GO:2000377	regulation of reactive oxygen species metabolic process	0.19813	0.90115
GO:0046340	diacylglycerol catabolic process	0.20035	NA
GO:0052651	monoacylglycerol catabolic process	0.20035	NA
GO:0008360	regulation of cell shape	0.20047	0.54726
GO:0006424	glutamyl-tRNA aminoacylation	0.20056	0.3832
GO:0006572	tyrosine catabolic process	0.20195	NA
GO:0001676	long-chain fatty acid metabolic process	0.20229	0.75238
GO:2000121	regulation of removal of superoxide radicals	0.20234	0.49361
GO:0009826	unidimensional cell growth	0.20247	0.02121
GO:0007275	multicellular organism development	0.20248	0.39067
GO:0034052	positive regulation of plant-type hypersensitive response	0.2025	0.49361
GO:0000045	autophagosome assembly	0.20279	1
GO:1901537	positive regulation of DNA demethylation	0.20397	NA
GO:0071275	cellular response to aluminum ion	0.20411	NA
GO:0019877	diaminopimelate biosynthetic process	0.20479	NA
GO:0035556	intracellular signal transduction	0.20489	0.01797
GO:0080186	developmental vegetative growth	0.2059	0.95563
GO:0006285	base-excision repair, AP site formation	0.20608	0.92004
GO:0009915	phloem sucrose loading	0.20657	0.84979
GO:0009852	auxin catabolic process	0.20718	0.81054
GO:0060862	negative regulation of floral organ abscission	0.20819	0.81081
GO:0006415	translational termination	0.20826	0.68225
GO:0080144	amino acid homeostasis	0.20884	0.6791
GO:0019079	viral genome replication	0.20923	0.72066
GO:0070681	glutaminyl-tRNAGln biosynthesis via transamidation	0.21	NA
GO:0009733	response to auxin	0.21004	0.28226
GO:0032543	mitochondrial translation	0.21009	1
GO:0006383	transcription by RNA polymerase III	0.21017	0.72024
GO:0009772	photosynthetic electron transport in photosystem II	0.21022	0.15199
GO:0010213	non-photoreactive DNA repair	0.21081	NA
GO:0009825	multidimensional cell growth	0.21104	0.6926
GO:0009610	response to symbiotic fungus	0.21198	0.61511
GO:0031047	gene silencing by RNA	0.21284	0.96271
GO:0048609	multicellular organismal reproductive process	0.21288	1
GO:0009660	amyloplast organization	0.21313	0.68233
GO:0034089	establishment of meiotic sister chromatid cohesion	0.21315	NA
GO:0000070	mitotic sister chromatid segregation	0.21318	1
GO:0033306	phytol metabolic process	0.21326	0.83926
GO:0006888	ER to Golgi vesicle-mediated transport	0.21377	0.24197
GO:0031539	positive regulation of anthocyanin metabolic process	0.21418	NA
GO:0010731	protein glutathionylation	0.21429	NA
GO:0002181	cytoplasmic translation	0.21448	0.94191
GO:0009698	phenylpropanoid metabolic process	0.2147	0.68696
GO:1990067	intrachromosomal DNA recombination	0.21518	NA
GO:2000011	regulation of adaxial/abaxial pattern formation	0.21518	NA
GO:1902749	regulation of cell cycle G2/M phase transition	0.21523	1
GO:0048024	regulation of mRNA splicing, via spliceosome	0.2155	1
GO:0080143	regulation of amino acid export	0.21552	0.43326
GO:0006376	mRNA splice site selection	0.21555	1
GO:0043693	monoterpene biosynthetic process	0.21561	NA
GO:0048868	pollen tube development	0.21564	0.3605
GO:0080168	abscisic acid transport	0.21603	1
GO:0031022	nuclear migration along microfilament	0.2162	0.44676
GO:1902265	abscisic acid homeostasis	0.2162	0.44676
GO:0010777	meiotic mismatch repair involved in reciprocal meiotic recombination	0.21738	0.54758
GO:0006223	uracil salvage	0.21753	NA
GO:0009832	plant-type cell wall biogenesis	0.21759	0.5164
GO:0006284	base-excision repair	0.21799	0.01699
GO:0006346	methylation-dependent chromatin silencing	0.21924	0.99871
GO:0015884	folic acid transport	0.21944	NA
GO:0050982	detection of mechanical stimulus	0.22059	0.24978
GO:0080162	intracellular auxin transport	0.2206	0.2423
GO:0009725	response to hormone	0.22148	0.97328
GO:0006001	fructose catabolic process	0.22226	0.38752
GO:0006221	pyrimidine nucleotide biosynthetic process	0.22282	1
GO:0043067	regulation of programmed cell death	0.2229	0.78002
GO:0071805	potassium ion transmembrane transport	0.22336	0.45031
GO:1901918	negative regulation of exoribonuclease activity	0.2235	0.49599
GO:0010202	response to low fluence red light stimulus	0.22447	NA
GO:0017012	protein-phytochromobilin linkage	0.22447	NA
GO:0009629	response to gravity	0.22502	1
GO:0080091	regulation of raffinose metabolic process	0.22562	0.6635
GO:0035884	arabinan biosynthetic process	0.22574	NA
GO:0000023	maltose metabolic process	0.22598	1
GO:1902040	positive regulation of seed dormancy process	0.22627	0.96346
GO:0019676	ammonia assimilation cycle	0.22642	0.35329
GO:0080114	positive regulation of glycine hydroxymethyltransferase activity	0.22642	NA
GO:0097054	L-glutamate biosynthetic process	0.22642	0.59446
GO:0010258	NADH dehydrogenase complex (plastoquinone) assembly	0.22771	NA
GO:0010381	peroxisome-chloroplast membrane tethering	0.22792	0.90521
GO:0006021	inositol biosynthetic process	0.22805	0.36379
GO:0000463	maturation of LSU-rRNA from tricistronic rRNA transcript (SSU-rRNA, 5.8S rRNA, LSU-rRNA)	0.2282	NA
GO:0000466	maturation of 5.8S rRNA from tricistronic rRNA transcript (SSU-rRNA, 5.8S rRNA, LSU-rRNA)	0.22833	NA
GO:0006747	FAD biosynthetic process	0.22845	NA
GO:0010275	NAD(P)H dehydrogenase complex assembly	0.22853	NA
GO:0090351	seedling development	0.2289	0.75206
GO:1902001	fatty acid transmembrane transport	0.22921	NA
GO:0085029	extracellular matrix assembly	0.22941	0.96799
GO:0019762	glucosinolate catabolic process	0.23026	0.94431
GO:2000031	regulation of salicylic acid mediated signaling pathway	0.23097	0.64862
GO:0007093	mitotic cell cycle checkpoint	0.23114	1
GO:0006617	SRP-dependent cotranslational protein targeting to membrane, signal sequence recognition	0.23126	0.14155
GO:0051304	chromosome separation	0.23129	1
GO:0006906	vesicle fusion	0.23236	0.92317
GO:2000070	regulation of response to water deprivation	0.23245	0.97503
GO:0017183	peptidyl-diphthamide biosynthetic process from peptidyl-histidine	0.23264	NA
GO:0046129	purine ribonucleoside biosynthetic process	0.23319	0.05988
GO:0071446	cellular response to salicylic acid stimulus	0.23331	0.97311
GO:0000495	box H/ACA snoRNA 3'-end processing	0.23386	NA
GO:0031118	rRNA pseudouridine synthesis	0.23386	NA
GO:0031120	snRNA pseudouridine synthesis	0.23386	NA
GO:1990481	mRNA pseudouridine synthesis	0.23386	NA
GO:0048598	embryonic morphogenesis	0.23443	1
GO:0006865	amino acid transport	0.23454	0.71131
GO:0006513	protein monoubiquitination	0.23472	0.90521
GO:0010529	negative regulation of transposition	0.23477	0.92565
GO:1904159	megasporocyte differentiation	0.23477	0.96211
GO:0043617	cellular response to sucrose starvation	0.23485	0.90377
GO:0009723	response to ethylene	0.2357	0.9084
GO:0051026	chiasma assembly	0.23617	0.1731
GO:0019856	pyrimidine nucleobase biosynthetic process	0.2374	1
GO:0080153	negative regulation of reductive pentose-phosphate cycle	0.23762	0.68571
GO:0010089	xylem development	0.23817	0.64227
GO:0006099	tricarboxylic acid cycle	0.23837	0.91158
GO:0051607	defense response to virus	0.24004	0.70681
GO:0006810	transport	0.24064	0.62639
GO:0046854	phosphatidylinositol phosphorylation	0.24082	0.31565
GO:0061024	membrane organization	0.24088	0.0758
GO:0010274	hydrotropism	0.24116	NA
GO:0044804	autophagy of nucleus	0.24214	0.74555
GO:0006338	chromatin remodeling	0.24281	0.13554
GO:0009910	negative regulation of flower development	0.24282	0.20501
GO:0009821	alkaloid biosynthetic process	0.24292	0.8415
GO:0031640	killing of cells of other organism	0.24358	0.17544
GO:0052033	pathogen-associated molecular pattern dependent induction by symbiont of host innate immune response	0.24415	NA
GO:0055072	iron ion homeostasis	0.2445	0.91366
GO:0090228	positive regulation of red or far-red light signaling pathway	0.24581	NA
GO:0042026	protein refolding	0.24595	NA
GO:0010942	positive regulation of cell death	0.24626	0.34762
GO:0015904	tetracycline transport	0.24641	NA
GO:0051179	localization	0.24798	1
GO:0051188	cofactor biosynthetic process	0.2502	0.80728
GO:0019509	L-methionine salvage from methylthioadenosine	0.25105	NA
GO:0061158	3'-UTR-mediated mRNA destabilization	0.25114	NA
GO:0000723	telomere maintenance	0.25128	0.31375
GO:0033481	galacturonate biosynthetic process	0.25181	NA
GO:0009225	nucleotide-sugar metabolic process	0.2519	1
GO:0006120	mitochondrial electron transport, NADH to ubiquinone	0.25227	NA
GO:0030488	tRNA methylation	0.25291	0.19167
GO:0048767	root hair elongation	0.25337	0.02649
GO:0005987	sucrose catabolic process	0.25376	NA
GO:0031297	replication fork processing	0.25411	0.19666
GO:0010086	embryonic root morphogenesis	0.25424	0.71075
GO:0000082	G1/S transition of mitotic cell cycle	0.25471	0.67714
GO:0042891	antibiotic transport	0.25668	0.19585
GO:0034765	regulation of ion transmembrane transport	0.25702	0.17455
GO:0006557	S-adenosylmethioninamine biosynthetic process	0.25813	0.72066
GO:0006597	spermine biosynthetic process	0.25813	0.72066
GO:0048367	shoot system development	0.25821	0.45828
GO:0006468	protein phosphorylation	0.2587	2.8e-05
GO:0009612	response to mechanical stimulus	0.25903	0.93743
GO:0070370	cellular heat acclimation	0.25912	0.87932
GO:0010042	response to manganese ion	0.25952	0.89387
GO:0035434	copper ion transmembrane transport	0.26052	0.52011
GO:0016441	posttranscriptional gene silencing	0.26068	0.78573
GO:0006479	protein methylation	0.2607	1
GO:0019745	pentacyclic triterpenoid biosynthetic process	0.2607	0.13817
GO:0045893	positive regulation of transcription, DNA-templated	0.26099	0.82353
GO:0033591	response to L-ascorbic acid	0.26129	0.41101
GO:0006596	polyamine biosynthetic process	0.26286	0.97381
GO:0009635	response to herbicide	0.26346	0.91429
GO:0080036	regulation of cytokinin-activated signaling pathway	0.26361	0.30735
GO:0031468	nuclear envelope reassembly	0.26375	NA
GO:0019827	stem cell population maintenance	0.26395	0.58102
GO:0006121	mitochondrial electron transport, succinate to ubiquinone	0.26439	0.76796
GO:0006265	DNA topological change	0.26531	0.49364
GO:1901642	nucleoside transmembrane transport	0.26554	0.1682
GO:0034219	carbohydrate transmembrane transport	0.26583	1
GO:0051974	negative regulation of telomerase activity	0.26623	0.3741
GO:0072531	pyrimidine-containing compound transmembrane transport	0.26627	NA
GO:0072334	UDP-galactose transmembrane transport	0.26634	NA
GO:0031990	mRNA export from nucleus in response to heat stress	0.26666	0.86991
GO:0034402	recruitment of 3'-end processing factors to RNA polymerase II holoenzyme complex	0.26666	0.86991
GO:0031122	cytoplasmic microtubule organization	0.26789	0.66036
GO:0010374	stomatal complex development	0.26879	0.17355
GO:0009658	chloroplast organization	0.26996	0.40687
GO:0060774	auxin mediated signaling pathway involved in phyllotactic patterning	0.27069	NA
GO:0080111	DNA demethylation	0.27227	0.25731
GO:0048280	vesicle fusion with Golgi apparatus	0.2723	0.76956
GO:0007155	cell adhesion	0.27245	0.10807
GO:0009267	cellular response to starvation	0.27324	1
GO:0048235	pollen sperm cell differentiation	0.27324	0.96649
GO:0046467	membrane lipid biosynthetic process	0.27342	0.6675
GO:0097502	mannosylation	0.27392	0.22238
GO:0051028	mRNA transport	0.27435	1
GO:0048209	regulation of vesicle targeting, to, from or within Golgi	0.27535	0.13664
GO:0006612	protein targeting to membrane	0.27605	1
GO:0044403	symbiont process	0.27608	1
GO:2000693	positive regulation of seed maturation	0.27622	1
GO:0060321	acceptance of pollen	0.27629	NA
GO:0009643	photosynthetic acclimation	0.27633	0.90602
GO:0006816	calcium ion transport	0.27641	0.15646
GO:0010483	pollen tube reception	0.278	0.99294
GO:0006857	oligopeptide transport	0.27808	0.13994
GO:0000956	nuclear-transcribed mRNA catabolic process	0.27817	1
GO:2000067	regulation of root morphogenesis	0.27919	1
GO:0009800	cinnamic acid biosynthetic process	0.27952	NA
GO:0009657	plastid organization	0.2813	0.24516
GO:0009638	phototropism	0.28152	0.04212
GO:0016578	histone deubiquitination	0.28231	0.91107
GO:0010069	zygote asymmetric cytokinesis in embryo sac	0.28317	0.34855
GO:0010425	DNA methylation on cytosine within a CNG sequence	0.28317	0.59046
GO:0051321	meiotic cell cycle	0.2834	0.20529
GO:0010018	far-red light signaling pathway	0.28411	0.31331
GO:0008153	para-aminobenzoic acid biosynthetic process	0.28426	0.2293
GO:0042545	cell wall modification	0.28445	0.01674
GO:1900384	regulation of flavonol biosynthetic process	0.28514	0.99947
GO:0003156	regulation of animal organ formation	0.2857	1
GO:0000025	maltose catabolic process	0.28639	0.3924
GO:0005997	xylulose metabolic process	0.28651	NA
GO:0031349	positive regulation of defense response	0.28676	1
GO:0010325	raffinose family oligosaccharide biosynthetic process	0.28688	0.33252
GO:0019593	mannitol biosynthetic process	0.28688	0.33252
GO:0043086	negative regulation of catalytic activity	0.28701	0.71042
GO:0015991	ATP hydrolysis coupled proton transport	0.28706	0.44276
GO:0032973	amino acid export across plasma membrane	0.28757	0.13283
GO:0010106	cellular response to iron ion starvation	0.28818	0.01564
GO:2000114	regulation of establishment of cell polarity	0.28827	0.14499
GO:0042176	regulation of protein catabolic process	0.28828	1
GO:0048317	seed morphogenesis	0.28828	0.89246
GO:0071786	endoplasmic reticulum tubular network organization	0.2884	NA
GO:0007623	circadian rhythm	0.28888	0.07996
GO:0050777	negative regulation of immune response	0.28977	1
GO:0009060	aerobic respiration	0.29077	0.39221
GO:0051258	protein polymerization	0.2917	0.53204
GO:0048364	root development	0.29248	0.22685
GO:0010199	organ boundary specification between lateral organs and the meristem	0.29251	0.95932
GO:0046900	tetrahydrofolylpolyglutamate metabolic process	0.2926	1
GO:0010071	root meristem specification	0.29292	0.51425
GO:0010161	red light signaling pathway	0.29319	0.1212
GO:0042353	fucose biosynthetic process	0.29325	1
GO:0010028	xanthophyll cycle	0.29353	NA
GO:0015882	L-ascorbic acid transmembrane transport	0.29353	NA
GO:0048569	post-embryonic animal organ development	0.29559	0.78678
GO:0097298	regulation of nucleus size	0.29599	NA
GO:0010076	maintenance of floral meristem identity	0.296	0.76107
GO:0070940	dephosphorylation of RNA polymerase II C-terminal domain	0.29636	0.13761
GO:0048509	regulation of meristem development	0.2975	0.40028
GO:0042144	vacuole fusion, non-autophagic	0.2976	0.57909
GO:0019684	photosynthesis, light reaction	0.2977	0.29461
GO:0007276	gamete generation	0.29771	0.69548
GO:0016226	iron-sulfur cluster assembly	0.29795	0.80993
GO:0010266	response to vitamin B1	0.29846	0.65678
GO:0047484	regulation of response to osmotic stress	0.29908	0.43639
GO:0001736	establishment of planar polarity	0.29921	0.13664
GO:0090042	tubulin deacetylation	0.29957	NA
GO:0010600	regulation of auxin biosynthetic process	0.29988	0.13802
GO:2000033	regulation of seed dormancy process	0.30058	0.47157
GO:0006355	regulation of transcription, DNA-templated	0.30165	0.98142
GO:0010073	meristem maintenance	0.30178	0.71372
GO:2000711	positive regulation of maintenance of meiotic sister chromatid cohesion, centromeric	0.30232	NA
GO:0035281	pre-miRNA export from nucleus	0.30308	NA
GO:0098655	cation transmembrane transport	0.30385	1
GO:0010273	detoxification of copper ion	0.30471	0.8132
GO:0080178	5-carbamoylmethyl uridine residue modification	0.30507	NA
GO:0009875	pollen-pistil interaction	0.3057	0.99494
GO:1904668	positive regulation of ubiquitin protein ligase activity	0.30595	0.47584
GO:0048278	vesicle docking	0.30598	0.99327
GO:0032968	positive regulation of transcription elongation from RNA polymerase II promoter	0.30634	NA
GO:0008610	lipid biosynthetic process	0.30741	0.16375
GO:0043433	negative regulation of DNA-binding transcription factor activity	0.30744	0.64883
GO:0010087	phloem or xylem histogenesis	0.30776	0.37523
GO:0009616	virus induced gene silencing	0.3084	1
GO:0090408	phloem nitrate loading	0.30989	NA
GO:0006540	glutamate decarboxylation to succinate	0.31044	NA
GO:0009450	gamma-aminobutyric acid catabolic process	0.31044	NA
GO:0051928	positive regulation of calcium ion transport	0.31255	NA
GO:0000266	mitochondrial fission	0.313	0.55551
GO:0006413	translational initiation	0.3131	0.71345
GO:0010247	detection of phosphate ion	0.31387	NA
GO:0090352	regulation of nitrate assimilation	0.31387	NA
GO:0060627	regulation of vesicle-mediated transport	0.31537	0.76806
GO:0009647	skotomorphogenesis	0.31586	NA
GO:0044211	CTP salvage	0.31667	0.56312
GO:0000492	box C/D snoRNP assembly	0.31688	NA
GO:0046294	formaldehyde catabolic process	0.31874	NA
GO:0042255	ribosome assembly	0.31886	1
GO:0006811	ion transport	0.31921	0.00965
GO:0007338	single fertilization	0.31947	0.97893
GO:0036172	thiamine salvage	0.32013	0.81426
GO:0015706	nitrate transport	0.321	0.41703
GO:0071816	tail-anchored membrane protein insertion into ER membrane	0.32106	NA
GO:0015937	coenzyme A biosynthetic process	0.3214	0.49569
GO:0080028	nitrile biosynthetic process	0.3222	0.65431
GO:0065003	protein-containing complex assembly	0.32438	1
GO:0009903	chloroplast avoidance movement	0.32442	0.09554
GO:0010203	response to very low fluence red light stimulus	0.32443	NA
GO:0009415	response to water	0.32465	0.17834
GO:0009901	anther dehiscence	0.32482	0.75818
GO:0005992	trehalose biosynthetic process	0.32513	0.57912
GO:0031627	telomeric loop formation	0.32548	NA
GO:0034551	mitochondrial respiratory chain complex III assembly	0.32563	0.31017
GO:0071481	cellular response to X-ray	0.32565	0.20418
GO:0006749	glutathione metabolic process	0.3277	0.90166
GO:0006979	response to oxidative stress	0.32795	0.77472
GO:0032497	detection of lipopolysaccharide	0.32939	NA
GO:1902448	positive regulation of shade avoidance	0.32999	NA
GO:2000762	regulation of phenylpropanoid metabolic process	0.33067	0.66114
GO:0009956	radial pattern formation	0.33085	1
GO:0070207	protein homotrimerization	0.33312	NA
GO:0009115	xanthine catabolic process	0.33352	0.97923
GO:0010260	animal organ senescence	0.33386	0.94031
GO:0051555	flavonol biosynthetic process	0.33407	0.99944
GO:0044571	[2Fe-2S] cluster assembly	0.33417	NA
GO:0097428	protein maturation by iron-sulfur cluster transfer	0.33417	NA
GO:0031507	heterochromatin assembly	0.33419	0.31989
GO:0042183	formate catabolic process	0.33465	0.95417
GO:0032940	secretion by cell	0.33504	0.43123
GO:0080157	regulation of plant-type cell wall organization or biogenesis	0.33512	NA
GO:0010343	singlet oxygen-mediated programmed cell death	0.33608	NA
GO:0000494	box C/D snoRNA 3'-end processing	0.33618	NA
GO:1990258	histone glutamine methylation	0.33618	NA
GO:0031167	rRNA methylation	0.33623	NA
GO:0009642	response to light intensity	0.33638	0.78862
GO:0007043	cell-cell junction assembly	0.33664	0.04469
GO:0010351	lithium ion transport	0.33687	1
GO:0071554	cell wall organization or biogenesis	0.33805	0.00992
GO:0010020	chloroplast fission	0.34018	0.01859
GO:0010029	regulation of seed germination	0.34084	0.3187
GO:0000038	very long-chain fatty acid metabolic process	0.341	0.955
GO:0035019	somatic stem cell population maintenance	0.34117	0.93977
GO:0010586	miRNA metabolic process	0.34123	0.93991
GO:0000303	response to superoxide	0.3413	0.8442
GO:0006655	phosphatidylglycerol biosynthetic process	0.34208	0.28619
GO:0006559	L-phenylalanine catabolic process	0.34425	NA
GO:0006869	lipid transport	0.34507	0.03023
GO:0000289	nuclear-transcribed mRNA poly(A) tail shortening	0.34542	0.9121
GO:0030198	extracellular matrix organization	0.34557	0.07668
GO:0006629	lipid metabolic process	0.34566	0.04117
GO:0042554	superoxide anion generation	0.34601	NA
GO:0046110	xanthine metabolic process	0.34606	1
GO:0044273	sulfur compound catabolic process	0.3461	0.07705
GO:0030200	heparan sulfate proteoglycan catabolic process	0.34611	0.07685
GO:0010500	transmitting tissue development	0.34619	0.47876
GO:0009801	cinnamic acid ester metabolic process	0.34672	NA
GO:0006501	C-terminal protein lipidation	0.34747	NA
GO:0032509	endosome transport via multivesicular body sorting pathway	0.34755	0.13664
GO:0010082	regulation of root meristem growth	0.34824	0.271
GO:0005980	glycogen catabolic process	0.34903	NA
GO:0009231	riboflavin biosynthetic process	0.34903	0.95033
GO:0006820	anion transport	0.34975	0.16399
GO:2000032	regulation of secondary shoot formation	0.35009	NA
GO:0098869	cellular oxidant detoxification	0.35097	0.60037
GO:0000398	mRNA splicing, via spliceosome	0.35134	0.74814
GO:0010378	temperature compensation of the circadian clock	0.35186	NA
GO:0009862	systemic acquired resistance, salicylic acid mediated signaling pathway	0.35211	0.72282
GO:0009584	detection of visible light	0.35242	NA
GO:0010216	maintenance of DNA methylation	0.35253	0.18426
GO:0032880	regulation of protein localization	0.35277	1
GO:0048700	acquisition of desiccation tolerance in seed	0.35419	0.24459
GO:0071158	positive regulation of cell cycle arrest	0.35419	0.24459
GO:0006065	UDP-glucuronate biosynthetic process	0.35446	0.55948
GO:0015693	magnesium ion transport	0.3554	1
GO:0009590	detection of gravity	0.35558	NA
GO:0035279	mRNA cleavage involved in gene silencing by miRNA	0.35598	NA
GO:0006206	pyrimidine nucleobase metabolic process	0.35626	0.4223
GO:0098789	pre-mRNA cleavage required for polyadenylation	0.35629	NA
GO:0016036	cellular response to phosphate starvation	0.35653	0.66797
GO:0046482	para-aminobenzoic acid metabolic process	0.35676	0.97198
GO:0000226	microtubule cytoskeleton organization	0.35695	0.42176
GO:0018874	benzoate metabolic process	0.35697	NA
GO:0051302	regulation of cell division	0.35703	0.8836
GO:0010160	formation of animal organ boundary	0.35796	0.86379
GO:0045491	xylan metabolic process	0.35832	0.142
GO:0006744	ubiquinone biosynthetic process	0.35974	NA
GO:0007188	adenylate cyclase-modulating G protein-coupled receptor signaling pathway	0.36053	NA
GO:0033384	geranyl diphosphate biosynthetic process	0.36113	0.15803
GO:0033386	geranylgeranyl diphosphate biosynthetic process	0.36113	0.10062
GO:0045337	farnesyl diphosphate biosynthetic process	0.36113	0.15803
GO:0080148	negative regulation of response to water deprivation	0.36153	0.55231
GO:0045926	negative regulation of growth	0.36183	0.9596
GO:0008295	spermidine biosynthetic process	0.3642	0.94521
GO:0010109	regulation of photosynthesis	0.36421	1
GO:0031326	regulation of cellular biosynthetic process	0.36498	1
GO:0001510	RNA methylation	0.36514	1
GO:0009727	detection of ethylene stimulus	0.36531	NA
GO:0045039	protein import into mitochondrial inner membrane	0.36542	NA
GO:0072321	chaperone-mediated protein transport	0.36542	NA
GO:0010119	regulation of stomatal movement	0.36594	0.65334
GO:0046621	negative regulation of organ growth	0.36601	0.54331
GO:0015908	fatty acid transport	0.36635	0.75018
GO:0030388	fructose 1,6-bisphosphate metabolic process	0.36696	NA
GO:1900150	regulation of defense response to fungus	0.36707	0.57296
GO:0010102	lateral root morphogenesis	0.36803	0.76217
GO:0019438	aromatic compound biosynthetic process	0.36818	0.59552
GO:0001932	regulation of protein phosphorylation	0.36852	1
GO:0042538	hyperosmotic salinity response	0.36852	0.21313
GO:0006407	rRNA export from nucleus	0.36866	NA
GO:0006526	arginine biosynthetic process	0.37073	0.89193
GO:0009961	response to 1-aminocyclopropane-1-carboxylic acid	0.37117	NA
GO:0008272	sulfate transport	0.37139	0.59311
GO:0019464	glycine decarboxylation via glycine cleavage system	0.3723	0.2021
GO:0006887	exocytosis	0.37339	0.97723
GO:0019367	fatty acid elongation, saturated fatty acid	0.37386	NA
GO:0034625	fatty acid elongation, monounsaturated fatty acid	0.37386	NA
GO:0034626	fatty acid elongation, polyunsaturated fatty acid	0.37386	NA
GO:0043144	snoRNA processing	0.37392	1
GO:0006849	plasma membrane pyruvate transport	0.37416	NA
GO:0051276	chromosome organization	0.37417	0.49878
GO:0042549	photosystem II stabilization	0.37429	0.26663
GO:0043097	pyrimidine nucleoside salvage	0.37435	0.55548
GO:0055114	oxidation-reduction process	0.37459	0.07122
GO:0006955	immune response	0.375	1
GO:0071668	plant-type cell wall assembly	0.37508	1
GO:0071359	cellular response to dsRNA	0.37529	0.35745
GO:0032790	ribosome disassembly	0.37679	0.37837
GO:0002103	endonucleolytic cleavage of tetracistronic rRNA transcript (SSU-rRNA, LSU-rRNA, 4.5S-rRNA, 5S-rRNA)	0.37751	NA
GO:0030433	ubiquitin-dependent ERAD pathway	0.37788	0.56599
GO:0010597	green leaf volatile biosynthetic process	0.37802	0.99292
GO:0006863	purine nucleobase transport	0.37804	0.57851
GO:0033617	mitochondrial respiratory chain complex IV assembly	0.3782	0.73712
GO:1900425	negative regulation of defense response to bacterium	0.37895	NA
GO:0006662	glycerol ether metabolic process	0.3791	0.99694
GO:0010094	specification of carpel identity	0.37954	0.99566
GO:0010225	response to UV-C	0.38041	NA
GO:0043153	entrainment of circadian clock by photoperiod	0.38076	NA
GO:0080024	indolebutyric acid metabolic process	0.38137	0.97799
GO:0007229	integrin-mediated signaling pathway	0.38166	0.20413
GO:2000014	regulation of endosperm development	0.38226	0.78383
GO:0009877	nodulation	0.38241	NA
GO:0015936	coenzyme A metabolic process	0.38241	1
GO:0016104	triterpenoid biosynthetic process	0.38255	1
GO:0048527	lateral root development	0.38357	0.73154
GO:0071497	cellular response to freezing	0.38368	0.87996
GO:0042868	antisense RNA metabolic process	0.38413	1
GO:0060968	regulation of gene silencing	0.38517	0.75234
GO:0008618	7-methylguanosine metabolic process	0.38545	NA
GO:0036265	RNA (guanine-N7)-methylation	0.38545	NA
GO:0009452	7-methylguanosine RNA capping	0.38546	NA
GO:0048229	gametophyte development	0.38574	0.55356
GO:0019358	nicotinate nucleotide salvage	0.38676	0.88202
GO:0006325	chromatin organization	0.38682	0.93282
GO:0048759	xylem vessel member cell differentiation	0.38745	0.14197
GO:1903329	regulation of iron-sulfur cluster assembly	0.38824	NA
GO:0071139	resolution of recombination intermediates	0.3901	0.98059
GO:0006066	alcohol metabolic process	0.39033	0.70282
GO:0001561	fatty acid alpha-oxidation	0.39062	NA
GO:0009850	auxin metabolic process	0.39099	0.21011
GO:0015783	GDP-fucose transmembrane transport	0.39144	NA
GO:0015786	UDP-glucose transmembrane transport	0.39144	NA
GO:0033962	cytoplasmic mRNA processing body assembly	0.39201	0.29757
GO:0030418	nicotianamine biosynthetic process	0.39257	0.56775
GO:0006106	fumarate metabolic process	0.39317	NA
GO:0016122	xanthophyll metabolic process	0.39321	1
GO:0019279	L-methionine biosynthetic process from L-homoserine via cystathionine	0.39376	NA
GO:0032957	inositol trisphosphate metabolic process	0.39377	0.50143
GO:0090410	malonate catabolic process	0.39384	NA
GO:0010497	plasmodesmata-mediated intercellular transport	0.39449	0.27645
GO:0006541	glutamine metabolic process	0.39456	0.68054
GO:0000028	ribosomal small subunit assembly	0.39464	0.58221
GO:0080151	positive regulation of salicylic acid mediated signaling pathway	0.39634	NA
GO:1902074	response to salt	0.39634	0.55188
GO:0018105	peptidyl-serine phosphorylation	0.39741	0.00289
GO:0048467	gynoecium development	0.39765	0.39597
GO:0009555	pollen development	0.398	0.68991
GO:0080184	response to phenylpropanoid	0.39849	NA
GO:0060918	auxin transport	0.3991	0.89442
GO:1990267	response to transition metal nanoparticle	0.39957	0.59962
GO:0006623	protein targeting to vacuole	0.39969	0.30704
GO:0006110	regulation of glycolytic process	0.39984	NA
GO:0010038	response to metal ion	0.40031	1
GO:0048482	plant ovule morphogenesis	0.4005	NA
GO:0048512	circadian behavior	0.40097	NA
GO:0010581	regulation of starch biosynthetic process	0.40126	NA
GO:0030036	actin cytoskeleton organization	0.40141	0.30132
GO:0055078	sodium ion homeostasis	0.40173	1
GO:0044209	AMP salvage	0.40213	0.63596
GO:0010377	guard cell fate commitment	0.40286	NA
GO:0015940	pantothenate biosynthetic process	0.40289	0.67263
GO:0042177	negative regulation of protein catabolic process	0.40413	NA
GO:0010311	lateral root formation	0.40415	0.4298
GO:0010143	cutin biosynthetic process	0.40425	0.75469
GO:0007010	cytoskeleton organization	0.40491	0.48265
GO:0048015	phosphatidylinositol-mediated signaling	0.4055	0.33597
GO:0010231	maintenance of seed dormancy	0.4066	0.1887
GO:1900864	mitochondrial RNA modification	0.40778	0.16692
GO:0010090	trichome morphogenesis	0.40905	0.50898
GO:0010618	aerenchyma formation	0.40928	NA
GO:0071327	cellular response to trehalose stimulus	0.40928	NA
GO:1900367	positive regulation of defense response to insect	0.40928	NA
GO:1901183	positive regulation of camalexin biosynthetic process	0.40928	NA
GO:0009787	regulation of abscisic acid-activated signaling pathway	0.41001	0.74973
GO:0006517	protein deglycosylation	0.41056	0.55102
GO:0006799	polyphosphate biosynthetic process	0.41139	0.3138
GO:1902600	proton transmembrane transport	0.41164	0.2119
GO:0009767	photosynthetic electron transport chain	0.41196	0.61334
GO:0006298	mismatch repair	0.412	0.32185
GO:0033587	shikimate biosynthetic process	0.41256	NA
GO:0009855	determination of bilateral symmetry	0.41309	NA
GO:0006646	phosphatidylethanolamine biosynthetic process	0.41312	NA
GO:0030187	melatonin biosynthetic process	0.41344	0.57725
GO:0042814	monopolar cell growth	0.41355	1
GO:0010352	lithium ion export across the plasma membrane	0.41393	0.50915
GO:0019288	isopentenyl diphosphate biosynthetic process, methylerythritol 4-phosphate pathway	0.41408	0.37444
GO:2000023	regulation of lateral root development	0.41478	0.13554
GO:0006788	heme oxidation	0.41511	0.47045
GO:0009909	regulation of flower development	0.41603	0.94719
GO:0009234	menaquinone biosynthetic process	0.41605	NA
GO:0042371	vitamin K biosynthetic process	0.41605	NA
GO:0016123	xanthophyll biosynthetic process	0.41655	0.97585
GO:0070478	nuclear-transcribed mRNA catabolic process, 3'-5' exonucleolytic nonsense-mediated decay	0.41829	NA
GO:1904278	positive regulation of wax biosynthetic process	0.41829	NA
GO:0035864	response to potassium ion	0.41832	1
GO:0009152	purine ribonucleotide biosynthetic process	0.41836	1
GO:0071951	conversion of methionyl-tRNA to N-formyl-methionyl-tRNA	0.41839	NA
GO:0009411	response to UV	0.41847	0.74224
GO:0046417	chorismate metabolic process	0.41907	NA
GO:0060776	simple leaf morphogenesis	0.41917	NA
GO:0052865	1-deoxy-D-xylulose 5-phosphate biosynthetic process	0.41989	0.45716
GO:0006880	intracellular sequestering of iron ion	0.42002	0.20029
GO:0071421	manganese ion transmembrane transport	0.42002	0.08159
GO:0016558	protein import into peroxisome matrix	0.42054	0.92035
GO:0009690	cytokinin metabolic process	0.4207	0.06906
GO:0010183	pollen tube guidance	0.42117	0.89131
GO:0009693	ethylene biosynthetic process	0.42132	0.91212
GO:0010555	response to mannitol	0.42228	0.83001
GO:0034389	lipid droplet organization	0.42246	0.42512
GO:0045717	negative regulation of fatty acid biosynthetic process	0.42255	NA
GO:0015822	ornithine transport	0.42279	NA
GO:0000162	tryptophan biosynthetic process	0.42366	0.25026
GO:0019760	glucosinolate metabolic process	0.42462	0.95998
GO:0032875	regulation of DNA endoreduplication	0.4251	1
GO:0048573	photoperiodism, flowering	0.42539	0.29566
GO:0009554	megasporogenesis	0.42553	0.92565
GO:0052837	thiazole biosynthetic process	0.42608	NA
GO:0009245	lipid A biosynthetic process	0.42643	0.29775
GO:2001289	lipid X metabolic process	0.42643	0.54575
GO:0032465	regulation of cytokinesis	0.42841	NA
GO:0007052	mitotic spindle organization	0.42842	1
GO:0018026	peptidyl-lysine monomethylation	0.42901	0.87568
GO:0006490	oligosaccharide-lipid intermediate biosynthetic process	0.43017	NA
GO:0098719	sodium ion import across plasma membrane	0.4302	0.50915
GO:2000692	negative regulation of seed maturation	0.43085	0.81117
GO:0060867	fruit abscission	0.43099	0.81081
GO:0010107	potassium ion import	0.43102	NA
GO:0015746	citrate transport	0.43144	0.94946
GO:0001944	vasculature development	0.43159	0.77775
GO:0070192	chromosome organization involved in meiotic cell cycle	0.43164	0.21011
GO:1990426	mitotic recombination-dependent replication fork processing	0.43175	NA
GO:0006896	Golgi to vacuole transport	0.43213	0.76956
GO:0051365	cellular response to potassium ion starvation	0.43248	0.38163
GO:0000712	resolution of meiotic recombination intermediates	0.4335	0.06422
GO:0031117	positive regulation of microtubule depolymerization	0.43373	NA
GO:0040014	regulation of multicellular organism growth	0.43373	NA
GO:0012501	programmed cell death	0.43375	0.60131
GO:0042178	xenobiotic catabolic process	0.43427	0.26553
GO:0009911	positive regulation of flower development	0.43543	0.80761
GO:0090359	negative regulation of abscisic acid biosynthetic process	0.43603	NA
GO:0032502	developmental process	0.43633	0.50451
GO:0006661	phosphatidylinositol biosynthetic process	0.4368	0.57907
GO:0042546	cell wall biogenesis	0.4379	0.17769
GO:0009887	animal organ morphogenesis	0.43797	0.41697
GO:0051252	regulation of RNA metabolic process	0.43855	0.67641
GO:0006203	dGTP catabolic process	0.43863	NA
GO:0051225	spindle assembly	0.43866	0.39485
GO:0006626	protein targeting to mitochondrion	0.43913	1
GO:0030042	actin filament depolymerization	0.43983	0.84257
GO:0046835	carbohydrate phosphorylation	0.43996	0.49468
GO:0032527	protein exit from endoplasmic reticulum	0.44078	NA
GO:0007029	endoplasmic reticulum organization	0.4408	NA
GO:0010205	photoinhibition	0.44089	0.57358
GO:0035344	hypoxanthine transport	0.4411	NA
GO:0098702	adenine import across plasma membrane	0.4411	NA
GO:0098710	guanine import across plasma membrane	0.4411	NA
GO:0098721	uracil import across plasma membrane	0.4411	NA
GO:0010411	xyloglucan metabolic process	0.44152	0.58685
GO:0016310	phosphorylation	0.44231	0.09196
GO:0009835	fruit ripening	0.4433	0.9122
GO:0045948	positive regulation of translational initiation	0.44463	0.86991
GO:0070125	mitochondrial translational elongation	0.44633	NA
GO:0010193	response to ozone	0.44646	0.99999
GO:0010063	positive regulation of trichoblast fate specification	0.44693	0.51425
GO:0071732	cellular response to nitric oxide	0.44901	0.09509
GO:0009266	response to temperature stimulus	0.44932	0.6221
GO:0009699	phenylpropanoid biosynthetic process	0.45003	0.9861
GO:0010608	posttranscriptional regulation of gene expression	0.45127	0.21664
GO:0080175	phragmoplast microtubule organization	0.45161	0.43973
GO:0032260	response to jasmonic acid stimulus involved in jasmonic acid and ethylene-dependent systemic resistance	0.45202	NA
GO:1901703	protein localization involved in auxin polar transport	0.45206	NA
GO:0015824	proline transport	0.45246	0.40309
GO:0019478	D-amino acid catabolic process	0.45421	NA
GO:0006474	N-terminal protein amino acid acetylation	0.455	1
GO:0001708	cell fate specification	0.45667	0.30555
GO:0080113	regulation of seed growth	0.45695	0.48149
GO:0006493	protein O-linked glycosylation	0.45734	NA
GO:0010235	guard mother cell cytokinesis	0.45745	0.65923
GO:0051017	actin filament bundle assembly	0.45769	0.02325
GO:0010015	root morphogenesis	0.45799	0.97427
GO:0006448	regulation of translational elongation	0.45816	1
GO:0032876	negative regulation of DNA endoreduplication	0.45823	0.18671
GO:0006450	regulation of translational fidelity	0.4583	NA
GO:0016117	carotenoid biosynthetic process	0.45942	0.10067
GO:0031396	regulation of protein ubiquitination	0.46125	1
GO:0009559	embryo sac central cell differentiation	0.4614	0.17493
GO:0006275	regulation of DNA replication	0.46178	1
GO:0035264	multicellular organism growth	0.46306	0.91443
GO:0048589	developmental growth	0.46426	0.20386
GO:0016114	terpenoid biosynthetic process	0.46497	0.01967
GO:0015969	guanosine tetraphosphate metabolic process	0.46588	NA
GO:0006368	transcription elongation from RNA polymerase II promoter	0.46589	0.57377
GO:0006261	DNA-dependent DNA replication	0.46623	0.51535
GO:0019748	secondary metabolic process	0.46712	0.10742
GO:0009866	induced systemic resistance, ethylene mediated signaling pathway	0.46737	0.47584
GO:0043182	vacuolar sequestering of sodium ion	0.46737	NA
GO:0006086	acetyl-CoA biosynthetic process from pyruvate	0.46753	NA
GO:0010027	thylakoid membrane organization	0.46777	0.35
GO:0006855	drug transmembrane transport	0.46825	0.99966
GO:1901430	positive regulation of syringal lignin biosynthetic process	0.46888	0.98073
GO:0016131	brassinosteroid metabolic process	0.46938	0.99626
GO:0045931	positive regulation of mitotic cell cycle	0.46954	NA
GO:0071588	hydrogen peroxide mediated signaling pathway	0.46957	0.48087
GO:0071277	cellular response to calcium ion	0.47051	0.77859
GO:0006384	transcription initiation from RNA polymerase III promoter	0.47062	0.51305
GO:0009828	plant-type cell wall loosening	0.47118	0.4324
GO:0046473	phosphatidic acid metabolic process	0.4713	NA
GO:0003002	regionalization	0.47135	0.24983
GO:0010105	negative regulation of ethylene-activated signaling pathway	0.47152	0.20555
GO:0048766	root hair initiation	0.47155	0.16213
GO:0006829	zinc ion transport	0.47168	0.45549
GO:0071483	cellular response to blue light	0.47176	0.91431
GO:0010455	positive regulation of cell fate commitment	0.47191	0.24944
GO:1902455	negative regulation of stem cell population maintenance	0.47216	0.82656
GO:0006464	cellular protein modification process	0.47218	0.36834
GO:0000079	regulation of cyclin-dependent protein serine/threonine kinase activity	0.4725	0.86499
GO:0034622	cellular protein-containing complex assembly	0.47288	1
GO:0090156	cellular sphingolipid homeostasis	0.47294	NA
GO:0032877	positive regulation of DNA endoreduplication	0.47361	NA
GO:0007030	Golgi organization	0.47375	0.18127
GO:0031053	primary miRNA processing	0.47437	1
GO:0010400	rhamnogalacturonan I side chain metabolic process	0.47461	NA
GO:0009081	branched-chain amino acid metabolic process	0.47766	1
GO:0016973	poly(A)+ mRNA export from nucleus	0.47791	0.72184
GO:0030865	cortical cytoskeleton organization	0.47836	1
GO:0000913	preprophase band assembly	0.47841	0.6249
GO:0000373	Group II intron splicing	0.47979	0.38049
GO:0009729	detection of brassinosteroid stimulus	0.48031	0.55093
GO:0071470	cellular response to osmotic stress	0.48036	0.57419
GO:0030010	establishment of cell polarity	0.48042	1
GO:0048232	male gamete generation	0.48179	0.75367
GO:0042853	L-alanine catabolic process	0.48328	NA
GO:0043328	protein transport to vacuole involved in ubiquitin-dependent protein catabolic process via the multivesicular body sorti...	0.48387	NA
GO:0050688	regulation of defense response to virus	0.48562	0.85105
GO:0000381	regulation of alternative mRNA splicing, via spliceosome	0.48587	0.81874
GO:0032259	methylation	0.48592	0.58756
GO:0000060	protein import into nucleus, translocation	0.48594	0.41557
GO:0048513	animal organ development	0.4861	0.99582
GO:0051553	flavone biosynthetic process	0.48696	0.62953
GO:0035542	regulation of SNARE complex assembly	0.48714	0.57909
GO:0007032	endosome organization	0.48737	0.68233
GO:0006518	peptide metabolic process	0.48765	0.79003
GO:0016125	sterol metabolic process	0.48807	0.04229
GO:0031123	RNA 3'-end processing	0.4885	1
GO:0010192	mucilage biosynthetic process	0.48912	0.16478
GO:0000188	inactivation of MAPK activity	0.48965	NA
GO:0007129	synapsis	0.49004	0.19641
GO:0006672	ceramide metabolic process	0.49027	0.77977
GO:1901140	p-coumaryl alcohol transport	0.49044	0.46327
GO:0007165	signal transduction	0.49054	0.00349
GO:0051123	RNA polymerase II preinitiation complex assembly	0.49255	1
GO:0045036	protein targeting to chloroplast	0.49277	0.28933
GO:0048564	photosystem I assembly	0.49334	NA
GO:0007065	male meiosis sister chromatid cohesion	0.49349	NA
GO:0007066	female meiosis sister chromatid cohesion	0.49349	NA
GO:0010440	stomatal lineage progression	0.49364	0.8184
GO:0051781	positive regulation of cell division	0.49364	0.6965
GO:0006212	uracil catabolic process	0.49462	NA
GO:0019483	beta-alanine biosynthetic process	0.49462	NA
GO:0080163	regulation of protein serine/threonine phosphatase activity	0.4948	0.98967
GO:0006671	phytosphingosine metabolic process	0.49507	NA
GO:0009073	aromatic amino acid family biosynthetic process	0.49672	0.47343
GO:0009937	regulation of gibberellic acid mediated signaling pathway	0.4976	1
GO:0009722	detection of cytokinin stimulus	0.49779	NA
GO:0071345	cellular response to cytokine stimulus	0.49779	NA
GO:0050992	dimethylallyl diphosphate biosynthetic process	0.49927	NA
GO:0006792	regulation of sulfur utilization	0.49961	NA
GO:0043255	regulation of carbohydrate biosynthetic process	0.49991	0.48577
GO:0009833	plant-type primary cell wall biogenesis	0.50055	0.22984
GO:0046654	tetrahydrofolate biosynthetic process	0.50085	0.19148
GO:0048829	root cap development	0.50097	0.18115
GO:0006739	NADP metabolic process	0.50124	1
GO:0034605	cellular response to heat	0.50126	0.79542
GO:0006885	regulation of pH	0.50158	0.35213
GO:0006734	NADH metabolic process	0.50171	NA
GO:0071398	cellular response to fatty acid	0.50232	0.80114
GO:0006370	7-methylguanosine mRNA capping	0.5025	NA
GO:0010508	positive regulation of autophagy	0.50266	0.77315
GO:0010067	procambium histogenesis	0.50313	0.06996
GO:0010120	camalexin biosynthetic process	0.50333	0.59761
GO:0006367	transcription initiation from RNA polymerase II promoter	0.50444	0.9997
GO:0040034	regulation of development, heterochronic	0.5049	0.43766
GO:0010599	production of lsiRNA involved in RNA interference	0.50505	0.43788
GO:0043248	proteasome assembly	0.50562	0.75249
GO:1900030	regulation of pectin biosynthetic process	0.50652	NA
GO:0006127	glycerophosphate shuttle	0.50676	NA
GO:0019563	glycerol catabolic process	0.50676	NA
GO:0006636	unsaturated fatty acid biosynthetic process	0.50722	0.83484
GO:0070534	protein K63-linked ubiquitination	0.50764	NA
GO:0048480	stigma development	0.50818	0.94341
GO:0034599	cellular response to oxidative stress	0.50847	0.55506
GO:0006301	postreplication repair	0.50919	0.85485
GO:0046283	anthocyanin-containing compound metabolic process	0.50945	0.99947
GO:0045910	negative regulation of DNA recombination	0.50983	0.23778
GO:0033198	response to ATP	0.51021	0.62521
GO:0010167	response to nitrate	0.51025	0.81604
GO:0033169	histone H3-K9 demethylation	0.51086	NA
GO:0046680	response to DDT	0.5112	NA
GO:1904659	glucose transmembrane transport	0.51168	1
GO:0009451	RNA modification	0.51195	0.80424
GO:0008053	mitochondrial fusion	0.51264	NA
GO:0034982	mitochondrial protein processing	0.51264	NA
GO:0042407	cristae formation	0.51264	NA
GO:0045041	protein import into mitochondrial intermembrane space	0.51264	NA
GO:0010166	wax metabolic process	0.5132	1
GO:0009645	response to low light intensity stimulus	0.51611	0.55534
GO:0019388	galactose catabolic process	0.51629	NA
GO:0046836	glycolipid transport	0.51635	0.55925
GO:0006891	intra-Golgi vesicle-mediated transport	0.51688	0.34656
GO:0018208	peptidyl-proline modification	0.51759	1
GO:0071806	protein transmembrane transport	0.51797	1
GO:0009056	catabolic process	0.51968	0.79503
GO:0000422	autophagy of mitochondrion	0.52146	0.74555
GO:1990058	fruit replum development	0.52171	NA
GO:0009696	salicylic acid metabolic process	0.52234	0.24455
GO:0006521	regulation of cellular amino acid metabolic process	0.52299	1
GO:0006333	chromatin assembly or disassembly	0.52337	1
GO:0010017	red or far-red light signaling pathway	0.5249	0.93531
GO:0000154	rRNA modification	0.52563	0.74207
GO:0016926	protein desumoylation	0.52609	NA
GO:1901001	negative regulation of response to salt stress	0.52625	0.43288
GO:0001927	exocyst assembly	0.52662	NA
GO:0006893	Golgi to plasma membrane transport	0.52662	1
GO:0003006	developmental process involved in reproduction	0.52843	1
GO:0031145	anaphase-promoting complex-dependent catabolic process	0.52931	0.43219
GO:0010233	phloem transport	0.52943	0.32325
GO:0009808	lignin metabolic process	0.52948	0.07588
GO:1903866	palisade mesophyll development	0.5296	NA
GO:0009892	negative regulation of metabolic process	0.52972	1
GO:0000003	reproduction	0.52993	1
GO:0008216	spermidine metabolic process	0.52995	0.97381
GO:0006574	valine catabolic process	0.53	0.61724
GO:0040009	regulation of growth rate	0.53036	0.49258
GO:0006506	GPI anchor biosynthetic process	0.53074	0.18733
GO:0010019	chloroplast-nucleus signaling pathway	0.53109	0.48087
GO:0009594	detection of nutrient	0.53219	NA
GO:0010321	regulation of vegetative phase change	0.5328	0.22651
GO:0015865	purine nucleotide transport	0.53322	0.78968
GO:0046855	inositol phosphate dephosphorylation	0.53381	0.50196
GO:0035066	positive regulation of histone acetylation	0.53479	NA
GO:0019722	calcium-mediated signaling	0.5357	0.11147
GO:0000165	MAPK cascade	0.53699	1
GO:0048437	floral organ development	0.53768	0.22575
GO:0046688	response to copper ion	0.53936	0.73403
GO:0009435	NAD biosynthetic process	0.53959	0.94221
GO:0006032	chitin catabolic process	0.54107	0.5378
GO:0000103	sulfate assimilation	0.54121	0.98021
GO:0030003	cellular cation homeostasis	0.54232	1
GO:0045185	maintenance of protein location	0.54232	1
GO:0034727	piecemeal microautophagy of the nucleus	0.5435	NA
GO:0044805	late nucleophagy	0.5435	NA
GO:0006536	glutamate metabolic process	0.54361	0.99133
GO:0042218	1-aminocyclopropane-1-carboxylate biosynthetic process	0.54362	0.96396
GO:0000076	DNA replication checkpoint	0.54373	NA
GO:0007062	sister chromatid cohesion	0.54384	0.99023
GO:0046208	spermine catabolic process	0.54477	0.89041
GO:0006166	purine ribonucleoside salvage	0.54478	0.63596
GO:0006168	adenine salvage	0.54484	0.63596
GO:0080164	regulation of nitric oxide metabolic process	0.5472	0.62656
GO:0007135	meiosis II	0.54748	0.46389
GO:0051445	regulation of meiotic cell cycle	0.54765	1
GO:0008202	steroid metabolic process	0.54772	0.62631
GO:0080167	response to karrikin	0.54781	0.52201
GO:0055063	sulfate ion homeostasis	0.54927	NA
GO:0042335	cuticle development	0.54938	0.90322
GO:0009736	cytokinin-activated signaling pathway	0.55007	0.48364
GO:0048563	post-embryonic animal organ morphogenesis	0.55014	0.50835
GO:0070544	histone H3-K36 demethylation	0.55044	NA
GO:0060250	germ-line stem-cell niche homeostasis	0.55079	NA
GO:0080038	positive regulation of cytokinin-activated signaling pathway	0.55079	NA
GO:0010113	negative regulation of systemic acquired resistance	0.55139	NA
GO:0009719	response to endogenous stimulus	0.5518	0.71736
GO:0048507	meristem development	0.55184	0.55887
GO:0035436	triose phosphate transmembrane transport	0.55311	NA
GO:0042127	regulation of cell proliferation	0.55338	0.7372
GO:0043268	positive regulation of potassium ion transport	0.55357	0.56683
GO:0007019	microtubule depolymerization	0.55359	1
GO:0055071	manganese ion homeostasis	0.55407	0.53902
GO:0010315	auxin efflux	0.55451	0.19859
GO:0006659	phosphatidylserine biosynthetic process	0.5552	NA
GO:0043069	negative regulation of programmed cell death	0.55523	0.3893
GO:0010214	seed coat development	0.55638	0.2354
GO:0010186	positive regulation of cellular defense response	0.55648	0.82636
GO:0050801	ion homeostasis	0.55671	1
GO:2001142	nicotinate transport	0.55694	NA
GO:2001143	N-methylnicotinate transport	0.55694	NA
GO:0009270	response to humidity	0.55796	NA
GO:0050891	multicellular organismal water homeostasis	0.55796	NA
GO:0044208	'de novo' AMP biosynthetic process	0.5581	NA
GO:0010449	root meristem growth	0.55852	0.58103
GO:0000737	DNA catabolic process, endonucleolytic	0.55878	0.40061
GO:0010099	regulation of photomorphogenesis	0.55889	1
GO:1903648	positive regulation of chlorophyll catabolic process	0.55903	NA
GO:0042147	retrograde transport, endosome to Golgi	0.55922	0.39371
GO:0009117	nucleotide metabolic process	0.55996	1
GO:0010254	nectary development	0.56008	0.3526
GO:0010434	bract formation	0.56008	0.12426
GO:0009063	cellular amino acid catabolic process	0.56011	1
GO:0048439	flower morphogenesis	0.56017	0.35275
GO:0070981	L-asparagine biosynthetic process	0.56026	NA
GO:0000055	ribosomal large subunit export from nucleus	0.56074	NA
GO:0046825	regulation of protein export from nucleus	0.56094	NA
GO:0090306	spindle assembly involved in meiosis	0.56167	0.87887
GO:0001522	pseudouridine synthesis	0.56263	0.99977
GO:0061635	regulation of protein complex stability	0.56391	NA
GO:0006437	tyrosyl-tRNA aminoacylation	0.56489	NA
GO:0006754	ATP biosynthetic process	0.56535	0.21363
GO:0034337	RNA folding	0.56618	NA
GO:0090602	sieve element enucleation	0.5662	NA
GO:0009664	plant-type cell wall organization	0.56686	0.06185
GO:0033259	plastid DNA replication	0.56705	NA
GO:0006264	mitochondrial DNA replication	0.56711	1
GO:0006348	chromatin silencing at telomere	0.56746	NA
GO:0000470	maturation of LSU-rRNA	0.56814	0.8571
GO:1900865	chloroplast RNA modification	0.56867	0.35105
GO:0051513	regulation of monopolar cell growth	0.56882	0.00719
GO:0006952	defense response	0.56911	0.37985
GO:0008033	tRNA processing	0.56951	1
GO:0006564	L-serine biosynthetic process	0.56958	0.81453
GO:0032025	response to cobalt ion	0.56964	0.44676
GO:0001934	positive regulation of protein phosphorylation	0.56992	1
GO:1990937	xylan acetylation	0.56993	NA
GO:0042274	ribosomal small subunit biogenesis	0.57055	0.91779
GO:0042273	ribosomal large subunit biogenesis	0.57081	0.83027
GO:0051457	maintenance of protein location in nucleus	0.57094	NA
GO:0046739	transport of virus in multicellular host	0.57239	0.83807
GO:0006417	regulation of translation	0.57263	0.92944
GO:0009306	protein secretion	0.57285	0.25896
GO:0051639	actin filament network formation	0.57417	NA
GO:0010730	negative regulation of hydrogen peroxide biosynthetic process	0.57428	NA
GO:0035265	organ growth	0.57428	0.92863
GO:0006997	nucleus organization	0.57506	0.37682
GO:0080037	negative regulation of cytokinin-activated signaling pathway	0.57518	0.66136
GO:0019284	L-methionine salvage from S-adenosylmethionine	0.57541	NA
GO:0031426	polycistronic mRNA processing	0.57591	NA
GO:0006097	glyoxylate cycle	0.57593	0.97116
GO:0030968	endoplasmic reticulum unfolded protein response	0.57636	0.43902
GO:0010182	sugar mediated signaling pathway	0.57645	0.22146
GO:0046373	L-arabinose metabolic process	0.5774	0.60984
GO:0031204	posttranslational protein targeting to membrane, translocation	0.57777	NA
GO:0007142	male meiosis II	0.57804	0.63105
GO:0010345	suberin biosynthetic process	0.57846	0.76075
GO:0070417	cellular response to cold	0.5796	0.51387
GO:0010111	glyoxysome organization	0.58011	0.72479
GO:1901527	abscisic acid-activated signaling pathway involved in stomatal movement	0.58081	0.90785
GO:0060148	positive regulation of posttranscriptional gene silencing	0.58126	1
GO:1904667	negative regulation of ubiquitin protein ligase activity	0.58174	0.36101
GO:0045736	negative regulation of cyclin-dependent protein serine/threonine kinase activity	0.5821	0.25594
GO:0010587	miRNA catabolic process	0.58211	NA
GO:0043933	protein-containing complex subunit organization	0.58234	0.20365
GO:0015967	diadenosine tetraphosphate catabolic process	0.58609	0.6962
GO:0010031	circumnutation	0.58832	NA
GO:0015743	malate transport	0.58832	1
GO:0048462	carpel formation	0.58846	0.47879
GO:0000024	maltose biosynthetic process	0.58894	0.95578
GO:0071367	cellular response to brassinosteroid stimulus	0.5896	0.9398
GO:0071244	cellular response to carbon dioxide	0.59108	NA
GO:0071490	cellular response to far red light	0.59118	0.94195
GO:0071491	cellular response to red light	0.5912	0.94192
GO:0009873	ethylene-activated signaling pathway	0.59222	0.97422
GO:1900426	positive regulation of defense response to bacterium	0.59249	0.70338
GO:0009646	response to absence of light	0.59263	0.96449
GO:0010024	phytochromobilin biosynthetic process	0.59283	NA
GO:0071494	cellular response to UV-C	0.59283	NA
GO:0043484	regulation of RNA splicing	0.59309	1
GO:0007049	cell cycle	0.59344	0.41856
GO:0031570	DNA integrity checkpoint	0.59516	0.24462
GO:0006282	regulation of DNA repair	0.59517	0.05978
GO:0009663	plasmodesma organization	0.59517	0.24459
GO:0072718	response to cisplatin	0.59517	0.24459
GO:0030048	actin filament-based movement	0.59583	0.04061
GO:0042754	negative regulation of circadian rhythm	0.59633	0.89366
GO:0071435	potassium ion export	0.59669	NA
GO:0042351	'de novo' GDP-L-fucose biosynthetic process	0.59785	0.44948
GO:0006094	gluconeogenesis	0.59817	0.80141
GO:0000730	DNA recombinase assembly	0.60048	1
GO:0080147	root hair cell development	0.60049	0.09882
GO:0006511	ubiquitin-dependent protein catabolic process	0.60185	0.99989
GO:0008283	cell proliferation	0.60222	0.40458
GO:0006487	protein N-linked glycosylation	0.60232	0.08463
GO:0019725	cellular homeostasis	0.60252	0.35423
GO:0035194	posttranscriptional gene silencing by RNA	0.60258	0.69272
GO:0034976	response to endoplasmic reticulum stress	0.60322	0.69895
GO:0019853	L-ascorbic acid biosynthetic process	0.6034	0.31122
GO:0035196	production of miRNAs involved in gene silencing by miRNA	0.60471	1
GO:0045927	positive regulation of growth	0.60474	0.95554
GO:0010363	regulation of plant-type hypersensitive response	0.6048	1
GO:0051245	negative regulation of cellular defense response	0.60491	NA
GO:0006405	RNA export from nucleus	0.60524	1
GO:0006635	fatty acid beta-oxidation	0.60649	0.81213
GO:0010447	response to acidic pH	0.60728	0.38132
GO:0031998	regulation of fatty acid beta-oxidation	0.60734	NA
GO:0080093	regulation of photorespiration	0.60734	NA
GO:0031537	regulation of anthocyanin metabolic process	0.60841	NA
GO:0006024	glycosaminoglycan biosynthetic process	0.60875	0.98861
GO:0009845	seed germination	0.60961	0.86715
GO:0019255	glucose 1-phosphate metabolic process	0.60992	NA
GO:0046396	D-galacturonate metabolic process	0.61009	NA
GO:0071329	cellular response to sucrose stimulus	0.61039	0.8431
GO:0000387	spliceosomal snRNP assembly	0.61048	0.74283
GO:0016554	cytidine to uridine editing	0.61058	0.27027
GO:0010421	hydrogen peroxide-mediated programmed cell death	0.61059	NA
GO:0035195	gene silencing by miRNA	0.61092	0.4378
GO:0071475	cellular hyperosmotic salinity response	0.61119	0.97799
GO:0048446	petal morphogenesis	0.61129	1
GO:0061077	chaperone-mediated protein folding	0.61206	0.93986
GO:0005985	sucrose metabolic process	0.61207	0.9834
GO:0007034	vacuolar transport	0.61221	0.07505
GO:0006289	nucleotide-excision repair	0.61224	0.21773
GO:0034498	early endosome to Golgi transport	0.61261	0.65067
GO:0048363	mucilage pectin metabolic process	0.6127	NA
GO:0007267	cell-cell signaling	0.61325	0.21957
GO:0033388	putrescine biosynthetic process from arginine	0.61343	0.97222
GO:0010423	negative regulation of brassinosteroid biosynthetic process	0.61373	NA
GO:0006360	transcription by RNA polymerase I	0.61382	NA
GO:0097466	ubiquitin-dependent glycoprotein ERAD pathway	0.61402	0.43902
GO:0009934	regulation of meristem structural organization	0.61504	0.86911
GO:0010375	stomatal complex patterning	0.6153	0.11942
GO:0006432	phenylalanyl-tRNA aminoacylation	0.61573	NA
GO:1901599	(-)-pinoresinol biosynthetic process	0.6162	0.98968
GO:2000072	regulation of defense response to fungus, incompatible interaction	0.61625	NA
GO:0007015	actin filament organization	0.61649	0.24342
GO:0046839	phospholipid dephosphorylation	0.61695	1
GO:0006644	phospholipid metabolic process	0.61754	1
GO:0002230	positive regulation of defense response to virus by host	0.6188	0.82708
GO:0090436	leaf pavement cell development	0.6188	0.13651
GO:0018401	peptidyl-proline hydroxylation to 4-hydroxy-L-proline	0.61947	0.68172
GO:0048731	system development	0.62057	0.35822
GO:0071731	response to nitric oxide	0.62087	1
GO:0045727	positive regulation of translation	0.62146	0.80286
GO:0009943	adaxial/abaxial axis specification	0.62274	0.88067
GO:0044272	sulfur compound biosynthetic process	0.62483	0.9942
GO:0006090	pyruvate metabolic process	0.62514	0.87789
GO:0010401	pectic galactan metabolic process	0.62519	NA
GO:0015012	heparan sulfate proteoglycan biosynthetic process	0.62519	0.99429
GO:0098609	cell-cell adhesion	0.62519	0.5233
GO:0006606	protein import into nucleus	0.62549	0.89819
GO:0009738	abscisic acid-activated signaling pathway	0.62613	0.46333
GO:0009624	response to nematode	0.62732	0.47535
GO:0048830	adventitious root development	0.62748	0.71681
GO:0009585	red, far-red light phototransduction	0.62798	0.23886
GO:0019307	mannose biosynthetic process	0.6281	NA
GO:0045487	gibberellin catabolic process	0.62843	0.89611
GO:0052696	flavonoid glucuronidation	0.62918	0.9476
GO:0035269	protein O-linked mannosylation	0.62951	NA
GO:0000056	ribosomal small subunit export from nucleus	0.62955	NA
GO:0019348	dolichol metabolic process	0.62957	NA
GO:1902395	regulation of 1-deoxy-D-xylulose-5-phosphate synthase activity	0.62963	NA
GO:0010322	regulation of isopentenyl diphosphate biosynthetic process, methylerythritol 4-phosphate pathway	0.62969	NA
GO:0016569	covalent chromatin modification	0.63008	0.05327
GO:0006580	ethanolamine metabolic process	0.63074	NA
GO:0033512	L-lysine catabolic process to acetyl-CoA via saccharopine	0.6309	NA
GO:0042391	regulation of membrane potential	0.63184	0.0616
GO:0000462	maturation of SSU-rRNA from tricistronic rRNA transcript (SSU-rRNA, 5.8S rRNA, LSU-rRNA)	0.63261	0.73127
GO:0010093	specification of floral organ identity	0.63278	0.43834
GO:0046685	response to arsenic-containing substance	0.63339	0.64264
GO:0000304	response to singlet oxygen	0.63389	0.97209
GO:0042343	indole glucosinolate metabolic process	0.63413	0.95036
GO:0015688	iron chelate transport	0.63445	0.21657
GO:0016559	peroxisome fission	0.63445	0.67285
GO:1900057	positive regulation of leaf senescence	0.63469	0.56561
GO:1902456	regulation of stomatal opening	0.63477	0.4201
GO:0010014	meristem initiation	0.63491	0.97263
GO:0009556	microsporogenesis	0.63695	0.68013
GO:0090610	bundle sheath cell fate specification	0.63698	0.68475
GO:1903338	regulation of cell wall organization or biogenesis	0.63701	1
GO:0070482	response to oxygen levels	0.63734	1
GO:0006414	translational elongation	0.63747	0.99881
GO:0006835	dicarboxylic acid transport	0.63801	1
GO:0035674	tricarboxylic acid transmembrane transport	0.63814	NA
GO:0010025	wax biosynthetic process	0.63846	0.73538
GO:0009759	indole glucosinolate biosynthetic process	0.63857	0.79124
GO:0045595	regulation of cell differentiation	0.63865	1
GO:0000245	spliceosomal complex assembly	0.6411	0.74254
GO:0010601	positive regulation of auxin biosynthetic process	0.64112	0.5242
GO:0080149	sucrose induced translational repression	0.64164	NA
GO:0009966	regulation of signal transduction	0.64184	1
GO:0006900	vesicle budding from membrane	0.64198	1
GO:0050793	regulation of developmental process	0.64311	1
GO:0019628	urate catabolic process	0.64327	NA
GO:0006144	purine nucleobase metabolic process	0.64336	1
GO:0010220	positive regulation of vernalization response	0.64394	NA
GO:0018023	peptidyl-lysine trimethylation	0.6442	NA
GO:0009812	flavonoid metabolic process	0.64457	1
GO:1900037	regulation of cellular response to hypoxia	0.64492	1
GO:0097009	energy homeostasis	0.64705	NA
GO:0006268	DNA unwinding involved in DNA replication	0.64746	0.75871
GO:0051640	organelle localization	0.6482	0.36826
GO:0006828	manganese ion transport	0.64845	0.7429
GO:0051239	regulation of multicellular organismal process	0.64878	1
GO:0031222	arabinan catabolic process	0.6489	0.47118
GO:0006491	N-glycan processing	0.6491	0.19266
GO:0010603	regulation of cytoplasmic mRNA processing body assembly	0.64919	NA
GO:0034063	stress granule assembly	0.64919	NA
GO:0071900	regulation of protein serine/threonine kinase activity	0.64988	1
GO:0010201	response to continuous far red light stimulus by the high-irradiance response system	0.65149	NA
GO:0035865	cellular response to potassium ion	0.65234	0.28025
GO:0006364	rRNA processing	0.65275	0.89138
GO:0018160	peptidyl-pyrromethane cofactor linkage	0.65432	NA
GO:0031408	oxylipin biosynthetic process	0.65435	0.94796
GO:1902626	assembly of large subunit precursor of preribosome	0.65465	0.8571
GO:0015804	neutral amino acid transport	0.65489	0.35548
GO:0015800	acidic amino acid transport	0.65506	0.59645
GO:0034440	lipid oxidation	0.65528	0.8989
GO:0009944	polarity specification of adaxial/abaxial axis	0.65583	0.07029
GO:0035970	peptidyl-threonine dephosphorylation	0.65691	0.45484
GO:0044550	secondary metabolite biosynthetic process	0.65706	0.00208
GO:0010252	auxin homeostasis	0.65728	0.33885
GO:0007263	nitric oxide mediated signal transduction	0.65826	0.16019
GO:0010118	stomatal movement	0.65915	0.40954
GO:1902358	sulfate transmembrane transport	0.65953	0.74873
GO:0010981	regulation of cell wall macromolecule metabolic process	0.66024	0.14197
GO:0010103	stomatal complex morphogenesis	0.66055	0.55738
GO:0035435	phosphate ion transmembrane transport	0.66087	0.40435
GO:0051865	protein autoubiquitination	0.662	0.61406
GO:0090057	root radial pattern formation	0.66209	NA
GO:0006516	glycoprotein catabolic process	0.66269	0.89595
GO:0031425	chloroplast RNA processing	0.66337	0.46502
GO:0015675	nickel cation transport	0.66341	0.21717
GO:0006434	seryl-tRNA aminoacylation	0.66383	0.5877
GO:0097056	selenocysteinyl-tRNA(Sec) biosynthetic process	0.66383	0.5877
GO:0051289	protein homotetramerization	0.66417	0.51713
GO:0006605	protein targeting	0.66442	0.97581
GO:0098586	cellular response to virus	0.66481	1
GO:0017009	protein-phycocyanobilin linkage	0.66487	NA
GO:0034484	raffinose catabolic process	0.66494	NA
GO:0006972	hyperosmotic response	0.6664	0.86877
GO:0019538	protein metabolic process	0.66659	0.14103
GO:0034286	response to maltose	0.66684	NA
GO:0048528	post-embryonic root development	0.66755	0.91473
GO:0098542	defense response to other organism	0.66846	0.04544
GO:0045836	positive regulation of meiotic nuclear division	0.66873	0.74989
GO:0000169	activation of MAPK activity involved in osmosensory signaling pathway	0.66892	NA
GO:0080136	priming of cellular response to stress	0.66892	NA
GO:0009051	pentose-phosphate shunt, oxidative branch	0.66916	0.30562
GO:0018022	peptidyl-lysine methylation	0.6696	1
GO:0031936	negative regulation of chromatin silencing	0.66969	0.50735
GO:0042726	flavin-containing compound metabolic process	0.67016	1
GO:0010224	response to UV-B	0.67123	0.60049
GO:0032981	mitochondrial respiratory chain complex I assembly	0.67227	NA
GO:0015760	glucose-6-phosphate transport	0.67246	NA
GO:0006071	glycerol metabolic process	0.67249	0.81087
GO:0030071	regulation of mitotic metaphase/anaphase transition	0.67255	0.43229
GO:2000541	positive regulation of protein geranylgeranylation	0.67366	NA
GO:0071585	detoxification of cadmium ion	0.67377	0.23819
GO:0018171	peptidyl-cysteine oxidation	0.67459	0.85579
GO:0070483	detection of hypoxia	0.67459	0.85579
GO:0046513	ceramide biosynthetic process	0.67506	0.2012
GO:0045737	positive regulation of cyclin-dependent protein serine/threonine kinase activity	0.67577	NA
GO:1901409	positive regulation of phosphorylation of RNA polymerase II C-terminal domain	0.67577	NA
GO:2000024	regulation of leaf development	0.67584	0.20982
GO:0052544	defense response by callose deposition in cell wall	0.67586	0.62591
GO:0009926	auxin polar transport	0.67658	0.76663
GO:0008284	positive regulation of cell proliferation	0.67662	0.11147
GO:0003333	amino acid transmembrane transport	0.67685	0.51945
GO:0010336	gibberellic acid homeostasis	0.67746	0.51005
GO:0051510	regulation of unidimensional cell growth	0.67758	0.25347
GO:0010540	basipetal auxin transport	0.67796	0.05664
GO:0045730	respiratory burst	0.67807	0.289
GO:0006998	nuclear envelope organization	0.68	NA
GO:0036228	protein localization to nuclear inner membrane	0.68005	NA
GO:0042128	nitrate assimilation	0.68033	0.96211
GO:0090308	regulation of methylation-dependent chromatin silencing	0.68105	NA
GO:0009831	plant-type cell wall modification involved in multidimensional cell growth	0.68135	0.18434
GO:0009715	chalcone biosynthetic process	0.68184	NA
GO:0045056	transcytosis	0.68217	NA
GO:0048211	Golgi vesicle docking	0.68217	0.6378
GO:0009236	cobalamin biosynthetic process	0.68229	NA
GO:0019354	siroheme biosynthetic process	0.68229	NA
GO:0007143	female meiotic nuclear division	0.68271	0.4951
GO:0036297	interstrand cross-link repair	0.68344	0.18265
GO:0006552	leucine catabolic process	0.68354	0.38505
GO:0006954	inflammatory response	0.6837	0.54118
GO:0007076	mitotic chromosome condensation	0.68378	NA
GO:1902290	positive regulation of defense response to oomycetes	0.68385	0.56561
GO:0006085	acetyl-CoA biosynthetic process	0.68499	1
GO:0080119	ER body organization	0.68516	0.50354
GO:0042539	hypotonic salinity response	0.68608	0.53541
GO:0032264	IMP salvage	0.68654	NA
GO:0060145	viral gene silencing in virus induced gene silencing	0.68727	0.92195
GO:0009156	ribonucleoside monophosphate biosynthetic process	0.68787	1
GO:0006352	DNA-templated transcription, initiation	0.68817	0.92711
GO:0000719	photoreactive repair	0.68864	NA
GO:0010495	long-distance posttranscriptional gene silencing	0.68883	0.58155
GO:2000082	regulation of L-ascorbic acid biosynthetic process	0.68906	NA
GO:0010439	regulation of glucosinolate biosynthetic process	0.68949	0.5116
GO:0045489	pectin biosynthetic process	0.69008	0.08396
GO:2000369	regulation of clathrin-dependent endocytosis	0.69019	0.1963
GO:0071457	cellular response to ozone	0.69059	NA
GO:0001678	cellular glucose homeostasis	0.69206	0.49481
GO:0009691	cytokinin biosynthetic process	0.69252	0.70487
GO:0045787	positive regulation of cell cycle	0.69283	0.87118
GO:0010152	pollen maturation	0.69328	0.2195
GO:0010104	regulation of ethylene-activated signaling pathway	0.6935	0.57262
GO:0030100	regulation of endocytosis	0.69358	1
GO:0009718	anthocyanin-containing compound biosynthetic process	0.69361	0.88598
GO:0009694	jasmonic acid metabolic process	0.69383	0.92268
GO:0030308	negative regulation of cell growth	0.6944	0.30443
GO:0032042	mitochondrial DNA metabolic process	0.69468	1
GO:0006850	mitochondrial pyruvate transmembrane transport	0.69504	0.46794
GO:0045740	positive regulation of DNA replication	0.69633	0.46736
GO:0015671	oxygen transport	0.69695	0.72709
GO:0007040	lysosome organization	0.69798	NA
GO:0032436	positive regulation of proteasomal ubiquitin-dependent protein catabolic process	0.69813	0.24999
GO:0002229	defense response to oomycetes	0.69842	0.76744
GO:0010380	regulation of chlorophyll biosynthetic process	0.69936	0.23353
GO:0007154	cell communication	0.69938	1
GO:0006433	prolyl-tRNA aminoacylation	0.70083	NA
GO:2000028	regulation of photoperiodism, flowering	0.70126	0.21818
GO:0007131	reciprocal meiotic recombination	0.70354	0.09039
GO:0035987	endodermal cell differentiation	0.70492	NA
GO:2000280	regulation of root development	0.70569	0.14453
GO:0010154	fruit development	0.7058	0.63709
GO:0006102	isocitrate metabolic process	0.70583	NA
GO:0009107	lipoate biosynthetic process	0.70633	NA
GO:0009249	protein lipoylation	0.70633	NA
GO:0018279	protein N-linked glycosylation via asparagine	0.70669	0.4365
GO:0006152	purine nucleoside catabolic process	0.7067	1
GO:0034059	response to anoxia	0.70675	0.97651
GO:1990069	stomatal opening	0.70687	1
GO:0006812	cation transport	0.70693	0.94526
GO:0010452	histone H3-K36 methylation	0.70765	0.71413
GO:0051568	histone H3-K4 methylation	0.70778	0.50973
GO:0090058	metaxylem development	0.70826	0.14197
GO:0019375	galactolipid biosynthetic process	0.70836	0.59177
GO:0045292	mRNA cis splicing, via spliceosome	0.7089	1
GO:0000394	RNA splicing, via endonucleolytic cleavage and ligation	0.70909	NA
GO:0002221	pattern recognition receptor signaling pathway	0.70993	NA
GO:0046345	abscisic acid catabolic process	0.71013	0.56138
GO:0005513	detection of calcium ion	0.71228	0.28657
GO:0048041	focal adhesion assembly	0.71241	NA
GO:0071318	cellular response to ATP	0.71241	NA
GO:0045216	cell-cell junction organization	0.71242	1
GO:0006886	intracellular protein transport	0.71337	0.63728
GO:0010310	regulation of hydrogen peroxide metabolic process	0.7134	0.97153
GO:0005996	monosaccharide metabolic process	0.71343	1
GO:0048443	stamen development	0.71435	0.40084
GO:0010050	vegetative phase change	0.71566	0.4377
GO:0060211	regulation of nuclear-transcribed mRNA poly(A) tail shortening	0.71619	NA
GO:0070734	histone H3-K27 methylation	0.71644	1
GO:0071333	cellular response to glucose stimulus	0.71655	0.64246
GO:0010289	homogalacturonan biosynthetic process	0.71703	NA
GO:0010358	leaf shaping	0.7172	0.8809
GO:0010229	inflorescence development	0.71752	0.90525
GO:0010051	xylem and phloem pattern formation	0.71771	0.57873
GO:0071294	cellular response to zinc ion	0.71906	NA
GO:0042138	meiotic DNA double-strand break formation	0.71947	0.16041
GO:0035494	SNARE complex disassembly	0.71973	NA
GO:2000027	regulation of animal organ morphogenesis	0.72038	0.29481
GO:0006875	cellular metal ion homeostasis	0.7211	0.94988
GO:0050832	defense response to fungus	0.72147	0.59638
GO:0048255	mRNA stabilization	0.72181	NA
GO:0022603	regulation of anatomical structure morphogenesis	0.72184	0.99678
GO:0051570	regulation of histone H3-K9 methylation	0.7222	1
GO:0000413	protein peptidyl-prolyl isomerization	0.72306	0.76007
GO:0007035	vacuolar acidification	0.72404	0.14718
GO:0048574	long-day photoperiodism, flowering	0.72493	0.79179
GO:0008152	metabolic process	0.72539	0.89036
GO:0015031	protein transport	0.72545	0.16579
GO:0009969	xyloglucan biosynthetic process	0.72561	0.49329
GO:0055069	zinc ion homeostasis	0.72601	0.52779
GO:0002752	cell surface pattern recognition receptor signaling pathway	0.72609	NA
GO:0032499	detection of peptidoglycan	0.72609	NA
GO:0071323	cellular response to chitin	0.72609	0.36721
GO:0046475	glycerophospholipid catabolic process	0.72651	0.6968
GO:0032012	regulation of ARF protein signal transduction	0.7272	0.47412
GO:0016575	histone deacetylation	0.72732	NA
GO:0006344	maintenance of chromatin silencing	0.72751	NA
GO:0007064	mitotic sister chromatid cohesion	0.72782	0.55995
GO:0048283	indeterminate inflorescence morphogenesis	0.72892	0.99999
GO:0009992	cellular water homeostasis	0.72958	0.05827
GO:0045087	innate immune response	0.73008	0.39037
GO:0006999	nuclear pore organization	0.73037	NA
GO:0009968	negative regulation of signal transduction	0.73046	1
GO:0000183	chromatin silencing at rDNA	0.73051	0.93111
GO:0043547	positive regulation of GTPase activity	0.73093	0.61399
GO:0045857	negative regulation of molecular function, epigenetic	0.73095	0.41139
GO:0043687	post-translational protein modification	0.73176	0.66075
GO:0001731	formation of translation preinitiation complex	0.73189	0.872
GO:0000914	phragmoplast assembly	0.73231	0.43973
GO:0045944	positive regulation of transcription by RNA polymerase II	0.73237	0.68327
GO:0009686	gibberellin biosynthetic process	0.73297	0.61882
GO:0010253	UDP-rhamnose biosynthetic process	0.73327	0.19992
GO:0031555	transcriptional attenuation	0.73327	NA
GO:0031564	transcription antitermination	0.73327	NA
GO:0019761	glucosinolate biosynthetic process	0.73328	0.88404
GO:0009639	response to red or far red light	0.73331	0.99352
GO:0016045	detection of bacterium	0.73387	0.65678
GO:0016049	cell growth	0.73404	0.08907
GO:0016121	carotene catabolic process	0.73477	0.80384
GO:0016124	xanthophyll catabolic process	0.73477	0.80384
GO:0006824	cobalt ion transport	0.73481	0.06322
GO:0043985	histone H4-R3 methylation	0.73527	0.53602
GO:0006542	glutamine biosynthetic process	0.73586	0.38536
GO:0009399	nitrogen fixation	0.73586	NA
GO:0000727	double-strand break repair via break-induced replication	0.73738	NA
GO:0006267	pre-replicative complex assembly involved in nuclear cell cycle DNA replication	0.73738	NA
GO:0006279	premeiotic DNA replication	0.73738	NA
GO:0031938	regulation of chromatin silencing at telomere	0.73738	NA
GO:1900087	positive regulation of G1/S transition of mitotic cell cycle	0.73738	NA
GO:1902977	mitotic DNA replication preinitiation complex assembly	0.73738	NA
GO:0080188	RNA-directed DNA methylation	0.73785	0.24468
GO:0006396	RNA processing	0.7389	0.19199
GO:0015809	arginine transport	0.74013	1
GO:0006449	regulation of translational termination	0.7404	1
GO:0016579	protein deubiquitination	0.74041	0.54228
GO:0010223	secondary shoot formation	0.74093	0.67761
GO:0071472	cellular response to salt stress	0.74139	0.456
GO:0045732	positive regulation of protein catabolic process	0.7431	0.90909
GO:0010432	bract development	0.74318	1
GO:0010451	floral meristem growth	0.74322	NA
GO:0047496	vesicle transport along microtubule	0.74346	NA
GO:0008361	regulation of cell size	0.74387	0.38349
GO:0006270	DNA replication initiation	0.74414	0.01604
GO:0017006	protein-tetrapyrrole linkage	0.74486	NA
GO:0006873	cellular ion homeostasis	0.74549	0.47071
GO:0006545	glycine biosynthetic process	0.74561	0.54321
GO:1902347	response to strigolactone	0.74589	1
GO:1900067	regulation of cellular response to alkaline pH	0.74633	0.7927
GO:0019544	arginine catabolic process to glutamate	0.74655	0.7797
GO:0009904	chloroplast accumulation movement	0.74706	0.15288
GO:0006508	proteolysis	0.74727	0.11948
GO:0000706	meiotic DNA double-strand break processing	0.74754	0.40061
GO:0002098	tRNA wobble uridine modification	0.74783	NA
GO:2000025	regulation of leaf formation	0.74798	0.29476
GO:0010337	regulation of salicylic acid metabolic process	0.74809	0.98566
GO:0030639	polyketide biosynthetic process	0.74809	0.9943
GO:0006430	lysyl-tRNA aminoacylation	0.74876	NA
GO:0019310	inositol catabolic process	0.74883	NA
GO:0043456	regulation of pentose-phosphate shunt	0.74897	NA
GO:0010272	response to silver ion	0.74929	NA
GO:0072722	response to amitrole	0.74929	NA
GO:0042752	regulation of circadian rhythm	0.74982	0.64902
GO:0030162	regulation of proteolysis	0.74991	0.98243
GO:0015713	phosphoglycerate transmembrane transport	0.75044	NA
GO:0019252	starch biosynthetic process	0.75059	0.7643
GO:0045014	carbon catabolite repression of transcription by glucose	0.75171	0.59569
GO:2000036	regulation of stem cell population maintenance	0.75215	1
GO:0022619	generative cell differentiation	0.75224	NA
GO:2000653	regulation of genetic imprinting	0.75224	NA
GO:0042759	long-chain fatty acid biosynthetic process	0.75249	1
GO:0051783	regulation of nuclear division	0.7525	1
GO:0046907	intracellular transport	0.75276	0.51144
GO:0009432	SOS response	0.7528	NA
GO:0000460	maturation of 5.8S rRNA	0.75287	0.8571
GO:0006013	mannose metabolic process	0.75339	NA
GO:0016126	sterol biosynthetic process	0.75339	0.345
GO:0010048	vernalization response	0.75354	0.15982
GO:0009202	deoxyribonucleoside triphosphate biosynthetic process	0.75409	NA
GO:0009263	deoxyribonucleotide biosynthetic process	0.75409	1
GO:0010359	regulation of anion channel activity	0.75661	1
GO:0048481	plant ovule development	0.75668	0.28126
GO:0008285	negative regulation of cell proliferation	0.75669	0.09435
GO:0010037	response to carbon dioxide	0.75697	0.72843
GO:0016570	histone modification	0.75729	1
GO:0007169	transmembrane receptor protein tyrosine kinase signaling pathway	0.75817	0.00076
GO:0044419	interspecies interaction between organisms	0.75857	1
GO:0031048	chromatin silencing by small RNA	0.75859	1
GO:0048583	regulation of response to stimulus	0.75881	1
GO:0009753	response to jasmonic acid	0.7597	0.96415
GO:0007050	cell cycle arrest	0.76077	0.33082
GO:0051775	response to redox state	0.76093	0.80141
GO:0006730	one-carbon metabolic process	0.76289	0.97186
GO:0006418	tRNA aminoacylation for protein translation	0.76457	1
GO:0019343	cysteine biosynthetic process via cystathionine	0.76511	0.71918
GO:0019346	transsulfuration	0.76511	0.71918
GO:0006399	tRNA metabolic process	0.76564	1
GO:0000963	mitochondrial RNA processing	0.76624	1
GO:0010394	homogalacturonan metabolic process	0.76644	NA
GO:1902446	regulation of shade avoidance	0.76738	NA
GO:0015790	UDP-xylose transmembrane transport	0.76758	NA
GO:0010323	negative regulation of isopentenyl diphosphate biosynthetic process, methylerythritol 4-phosphate pathway	0.76809	NA
GO:0016120	carotene biosynthetic process	0.76809	NA
GO:0000244	spliceosomal tri-snRNP complex assembly	0.76819	0.94111
GO:2000630	positive regulation of miRNA metabolic process	0.76819	0.94111
GO:2000636	positive regulation of primary miRNA processing	0.76819	0.94111
GO:0015994	chlorophyll metabolic process	0.76916	0.93209
GO:0042744	hydrogen peroxide catabolic process	0.76957	0.56196
GO:0043200	response to amino acid	0.77015	1
GO:0010245	radial microtubular system formation	0.77045	NA
GO:0017001	antibiotic catabolic process	0.77079	1
GO:0019395	fatty acid oxidation	0.77223	1
GO:0040007	growth	0.77234	0.99124
GO:0033609	oxalate metabolic process	0.77262	0.21572
GO:0000972	transcription-dependent tethering of RNA polymerase II gene DNA at nuclear periphery	0.77334	NA
GO:0043966	histone H3 acetylation	0.7741	1
GO:0043967	histone H4 acetylation	0.7741	NA
GO:0071230	cellular response to amino acid stimulus	0.77515	NA
GO:0071260	cellular response to mechanical stimulus	0.77515	NA
GO:0071311	cellular response to acetate	0.77515	NA
GO:0010165	response to X-ray	0.77516	1
GO:0009807	lignan biosynthetic process	0.77555	0.94761
GO:0006551	leucine metabolic process	0.77608	1
GO:0009954	proximal/distal pattern formation	0.77701	0.30207
GO:0051645	Golgi localization	0.77726	NA
GO:0051646	mitochondrion localization	0.77726	0.7797
GO:0060151	peroxisome localization	0.77726	NA
GO:0016485	protein processing	0.77731	0.19397
GO:0090506	axillary shoot meristem initiation	0.7775	NA
GO:1901135	carbohydrate derivative metabolic process	0.77754	1
GO:0042148	strand invasion	0.77852	0.59538
GO:0010332	response to gamma radiation	0.77854	0.08982
GO:0006044	N-acetylglucosamine metabolic process	0.77877	NA
GO:0015860	purine nucleoside transmembrane transport	0.78	NA
GO:0015866	ADP transport	0.78	NA
GO:0015867	ATP transport	0.78	NA
GO:0080121	AMP transport	0.78	NA
GO:1901679	nucleotide transmembrane transport	0.78	NA
GO:0009734	auxin-activated signaling pathway	0.78009	0.32787
GO:0052546	cell wall pectin metabolic process	0.78019	0.22148
GO:0009864	induced systemic resistance, jasmonic acid mediated signaling pathway	0.78063	0.90613
GO:0090065	regulation of production of siRNA involved in RNA interference	0.78149	NA
GO:0006312	mitotic recombination	0.78174	0.21072
GO:0072593	reactive oxygen species metabolic process	0.78248	0.95647
GO:0000288	nuclear-transcribed mRNA catabolic process, deadenylation-dependent decay	0.78317	0.75677
GO:0016540	protein autoprocessing	0.78384	NA
GO:0010039	response to iron ion	0.78496	0.70351
GO:0001558	regulation of cell growth	0.78556	0.8831
GO:0019408	dolichol biosynthetic process	0.78595	NA
GO:0048440	carpel development	0.78625	0.63797
GO:0031937	positive regulation of chromatin silencing	0.78668	0.13651
GO:1900363	regulation of mRNA polyadenylation	0.78668	0.13651
GO:0080092	regulation of pollen tube growth	0.78717	0.0119
GO:0010306	rhamnogalacturonan II biosynthetic process	0.78821	0.31622
GO:0006177	GMP biosynthetic process	0.78837	NA
GO:0042732	D-xylose metabolic process	0.78934	0.16437
GO:0006269	DNA replication, synthesis of RNA primer	0.79004	NA
GO:0055074	calcium ion homeostasis	0.7903	1
GO:0006567	threonine catabolic process	0.79072	0.91154
GO:0030422	production of siRNA involved in RNA interference	0.79093	0.33774
GO:0010617	circadian regulation of calcium ion oscillation	0.79111	NA
GO:0010338	leaf formation	0.79138	0.22555
GO:0044260	cellular macromolecule metabolic process	0.79145	0.09966
GO:0000105	histidine biosynthetic process	0.79219	NA
GO:0051301	cell division	0.79221	0.28303
GO:0007530	sex determination	0.79275	NA
GO:0006420	arginyl-tRNA aminoacylation	0.79291	0.13775
GO:1902553	positive regulation of catalase activity	0.79327	NA
GO:0071493	cellular response to UV-B	0.79355	NA
GO:0010584	pollen exine formation	0.79435	0.80828
GO:0006949	syncytium formation	0.79437	0.13345
GO:0071492	cellular response to UV-A	0.79471	0.67521
GO:0046916	cellular transition metal ion homeostasis	0.79554	0.73087
GO:0031567	mitotic cell size control checkpoint	0.79556	NA
GO:0016048	detection of temperature stimulus	0.79566	NA
GO:0046620	regulation of organ growth	0.79576	0.15568
GO:0080160	selenate transport	0.79587	0.134
GO:0015700	arsenite transport	0.79596	0.34388
GO:0006535	cysteine biosynthetic process from serine	0.79658	0.90294
GO:0009813	flavonoid biosynthetic process	0.79665	0.98694
GO:0009088	threonine biosynthetic process	0.7967	NA
GO:0009751	response to salicylic acid	0.79697	0.9612
GO:0015672	monovalent inorganic cation transport	0.79697	1
GO:0044030	regulation of DNA methylation	0.798	0.18451
GO:0010365	positive regulation of ethylene biosynthetic process	0.79802	NA
GO:0030001	metal ion transport	0.79858	0.73151
GO:0033523	histone H2B ubiquitination	0.79875	NA
GO:0010030	positive regulation of seed germination	0.79961	0.92503
GO:0045995	regulation of embryonic development	0.8001	0.59492
GO:0045053	protein retention in Golgi apparatus	0.80021	NA
GO:0006809	nitric oxide biosynthetic process	0.80035	0.87426
GO:0009625	response to insect	0.80154	0.83086
GO:0080065	4-alpha-methyl-delta7-sterol oxidation	0.80195	NA
GO:0000911	cytokinesis by cell plate formation	0.80209	0.03395
GO:0036258	multivesicular body assembly	0.80311	NA
GO:1902183	regulation of shoot apical meristem development	0.80449	0.45807
GO:0071369	cellular response to ethylene stimulus	0.80517	0.5089
GO:0009098	leucine biosynthetic process	0.80533	0.92287
GO:0006723	cuticle hydrocarbon biosynthetic process	0.80572	NA
GO:0043447	alkane biosynthetic process	0.80572	NA
GO:0010928	regulation of auxin mediated signaling pathway	0.80587	0.10715
GO:0048442	sepal development	0.806	0.2951
GO:2000069	regulation of post-embryonic root development	0.80616	1
GO:0009561	megagametogenesis	0.80628	0.21894
GO:2000035	regulation of stem cell division	0.80629	NA
GO:0046104	thymidine metabolic process	0.80696	NA
GO:0032472	Golgi calcium ion transport	0.80804	NA
GO:0045824	negative regulation of innate immune response	0.80919	0.65939
GO:0009846	pollen germination	0.81001	0.99036
GO:0010589	leaf proximal/distal pattern formation	0.81027	NA
GO:0071281	cellular response to iron ion	0.81061	0.30593
GO:0032212	positive regulation of telomere maintenance via telomerase	0.81133	0.3741
GO:0006148	inosine catabolic process	0.81232	0.31549
GO:0071366	cellular response to indolebutyric acid stimulus	0.81246	0.31186
GO:0031540	regulation of anthocyanin biosynthetic process	0.8135	NA
GO:0006950	response to stress	0.81352	0.6391
GO:0006402	mRNA catabolic process	0.81497	0.69337
GO:0015780	nucleotide-sugar transmembrane transport	0.81584	0.77086
GO:2000012	regulation of auxin polar transport	0.81604	0.64756
GO:0071486	cellular response to high light intensity	0.81705	0.67521
GO:0018315	molybdenum incorporation into molybdenum-molybdopterin complex	0.81726	0.14996
GO:0006614	SRP-dependent cotranslational protein targeting to membrane	0.81757	0.1354
GO:0048498	establishment of petal orientation	0.81796	0.54331
GO:0048561	establishment of animal organ orientation	0.81796	0.54331
GO:0090428	perianth development	0.81796	0.54331
GO:0050794	regulation of cellular process	0.81892	0.82555
GO:0010077	maintenance of inflorescence meristem identity	0.81903	0.83363
GO:0090342	regulation of cell aging	0.81916	NA
GO:0033358	UDP-L-arabinose biosynthetic process	0.81936	0.62736
GO:0045227	capsule polysaccharide biosynthetic process	0.81936	0.62736
GO:0046369	galactose biosynthetic process	0.81936	0.79925
GO:0006555	methionine metabolic process	0.81976	1
GO:0009913	epidermal cell differentiation	0.81984	0.18081
GO:0046488	phosphatidylinositol metabolic process	0.81991	1
GO:0002239	response to oomycetes	0.82026	0.9687
GO:0051443	positive regulation of ubiquitin-protein transferase activity	0.82076	1
GO:0006563	L-serine metabolic process	0.82144	0.33503
GO:0006879	cellular iron ion homeostasis	0.82327	0.55671
GO:0006354	DNA-templated transcription, elongation	0.82353	1
GO:0046786	viral replication complex formation and maintenance	0.82369	NA
GO:0010054	trichoblast differentiation	0.82387	0.50589
GO:0009886	post-embryonic animal morphogenesis	0.82399	0.96005
GO:0009443	pyridoxal 5'-phosphate salvage	0.82404	0.71473
GO:0010264	myo-inositol hexakisphosphate biosynthetic process	0.82441	NA
GO:0006303	double-strand break repair via nonhomologous end joining	0.82479	0.0922
GO:0045454	cell redox homeostasis	0.82552	0.88941
GO:0000904	cell morphogenesis involved in differentiation	0.8259	0.4672
GO:0000910	cytokinesis	0.8266	0.81077
GO:0071289	cellular response to nickel ion	0.8269	0.9017
GO:0010244	response to low fluence blue light stimulus by blue low-fluence system	0.82711	NA
GO:0043622	cortical microtubule organization	0.82734	0.08781
GO:0043686	co-translational protein modification	0.82766	NA
GO:0048194	Golgi vesicle budding	0.82829	1
GO:0070475	rRNA base methylation	0.82835	NA
GO:0043407	negative regulation of MAP kinase activity	0.82852	NA
GO:0016070	RNA metabolic process	0.82853	1
GO:0034051	negative regulation of plant-type hypersensitive response	0.82855	0.77747
GO:0034053	modulation by symbiont of host defense-related programmed cell death	0.82855	NA
GO:0080156	mitochondrial mRNA modification	0.8286	0.3004
GO:0048316	seed development	0.82868	0.89671
GO:0010256	endomembrane system organization	0.829	0.74185
GO:0048825	cotyledon development	0.829	0.99573
GO:0048864	stem cell development	0.82903	NA
GO:0006520	cellular amino acid metabolic process	0.82934	0.96709
GO:0042938	dipeptide transport	0.8297	0.34917
GO:0035407	histone H3-T11 phosphorylation	0.82982	NA
GO:0072355	histone H3-T3 phosphorylation	0.82982	NA
GO:0043266	regulation of potassium ion transport	0.83023	1
GO:0006790	sulfur compound metabolic process	0.83113	0.54714
GO:0032984	protein-containing complex disassembly	0.83115	1
GO:0051259	protein complex oligomerization	0.8315	1
GO:0042594	response to starvation	0.83223	0.71431
GO:0006537	glutamate biosynthetic process	0.83246	1
GO:1901000	regulation of response to salt stress	0.8327	1
GO:0046653	tetrahydrofolate metabolic process	0.83281	0.41455
GO:0015711	organic anion transport	0.83282	0.51423
GO:0006011	UDP-glucose metabolic process	0.83286	NA
GO:1903426	regulation of reactive oxygen species biosynthetic process	0.83287	NA
GO:0015690	aluminum cation transport	0.8338	0.97851
GO:0000012	single strand break repair	0.83386	NA
GO:0007060	male meiosis chromosome segregation	0.83429	0.99642
GO:0010032	meiotic chromosome condensation	0.83429	0.99285
GO:0010629	negative regulation of gene expression	0.83436	1
GO:0080169	cellular response to boron-containing substance deprivation	0.83448	0.92023
GO:0071897	DNA biosynthetic process	0.83467	1
GO:0010133	proline catabolic process to glutamate	0.83541	NA
GO:0048444	floral organ morphogenesis	0.83622	0.52495
GO:0009567	double fertilization forming a zygote and endosperm	0.83655	0.23057
GO:0070072	vacuolar proton-transporting V-type ATPase complex assembly	0.83687	0.26139
GO:0010200	response to chitin	0.83743	0.72682
GO:0006428	isoleucyl-tRNA aminoacylation	0.83782	0.40695
GO:0000964	mitochondrial RNA 5'-end processing	0.83795	0.59231
GO:0090332	stomatal closure	0.83815	0.16889
GO:0005978	glycogen biosynthetic process	0.83839	0.3801
GO:0071555	cell wall organization	0.83844	3.9e-07
GO:0045493	xylan catabolic process	0.8399	0.21104
GO:0009957	epidermal cell fate specification	0.8402	0.41977
GO:0080051	cutin transport	0.84039	0.75018
GO:0010951	negative regulation of endopeptidase activity	0.8404	0.96797
GO:0097503	sialylation	0.84069	0.57051
GO:0042344	indole glucosinolate catabolic process	0.84116	NA
GO:0009615	response to virus	0.84144	0.96617
GO:0035304	regulation of protein dephosphorylation	0.84177	1
GO:0009805	coumarin biosynthetic process	0.84215	NA
GO:0009963	positive regulation of flavonoid biosynthetic process	0.84216	NA
GO:0030497	fatty acid elongation	0.84223	0.96981
GO:0050790	regulation of catalytic activity	0.84243	0.32615
GO:0051973	positive regulation of telomerase activity	0.84282	NA
GO:0042256	mature ribosome assembly	0.84416	0.8571
GO:0046741	transport of virus in host, tissue to tissue	0.84508	0.52936
GO:0006750	glutathione biosynthetic process	0.84554	0.77129
GO:0072660	maintenance of protein location in plasma membrane	0.84576	NA
GO:0051754	meiotic sister chromatid cohesion, centromeric	0.8474	0.93323
GO:0051455	attachment of spindle microtubules to kinetochore involved in homologous chromosome segregation	0.84745	0.93323
GO:0009867	jasmonic acid mediated signaling pathway	0.84776	0.69237
GO:0050776	regulation of immune response	0.84816	1
GO:0042372	phylloquinone biosynthetic process	0.84831	0.38996
GO:0000380	alternative mRNA splicing, via spliceosome	0.84837	0.64292
GO:0015692	lead ion transport	0.84923	1
GO:0070574	cadmium ion transmembrane transport	0.84923	NA
GO:0042823	pyridoxal phosphate biosynthetic process	0.84953	0.86919
GO:0046470	phosphatidylcholine metabolic process	0.84971	0.31905
GO:0097035	regulation of membrane lipid distribution	0.84989	NA
GO:0044764	multi-organism cellular process	0.85021	0.83217
GO:0001682	tRNA 5'-leader removal	0.85054	NA
GO:0006527	arginine catabolic process	0.85139	0.97221
GO:0006890	retrograde vesicle-mediated transport, Golgi to ER	0.85169	0.49689
GO:0010207	photosystem II assembly	0.85251	0.31119
GO:0080155	regulation of double fertilization forming a zygote and endosperm	0.85259	0.99215
GO:2000008	regulation of protein localization to cell surface	0.85259	0.99215
GO:0006426	glycyl-tRNA aminoacylation	0.85436	0.59507
GO:0030150	protein import into mitochondrial matrix	0.85469	0.82493
GO:1902065	response to L-glutamate	0.856	NA
GO:0015714	phosphoenolpyruvate transport	0.85622	NA
GO:0006777	Mo-molybdopterin cofactor biosynthetic process	0.85643	0.14996
GO:0048658	anther wall tapetum development	0.85704	0.61481
GO:0045792	negative regulation of cell size	0.85744	0.97092
GO:0016055	Wnt signaling pathway	0.85752	0.87014
GO:0090355	positive regulation of auxin metabolic process	0.85753	1
GO:0090358	positive regulation of tryptophan metabolic process	0.85756	NA
GO:0006898	receptor-mediated endocytosis	0.85771	0.62522
GO:0006378	mRNA polyadenylation	0.85885	0.71671
GO:0010582	floral meristem determinacy	0.8597	0.12426
GO:0045859	regulation of protein kinase activity	0.86024	1
GO:0046901	tetrahydrofolylpolyglutamate biosynthetic process	0.86055	0.94504
GO:0009620	response to fungus	0.86382	0.78347
GO:0010026	trichome differentiation	0.86429	0.5885
GO:0030259	lipid glycosylation	0.86455	0.26378
GO:0006349	regulation of gene expression by genetic imprinting	0.86491	0.17961
GO:0046677	response to antibiotic	0.86493	1
GO:0055075	potassium ion homeostasis	0.86525	0.21682
GO:0000395	mRNA 5'-splice site recognition	0.86527	0.1447
GO:0009970	cellular response to sulfate starvation	0.86547	0.6644
GO:1903959	regulation of anion transmembrane transport	0.86699	0.94079
GO:0006695	cholesterol biosynthetic process	0.86777	0.69169
GO:0010075	regulation of meristem growth	0.86796	0.20171
GO:0006783	heme biosynthetic process	0.86863	0.23144
GO:0015691	cadmium ion transport	0.86883	0.77302
GO:0030307	positive regulation of cell growth	0.86928	0.18764
GO:0042547	cell wall modification involved in multidimensional cell growth	0.86933	0.26056
GO:0009820	alkaloid metabolic process	0.86959	0.87343
GO:0002764	immune response-regulating signaling pathway	0.86989	NA
GO:0048511	rhythmic process	0.87	0.1424
GO:0070921	regulation of production of siRNA involved in chromatin silencing by small RNA	0.87035	NA
GO:0051131	chaperone-mediated protein complex assembly	0.8712	0.07977
GO:0010271	regulation of chlorophyll catabolic process	0.87199	0.14731
GO:0033619	membrane protein proteolysis	0.87374	0.60768
GO:0070291	N-acylethanolamine metabolic process	0.87421	NA
GO:0071370	cellular response to gibberellin stimulus	0.87448	0.46108
GO:2000232	regulation of rRNA processing	0.87496	1
GO:0015864	pyrimidine nucleoside transport	0.87565	0.13985
GO:0070084	protein initiator methionine removal	0.87599	NA
GO:0010477	response to sulfur dioxide	0.87699	NA
GO:1903415	flavonoid transport from endoplasmic reticulum to plant-type vacuole	0.87743	NA
GO:0006471	protein ADP-ribosylation	0.87775	NA
GO:0009097	isoleucine biosynthetic process	0.87795	0.92287
GO:0046938	phytochelatin biosynthetic process	0.87835	NA
GO:0010371	regulation of gibberellin biosynthetic process	0.87856	0.45479
GO:0008615	pyridoxine biosynthetic process	0.87896	0.81039
GO:0019287	isopentenyl diphosphate biosynthetic process, mevalonate pathway	0.87921	NA
GO:0052324	plant-type cell wall cellulose biosynthetic process	0.87932	0.40446
GO:0009816	defense response to bacterium, incompatible interaction	0.87938	0.50664
GO:0006273	lagging strand elongation	0.87987	NA
GO:0051103	DNA ligation involved in DNA repair	0.87987	NA
[truncated: 2,552 more rows]
